# Supplementary material for: Evaluating the bio-economic performance of a Callo de hacha (Atrina maura, Atrina tuberculosa & Pinna rugosa) fishery restoration plan in La Paz, Mexico
Source: PLoS One. 2018 Dec 20;13(12):e0209431. doi: 10.1371/journal.pone.0209431 (PMC6301776; doi:10.1371/journal.pone.0209431)
Supplement: S1 Data — (ZIP) [file pone.0209431.s001.zip › S1_Data.csv]

ID	ID	YEAR	MONTH	MONTH NO.	DATE	CUADRANT	TYPE (ORIGINAL)	TYPE	AREA	SPECIES	NAME	TRANSECTOR	COUNT	SIZE CM	SUBSTRATE (ORIGINAL)	SUBSTRATE	BOAT	DIVER	NUMBER OF DIVERS	DEPTH (M)
1	1	2011	NR	NR	NR	4	Traditional (zig - zag)	1	5000	Atrina tuberculosa	Botijona	NA	0	NA	sand shell sacategreen	Sand	Jose Antonio	Guillermo / Hubert	2	0.6
2	2	2011	NR	NR	NR	4	Traditional (zig - zag)	1	10000	Atrina maura	China	NA	1	13	sand shell sacategreen	Sand	Jose Antonio	Guillermo / Hubert	2	1.6
3	3	2011	NR	NR	NR	4	Traditional (zig - zag)	1	10000	Atrina maura	China	NA	1	15	sand shell sacategreen	Sand	Jose Antonio	Guillermo / Hubert	2	1.6
4	4	2011	NR	NR	NR	4	Traditional (zig - zag)	1	10000	Atrina maura	China	NA	1	16.5	sand shell sacategreen	Sand	Jose Antonio	Guillermo / Hubert	2	1.6
5	5	2011	NR	NR	NR	4	Traditional (zig - zag)	1	10000	Atrina maura	China	NA	1	14	sand shell sacategreen	Sand	Jose Antonio	Guillermo / Hubert	2	1.6
6	6	2011	NR	NR	NR	4	Traditional (zig - zag)	1	10000	Atrina maura	China	NA	1	13	sand shell sacategreen	Sand	Jose Antonio	Guillermo / Hubert	2	1.6
7	7	2011	NR	NR	NR	4	Traditional (zig - zag)	1	10000	Atrina maura	China	NA	1	14.5	sand shell sacategreen	Sand	Jose Antonio	Guillermo / Hubert	2	1.6
8	8	2011	NR	NR	NR	4	Traditional (zig - zag)	1	10000	Atrina maura	China	NA	1	15	sand shell sacategreen	Sand	Jose Antonio	Guillermo / Hubert	2	1.6
9	9	2011	NR	NR	NR	4	Traditional (zig - zag)	1	10000	Atrina maura	China	NA	1	15.5	sand shell sacategreen	Sand	Jose Antonio	Guillermo / Hubert	2	1.6
10	10	2011	NR	NR	NR	4	Traditional (zig - zag)	1	10000	Atrina maura	China	NA	1	14	sand shell sacategreen	Sand	Jose Antonio	Guillermo / Hubert	2	1.6
11	11	2011	NR	NR	NR	4	Traditional (zig - zag)	1	10000	Atrina maura	China	NA	1	12	sand shell sacategreen	Sand	Jose Antonio	Guillermo / Hubert	2	1.6
12	12	2011	NR	NR	NR	4	Traditional (zig - zag)	1	10000	Atrina maura	China	NA	1	13.5	sand shell sacategreen	Sand	Jose Antonio	Guillermo / Hubert	2	1.6
13	13	2011	NR	NR	NR	4	Traditional (zig - zag)	1	10000	Pinna rugosa	Larga	NA	1	13	sand shell sacategreen	Sand	Jose Antonio	Guillermo / Hubert	2	1.6
14	14	2011	NR	NR	NR	4	Traditional (zig - zag)	1	10000	Pinna rugosa	Larga	NA	1	13.5	sand shell sacategreen	Sand	Jose Antonio	Guillermo / Hubert	2	1.6
15	15	2011	NR	NR	NR	4	Traditional (zig - zag)	1	10000	Pinna rugosa	Larga	NA	1	14	sand shell sacategreen	Sand	Jose Antonio	Guillermo / Hubert	2	1.6
16	16	2011	NR	NR	NR	4	Traditional (zig - zag)	1	10000	Pinna rugosa	Larga	NA	1	17	sand shell sacategreen	Sand	Jose Antonio	Guillermo / Hubert	2	1.6
17	17	2011	NR	NR	NR	4	Traditional (zig - zag)	1	10000	Pinna rugosa	Larga	NA	1	16.5	sand shell sacategreen	Sand	Jose Antonio	Guillermo / Hubert	2	1.6
18	18	2011	NR	NR	NR	4	Traditional (zig - zag)	1	10000	Pinna rugosa	Larga	NA	1	16	sand shell sacategreen	Sand	Jose Antonio	Guillermo / Hubert	2	1.6
19	19	2011	NR	NR	NR	4	Traditional (zig - zag)	1	10000	Pinna rugosa	Larga	NA	1	14	sand shell sacategreen	Sand	Jose Antonio	Guillermo / Hubert	2	1.6
20	20	2011	NR	NR	NR	4	Traditional (zig - zag)	1	10000	Pinna rugosa	Larga	NA	1	14.5	sand shell sacategreen	Sand	Jose Antonio	Guillermo / Hubert	2	1.6
21	21	2011	NR	NR	NR	5	Traditional (zig - zag)	1	10000	Atrina tuberculosa	Botijona	NA	0	NA	sand shell sacategreen	Sand	Jose Antonio	Guillermo / Hubert	2	2.6
22	22	2011	NR	NR	NR	5	Traditional (zig - zag)	1	10000	Atrina maura	China	NA	1	14.5	sand shell sacategreen	Sand	Jose Antonio	Guillermo / Hubert	2	1.4
23	23	2011	NR	NR	NR	5	Traditional (zig - zag)	1	10000	Atrina maura	China	NA	1	14	sand shell sacategreen	Sand	Jose Antonio	Guillermo / Hubert	2	1.4
24	24	2011	NR	NR	NR	5	Traditional (zig - zag)	1	10000	Atrina maura	China	NA	1	13	sand shell sacategreen	Sand	Jose Antonio	Guillermo / Hubert	2	1.4
25	25	2011	NR	NR	NR	5	Traditional (zig - zag)	1	10000	Atrina maura	China	NA	1	15	sand shell sacategreen	Sand	Jose Antonio	Guillermo / Hubert	2	1.4
26	26	2011	NR	NR	NR	5	Traditional (zig - zag)	1	10000	Atrina maura	China	NA	1	14	sand shell sacategreen	Sand	Jose Antonio	Guillermo / Hubert	2	1.4
27	27	2011	NR	NR	NR	5	Traditional (zig - zag)	1	10000	Atrina maura	China	NA	1	12	sand shell sacategreen	Sand	Jose Antonio	Guillermo / Hubert	2	1.4
28	28	2011	NR	NR	NR	5	Traditional (zig - zag)	1	10000	Atrina maura	China	NA	1	14.5	sand shell sacategreen	Sand	Jose Antonio	Guillermo / Hubert	2	1.4
29	29	2011	NR	NR	NR	5	Traditional (zig - zag)	1	10000	Pinna rugosa	Larga	NA	1	15	sand shell sacategreen	Sand	Jose Antonio	Guillermo / Hubert	2	1.4
30	30	2011	NR	NR	NR	5	Traditional (zig - zag)	1	10000	Pinna rugosa	Larga	NA	1	13	sand shell sacategreen	Sand	Jose Antonio	Guillermo / Hubert	2	1.4
31	31	2011	NR	NR	NR	5	Traditional (zig - zag)	1	10000	Pinna rugosa	Larga	NA	1	17.5	sand shell sacategreen	Sand	Jose Antonio	Guillermo / Hubert	2	1.4
32	32	2011	NOVEMBER	11	11/11/11	7	Traditional (zig - zag)	1	10000	Pinna rugosa	Larga	NA	0	NA	Mud (Fango)	Mud	Jose Antonio I	Guillermo / Hubert	2	6.9
33	33	2011	NOVEMBER	11	11/11/11	7	Traditional (zig - zag)	1	10000	Atrina maura	China	NA	0	NA	Mud (Fango)	Mud	Jose Antonio I	Guillermo / Hubert	2	6.9
34	34	2011	NOVEMBER	11	11/11/11	7	Traditional (zig - zag)	1	10000	Atrina tuberculosa	Botijona	NA	0	NA	Mud (Fango)	Mud	Jose Antonio I	Guillermo / Hubert	2	6.9
35	35	2011	NOVEMBER	11	11/11/11	8	Traditional (zig - zag)	1	10000	Pinna rugosa	Larga	NA	0	NA	Mud (Fango)	Mud	Jose Antonio I	Guillermo / Hubert	2	6.8
36	36	2011	NOVEMBER	11	11/11/11	8	Traditional (zig - zag)	1	10000	Atrina maura	China	NA	0	NA	Mud (Fango)	Mud	Jose Antonio I	Guillermo / Hubert	2	6.8
37	37	2011	NOVEMBER	11	11/11/11	8	Traditional (zig - zag)	1	10000	Atrina tuberculosa	Botijona	NA	0	NA	Mud (Fango)	Mud	Jose Antonio I	Guillermo / Hubert	2	6.8
38	38	2011	NOVEMBER	11	11/11/11	9	Traditional (zig - zag)	1	10000	Pinna rugosa	Larga	NA	0	NA	Mud (Fango)	Mud	Jose Antonio I	Guillermo / Hubert	2	6.6
39	39	2011	NOVEMBER	11	11/11/11	9	Traditional (zig - zag)	1	10000	Atrina maura	China	NA	0	NA	Mud (Fango)	Mud	Jose Antonio I	Guillermo / Hubert	2	6.6
40	40	2011	NOVEMBER	11	11/11/11	9	Traditional (zig - zag)	1	10000	Atrina tuberculosa	Botijona	NA	0	NA	Mud (Fango)	Mud	Jose Antonio I	Guillermo / Hubert	2	6.6
41	41	2011	NR	NR	NR	10	Traditional (zig - zag)	1	10000	Atrina tuberculosa	Botijona	NA	0	NA	sand shell sacategreen	Sand	Jose Antonio	Guillermo / Hubert	2	1.3
42	42	2011	NR	NR	NR	10	Traditional (zig - zag)	1	10000	Atrina maura	China	NA	1	13	sand shell sacategreen	Sand	Jose Antonio	Guillermo / Hubert	2	2.3
43	43	2011	NR	NR	NR	10	Traditional (zig - zag)	1	10000	Atrina maura	China	NA	1	13.5	sand shell sacategreen	Sand	Jose Antonio	Guillermo / Hubert	2	2.3
44	44	2011	NR	NR	NR	10	Traditional (zig - zag)	1	10000	Atrina maura	China	NA	1	12	sand shell sacategreen	Sand	Jose Antonio	Guillermo / Hubert	2	2.3
45	45	2011	NR	NR	NR	10	Traditional (zig - zag)	1	10000	Atrina maura	China	NA	1	14	sand shell sacategreen	Sand	Jose Antonio	Guillermo / Hubert	2	2.3
46	46	2011	NR	NR	NR	10	Traditional (zig - zag)	1	10000	Atrina maura	China	NA	1	14.5	sand shell sacategreen	Sand	Jose Antonio	Guillermo / Hubert	2	2.3
47	47	2011	NR	NR	NR	10	Traditional (zig - zag)	1	10000	Atrina maura	China	NA	1	12	sand shell sacategreen	Sand	Jose Antonio	Guillermo / Hubert	2	2.3
48	48	2011	NR	NR	NR	10	Traditional (zig - zag)	1	10000	Atrina maura	China	NA	1	11	sand shell sacategreen	Sand	Jose Antonio	Guillermo / Hubert	2	2.3
49	49	2011	NR	NR	NR	10	Traditional (zig - zag)	1	10000	Atrina maura	China	NA	1	13	sand shell sacategreen	Sand	Jose Antonio	Guillermo / Hubert	2	2.3
50	50	2011	NR	NR	NR	10	Traditional (zig - zag)	1	10000	Atrina maura	China	NA	1	10	sand shell sacategreen	Sand	Jose Antonio	Guillermo / Hubert	2	2.3
51	51	2011	NR	NR	NR	10	Traditional (zig - zag)	1	10000	Atrina maura	China	NA	1	15	sand shell sacategreen	Sand	Jose Antonio	Guillermo / Hubert	2	2.3
52	52	2011	NR	NR	NR	10	Traditional (zig - zag)	1	10000	Atrina maura	China	NA	1	14	sand shell sacategreen	Sand	Jose Antonio	Guillermo / Hubert	2	2.3
53	53	2011	NR	NR	NR	10	Traditional (zig - zag)	1	10000	Atrina maura	China	NA	1	14.5	sand shell sacategreen	Sand	Jose Antonio	Guillermo / Hubert	2	2.3
54	54	2011	NR	NR	NR	10	Traditional (zig - zag)	1	10000	Atrina maura	China	NA	1	12	sand shell sacategreen	Sand	Jose Antonio	Guillermo / Hubert	2	2.3
55	55	2011	NR	NR	NR	10	Traditional (zig - zag)	1	10000	Atrina maura	China	NA	1	12	sand shell sacategreen	Sand	Jose Antonio	Guillermo / Hubert	2	2.3
56	56	2011	NR	NR	NR	10	Traditional (zig - zag)	1	10000	Atrina maura	China	NA	1	10	sand shell sacategreen	Sand	Jose Antonio	Guillermo / Hubert	2	2.3
57	57	2011	NR	NR	NR	10	Traditional (zig - zag)	1	10000	Atrina maura	China	NA	1	12	sand shell sacategreen	Sand	Jose Antonio	Guillermo / Hubert	2	2.3
58	58	2011	NR	NR	NR	10	Traditional (zig - zag)	1	10000	Atrina maura	China	NA	1	14.5	sand shell sacategreen	Sand	Jose Antonio	Guillermo / Hubert	2	2.3
59	59	2011	NR	NR	NR	10	Traditional (zig - zag)	1	10000	Atrina maura	China	NA	1	13	sand shell sacategreen	Sand	Jose Antonio	Guillermo / Hubert	2	2.3
60	60	2011	NR	NR	NR	10	Traditional (zig - zag)	1	10000	Atrina maura	China	NA	1	11	sand shell sacategreen	Sand	Jose Antonio	Guillermo / Hubert	2	2.3
61	61	2011	NR	NR	NR	10	Traditional (zig - zag)	1	10000	Atrina maura	China	NA	1	13	sand shell sacategreen	Sand	Jose Antonio	Guillermo / Hubert	2	2.3
62	62	2011	NR	NR	NR	10	Traditional (zig - zag)	1	10000	Atrina maura	China	NA	1	13.5	sand shell sacategreen	Sand	Jose Antonio	Guillermo / Hubert	2	2.3
63	63	2011	NR	NR	NR	10	Traditional (zig - zag)	1	10000	Pinna rugosa	Larga	NA	1	18	sand shell sacategreen	Sand	Jose Antonio	Guillermo / Hubert	2	2.3
64	64	2011	NR	NR	NR	10	Traditional (zig - zag)	1	10000	Pinna rugosa	Larga	NA	1	19	sand shell sacategreen	Sand	Jose Antonio	Guillermo / Hubert	2	2.3
65	65	2011	NR	NR	NR	10	Traditional (zig - zag)	1	10000	Pinna rugosa	Larga	NA	1	17	sand shell sacategreen	Sand	Jose Antonio	Guillermo / Hubert	2	2.3
66	66	2011	NR	NR	NR	10	Traditional (zig - zag)	1	10000	Pinna rugosa	Larga	NA	1	16	sand shell sacategreen	Sand	Jose Antonio	Guillermo / Hubert	2	2.3
67	67	2011	NR	NR	NR	10	Traditional (zig - zag)	1	10000	Pinna rugosa	Larga	NA	1	14	sand shell sacategreen	Sand	Jose Antonio	Guillermo / Hubert	2	2.3
68	68	2011	NR	NR	NR	10	Traditional (zig - zag)	1	10000	Pinna rugosa	Larga	NA	1	13	sand shell sacategreen	Sand	Jose Antonio	Guillermo / Hubert	2	2.3
69	69	2011	NR	NR	NR	10	Traditional (zig - zag)	1	10000	Pinna rugosa	Larga	NA	1	16	sand shell sacategreen	Sand	Jose Antonio	Guillermo / Hubert	2	2.3
70	70	2011	NR	NR	NR	10	Traditional (zig - zag)	1	10000	Pinna rugosa	Larga	NA	1	16.5	sand shell sacategreen	Sand	Jose Antonio	Guillermo / Hubert	2	2.3
71	71	2011	NR	NR	NR	10	Traditional (zig - zag)	1	10000	Pinna rugosa	Larga	NA	1	14	sand shell sacategreen	Sand	Jose Antonio	Guillermo / Hubert	2	2.3
72	72	2011	NR	NR	NR	10	Traditional (zig - zag)	1	10000	Pinna rugosa	Larga	NA	1	13	sand shell sacategreen	Sand	Jose Antonio	Guillermo / Hubert	2	2.3
73	73	2011	NR	NR	NR	10	Traditional (zig - zag)	1	10000	Pinna rugosa	Larga	NA	1	16	sand shell sacategreen	Sand	Jose Antonio	Guillermo / Hubert	2	2.3
74	74	2011	NR	NR	NR	10	Traditional (zig - zag)	1	10000	Pinna rugosa	Larga	NA	1	14	sand shell sacategreen	Sand	Jose Antonio	Guillermo / Hubert	2	2.3
75	75	2011	NR	NR	NR	10	Traditional (zig - zag)	1	10000	Pinna rugosa	Larga	NA	1	14	sand shell sacategreen	Sand	Jose Antonio	Guillermo / Hubert	2	2.3
76	76	2011	NR	NR	NR	10	Traditional (zig - zag)	1	10000	Pinna rugosa	Larga	NA	1	14.5	sand shell sacategreen	Sand	Jose Antonio	Guillermo / Hubert	2	2.3
77	77	2011	NR	NR	NR	10	Traditional (zig - zag)	1	10000	Pinna rugosa	Larga	NA	1	17	sand shell sacategreen	Sand	Jose Antonio	Guillermo / Hubert	2	2.3
78	78	2011	NR	NR	NR	10	Traditional (zig - zag)	1	10000	Pinna rugosa	Larga	NA	1	13	sand shell sacategreen	Sand	Jose Antonio	Guillermo / Hubert	2	2.3
79	79	2011	NR	NR	NR	10	Traditional (zig - zag)	1	10000	Pinna rugosa	Larga	NA	1	14	sand shell sacategreen	Sand	Jose Antonio	Guillermo / Hubert	2	2.3
80	80	2011	NR	NR	NR	10	Traditional (zig - zag)	1	10000	Pinna rugosa	Larga	NA	1	12	sand shell sacategreen	Sand	Jose Antonio	Guillermo / Hubert	2	2.3
81	81	2011	NR	NR	NR	10	Traditional (zig - zag)	1	10000	Pinna rugosa	Larga	NA	1	14	sand shell sacategreen	Sand	Jose Antonio	Guillermo / Hubert	2	2.3
82	82	2011	NR	NR	NR	10	Traditional (zig - zag)	1	10000	Pinna rugosa	Larga	NA	1	11	sand shell sacategreen	Sand	Jose Antonio	Guillermo / Hubert	2	2.3
83	83	2011	NR	NR	NR	10	Traditional (zig - zag)	1	10000	Pinna rugosa	Larga	NA	1	11.5	sand shell sacategreen	Sand	Jose Antonio	Guillermo / Hubert	2	2.3
84	84	2011	NR	NR	NR	10	Traditional (zig - zag)	1	10000	Pinna rugosa	Larga	NA	1	11	sand shell sacategreen	Sand	Jose Antonio	Guillermo / Hubert	2	2.3
85	85	2011	NR	NR	NR	10	Traditional (zig - zag)	1	10000	Pinna rugosa	Larga	NA	1	14	sand shell sacategreen	Sand	Jose Antonio	Guillermo / Hubert	2	2.3
86	86	2011	NR	NR	NR	10	Traditional (zig - zag)	1	10000	Pinna rugosa	Larga	NA	1	13	sand shell sacategreen	Sand	Jose Antonio	Guillermo / Hubert	2	2.3
87	87	2011	NR	NR	NR	10	Traditional (zig - zag)	1	10000	Pinna rugosa	Larga	NA	1	10	sand shell sacategreen	Sand	Jose Antonio	Guillermo / Hubert	2	2.3
88	88	2011	NR	NR	NR	10	Traditional (zig - zag)	1	10000	Pinna rugosa	Larga	NA	1	10.5	sand shell sacategreen	Sand	Jose Antonio	Guillermo / Hubert	2	2.3
89	89	2011	NR	NR	NR	10	Traditional (zig - zag)	1	10000	Pinna rugosa	Larga	NA	1	14	sand shell sacategreen	Sand	Jose Antonio	Guillermo / Hubert	2	2.3
90	90	2011	NR	NR	NR	10	Traditional (zig - zag)	1	10000	Pinna rugosa	Larga	NA	1	13	sand shell sacategreen	Sand	Jose Antonio	Guillermo / Hubert	2	2.3
91	91	2011	NR	NR	NR	10	Traditional (zig - zag)	1	10000	Pinna rugosa	Larga	NA	1	13.5	sand shell sacategreen	Sand	Jose Antonio	Guillermo / Hubert	2	2.3
92	92	2011	NR	NR	NR	10	Traditional (zig - zag)	1	10000	Pinna rugosa	Larga	NA	1	15	sand shell sacategreen	Sand	Jose Antonio	Guillermo / Hubert	2	2.3
93	93	2011	NR	NR	NR	10	Traditional (zig - zag)	1	10000	Pinna rugosa	Larga	NA	1	16	sand shell sacategreen	Sand	Jose Antonio	Guillermo / Hubert	2	2.3
94	94	2011	NR	NR	NR	10	Traditional (zig - zag)	1	10000	Pinna rugosa	Larga	NA	1	13	sand shell sacategreen	Sand	Jose Antonio	Guillermo / Hubert	2	2.3
95	95	2011	NR	NR	NR	10	Traditional (zig - zag)	1	10000	Pinna rugosa	Larga	NA	1	13.5	sand shell sacategreen	Sand	Jose Antonio	Guillermo / Hubert	2	2.3
96	96	2011	NR	NR	NR	11	Traditional (zig - zag)	1	10000	Atrina tuberculosa	Botijona	NA	0	NA	sand shell sacategreen	Sand	Jose Antonio	Guillermo / Hubert	2	2.3
97	97	2011	NR	NR	NR	11	Traditional (zig - zag)	1	10000	Atrina maura	China	NA	1	15	sand shell sacategreen	Sand	Jose Antonio	Guillermo / Hubert	2	2.3
98	98	2011	NR	NR	NR	11	Traditional (zig - zag)	1	10000	Atrina maura	China	NA	1	14	sand shell sacategreen	Sand	Jose Antonio	Guillermo / Hubert	2	2.3
99	99	2011	NR	NR	NR	11	Traditional (zig - zag)	1	10000	Atrina maura	China	NA	1	14.5	sand shell sacategreen	Sand	Jose Antonio	Guillermo / Hubert	2	2.3
100	100	2011	NR	NR	NR	11	Traditional (zig - zag)	1	10000	Atrina maura	China	NA	1	13	sand shell sacategreen	Sand	Jose Antonio	Guillermo / Hubert	2	2.3
101	101	2011	NR	NR	NR	11	Traditional (zig - zag)	1	10000	Atrina maura	China	NA	1	15	sand shell sacategreen	Sand	Jose Antonio	Guillermo / Hubert	2	2.3
102	102	2011	NR	NR	NR	11	Traditional (zig - zag)	1	10000	Atrina maura	China	NA	1	15.5	sand shell sacategreen	Sand	Jose Antonio	Guillermo / Hubert	2	2.3
103	103	2011	NR	NR	NR	11	Traditional (zig - zag)	1	10000	Atrina maura	China	NA	1	12	sand shell sacategreen	Sand	Jose Antonio	Guillermo / Hubert	2	2.3
104	104	2011	NR	NR	NR	11	Traditional (zig - zag)	1	10000	Atrina maura	China	NA	1	11	sand shell sacategreen	Sand	Jose Antonio	Guillermo / Hubert	2	2.3
105	105	2011	NR	NR	NR	11	Traditional (zig - zag)	1	10000	Atrina maura	China	NA	1	11.5	sand shell sacategreen	Sand	Jose Antonio	Guillermo / Hubert	2	2.3
106	106	2011	NR	NR	NR	11	Traditional (zig - zag)	1	10000	Atrina maura	China	NA	1	13	sand shell sacategreen	Sand	Jose Antonio	Guillermo / Hubert	2	2.3
107	107	2011	NR	NR	NR	11	Traditional (zig - zag)	1	10000	Atrina maura	China	NA	1	14	sand shell sacategreen	Sand	Jose Antonio	Guillermo / Hubert	2	2.3
108	108	2011	NR	NR	NR	11	Traditional (zig - zag)	1	10000	Atrina maura	China	NA	1	12	sand shell sacategreen	Sand	Jose Antonio	Guillermo / Hubert	2	2.3
109	109	2011	NR	NR	NR	11	Traditional (zig - zag)	1	10000	Atrina maura	China	NA	1	10	sand shell sacategreen	Sand	Jose Antonio	Guillermo / Hubert	2	2.3
110	110	2011	NR	NR	NR	11	Traditional (zig - zag)	1	10000	Atrina maura	China	NA	1	10.5	sand shell sacategreen	Sand	Jose Antonio	Guillermo / Hubert	2	2.3
111	111	2011	NR	NR	NR	11	Traditional (zig - zag)	1	10000	Atrina maura	China	NA	1	13	sand shell sacategreen	Sand	Jose Antonio	Guillermo / Hubert	2	2.3
112	112	2011	NR	NR	NR	11	Traditional (zig - zag)	1	10000	Atrina maura	China	NA	1	14	sand shell sacategreen	Sand	Jose Antonio	Guillermo / Hubert	2	2.3
113	113	2011	NR	NR	NR	11	Traditional (zig - zag)	1	10000	Atrina maura	China	NA	1	13	sand shell sacategreen	Sand	Jose Antonio	Guillermo / Hubert	2	2.3
114	114	2011	NR	NR	NR	11	Traditional (zig - zag)	1	10000	Atrina maura	China	NA	1	12	sand shell sacategreen	Sand	Jose Antonio	Guillermo / Hubert	2	2.3
115	115	2011	NR	NR	NR	11	Traditional (zig - zag)	1	10000	Atrina maura	China	NA	1	15	sand shell sacategreen	Sand	Jose Antonio	Guillermo / Hubert	2	2.3
116	116	2011	NR	NR	NR	11	Traditional (zig - zag)	1	10000	Atrina maura	China	NA	1	13	sand shell sacategreen	Sand	Jose Antonio	Guillermo / Hubert	2	2.3
117	117	2011	NR	NR	NR	11	Traditional (zig - zag)	1	10000	Atrina maura	China	NA	1	13.5	sand shell sacategreen	Sand	Jose Antonio	Guillermo / Hubert	2	2.3
118	118	2011	NR	NR	NR	11	Traditional (zig - zag)	1	10000	Atrina maura	China	NA	1	14	sand shell sacategreen	Sand	Jose Antonio	Guillermo / Hubert	2	2.3
119	119	2011	NR	NR	NR	11	Traditional (zig - zag)	1	10000	Pinna rugosa	Larga	NA	1	14	sand shell sacategreen	Sand	Jose Antonio	Guillermo / Hubert	2	2.3
120	120	2011	NR	NR	NR	11	Traditional (zig - zag)	1	10000	Pinna rugosa	Larga	NA	1	14	sand shell sacategreen	Sand	Jose Antonio	Guillermo / Hubert	2	2.3
121	121	2011	NR	NR	NR	11	Traditional (zig - zag)	1	10000	Pinna rugosa	Larga	NA	1	16	sand shell sacategreen	Sand	Jose Antonio	Guillermo / Hubert	2	2.3
122	122	2011	NR	NR	NR	11	Traditional (zig - zag)	1	10000	Pinna rugosa	Larga	NA	1	14	sand shell sacategreen	Sand	Jose Antonio	Guillermo / Hubert	2	2.3
123	123	2011	NR	NR	NR	11	Traditional (zig - zag)	1	10000	Pinna rugosa	Larga	NA	1	16	sand shell sacategreen	Sand	Jose Antonio	Guillermo / Hubert	2	2.3
124	124	2011	NR	NR	NR	11	Traditional (zig - zag)	1	10000	Pinna rugosa	Larga	NA	1	12	sand shell sacategreen	Sand	Jose Antonio	Guillermo / Hubert	2	2.3
125	125	2011	NR	NR	NR	11	Traditional (zig - zag)	1	10000	Pinna rugosa	Larga	NA	1	15.5	sand shell sacategreen	Sand	Jose Antonio	Guillermo / Hubert	2	2.3
126	126	2011	NR	NR	NR	11	Traditional (zig - zag)	1	10000	Pinna rugosa	Larga	NA	1	13.5	sand shell sacategreen	Sand	Jose Antonio	Guillermo / Hubert	2	2.3
127	127	2011	NR	NR	NR	11	Traditional (zig - zag)	1	10000	Pinna rugosa	Larga	NA	1	11.5	sand shell sacategreen	Sand	Jose Antonio	Guillermo / Hubert	2	2.3
128	128	2011	NR	NR	NR	11	Traditional (zig - zag)	1	10000	Pinna rugosa	Larga	NA	1	15	sand shell sacategreen	Sand	Jose Antonio	Guillermo / Hubert	2	2.3
129	129	2011	NR	NR	NR	11	Traditional (zig - zag)	1	10000	Pinna rugosa	Larga	NA	1	15.5	sand shell sacategreen	Sand	Jose Antonio	Guillermo / Hubert	2	2.3
130	130	2011	NR	NR	NR	11	Traditional (zig - zag)	1	10000	Pinna rugosa	Larga	NA	1	14.5	sand shell sacategreen	Sand	Jose Antonio	Guillermo / Hubert	2	2.3
131	131	2011	NR	NR	NR	11	Traditional (zig - zag)	1	10000	Pinna rugosa	Larga	NA	1	13.5	sand shell sacategreen	Sand	Jose Antonio	Guillermo / Hubert	2	2.3
132	132	2011	NR	NR	NR	11	Traditional (zig - zag)	1	10000	Pinna rugosa	Larga	NA	1	12.5	sand shell sacategreen	Sand	Jose Antonio	Guillermo / Hubert	2	2.3
133	133	2011	NR	NR	NR	11	Traditional (zig - zag)	1	10000	Pinna rugosa	Larga	NA	1	14.5	sand shell sacategreen	Sand	Jose Antonio	Guillermo / Hubert	2	2.3
134	134	2011	NR	NR	NR	11	Traditional (zig - zag)	1	10000	Pinna rugosa	Larga	NA	1	13	sand shell sacategreen	Sand	Jose Antonio	Guillermo / Hubert	2	2.3
135	135	2011	NR	NR	NR	11	Traditional (zig - zag)	1	10000	Pinna rugosa	Larga	NA	1	16	sand shell sacategreen	Sand	Jose Antonio	Guillermo / Hubert	2	2.3
136	136	2011	NR	NR	NR	11	Traditional (zig - zag)	1	10000	Pinna rugosa	Larga	NA	1	13	sand shell sacategreen	Sand	Jose Antonio	Guillermo / Hubert	2	2.3
137	137	2011	NR	NR	NR	11	Traditional (zig - zag)	1	10000	Pinna rugosa	Larga	NA	1	13.5	sand shell sacategreen	Sand	Jose Antonio	Guillermo / Hubert	2	2.3
138	138	2011	NR	NR	NR	11	Traditional (zig - zag)	1	10000	Pinna rugosa	Larga	NA	1	14	sand shell sacategreen	Sand	Jose Antonio	Guillermo / Hubert	2	2.3
139	139	2011	NR	NR	NR	11	Traditional (zig - zag)	1	10000	Pinna rugosa	Larga	NA	1	11	sand shell sacategreen	Sand	Jose Antonio	Guillermo / Hubert	2	2.3
140	140	2011	NR	NR	NR	11	Traditional (zig - zag)	1	10000	Pinna rugosa	Larga	NA	1	12	sand shell sacategreen	Sand	Jose Antonio	Guillermo / Hubert	2	2.3
141	141	2011	NR	NR	NR	11	Traditional (zig - zag)	1	10000	Pinna rugosa	Larga	NA	1	15	sand shell sacategreen	Sand	Jose Antonio	Guillermo / Hubert	2	2.3
142	142	2011	NR	NR	NR	11	Traditional (zig - zag)	1	10000	Pinna rugosa	Larga	NA	1	13	sand shell sacategreen	Sand	Jose Antonio	Guillermo / Hubert	2	2.3
143	143	2011	NR	NR	NR	11	Traditional (zig - zag)	1	10000	Pinna rugosa	Larga	NA	1	15.5	sand shell sacategreen	Sand	Jose Antonio	Guillermo / Hubert	2	2.3
144	144	2011	NR	NR	NR	11	Traditional (zig - zag)	1	10000	Pinna rugosa	Larga	NA	1	14	sand shell sacategreen	Sand	Jose Antonio	Guillermo / Hubert	2	2.3
145	145	2011	NR	NR	NR	11	Traditional (zig - zag)	1	10000	Pinna rugosa	Larga	NA	1	14.5	sand shell sacategreen	Sand	Jose Antonio	Guillermo / Hubert	2	2.3
146	146	2011	NR	NR	NR	11	Traditional (zig - zag)	1	10000	Pinna rugosa	Larga	NA	1	14	sand shell sacategreen	Sand	Jose Antonio	Guillermo / Hubert	2	2.3
147	147	2011	NR	NR	NR	11	Traditional (zig - zag)	1	10000	Pinna rugosa	Larga	NA	1	12	sand shell sacategreen	Sand	Jose Antonio	Guillermo / Hubert	2	2.3
148	148	2011	NR	NR	NR	11	Traditional (zig - zag)	1	10000	Pinna rugosa	Larga	NA	1	11	sand shell sacategreen	Sand	Jose Antonio	Guillermo / Hubert	2	2.3
149	149	2011	NR	NR	NR	11	Traditional (zig - zag)	1	10000	Pinna rugosa	Larga	NA	1	12	sand shell sacategreen	Sand	Jose Antonio	Guillermo / Hubert	2	2.3
150	150	2011	NR	NR	NR	11	Traditional (zig - zag)	1	10000	Pinna rugosa	Larga	NA	1	15	sand shell sacategreen	Sand	Jose Antonio	Guillermo / Hubert	2	2.3
151	151	2011	NR	NR	NR	11	Traditional (zig - zag)	1	10000	Pinna rugosa	Larga	NA	1	16	sand shell sacategreen	Sand	Jose Antonio	Guillermo / Hubert	2	2.3
152	152	2011	NR	NR	NR	11	Traditional (zig - zag)	1	10000	Pinna rugosa	Larga	NA	1	16.5	sand shell sacategreen	Sand	Jose Antonio	Guillermo / Hubert	2	2.3
153	153	2011	NR	NR	NR	11	Traditional (zig - zag)	1	10000	Pinna rugosa	Larga	NA	1	14	sand shell sacategreen	Sand	Jose Antonio	Guillermo / Hubert	2	2.3
154	154	2011	NR	NR	NR	11	Traditional (zig - zag)	1	10000	Pinna rugosa	Larga	NA	1	11	sand shell sacategreen	Sand	Jose Antonio	Guillermo / Hubert	2	2.3
155	155	2011	NR	NR	NR	11	Traditional (zig - zag)	1	10000	Pinna rugosa	Larga	NA	1	13	sand shell sacategreen	Sand	Jose Antonio	Guillermo / Hubert	2	2.3
156	156	2011	NR	NR	NR	11	Traditional (zig - zag)	1	10000	Pinna rugosa	Larga	NA	1	14	sand shell sacategreen	Sand	Jose Antonio	Guillermo / Hubert	2	2.3
157	157	2011	NR	NR	NR	11	Traditional (zig - zag)	1	10000	Pinna rugosa	Larga	NA	1	14.5	sand shell sacategreen	Sand	Jose Antonio	Guillermo / Hubert	2	2.3
158	158	2011	NR	NR	NR	11	Traditional (zig - zag)	1	10000	Pinna rugosa	Larga	NA	1	15	sand shell sacategreen	Sand	Jose Antonio	Guillermo / Hubert	2	2.3
159	159	2011	NR	NR	NR	11	Traditional (zig - zag)	1	10000	Pinna rugosa	Larga	NA	1	12	sand shell sacategreen	Sand	Jose Antonio	Guillermo / Hubert	2	2.3
160	160	2011	NR	NR	NR	11	Traditional (zig - zag)	1	10000	Pinna rugosa	Larga	NA	1	13	sand shell sacategreen	Sand	Jose Antonio	Guillermo / Hubert	2	2.3
161	161	2011	NR	NR	NR	11	Traditional (zig - zag)	1	10000	Pinna rugosa	Larga	NA	1	13.5	sand shell sacategreen	Sand	Jose Antonio	Guillermo / Hubert	2	2.3
162	162	2011	NR	NR	NR	11	Traditional (zig - zag)	1	10000	Pinna rugosa	Larga	NA	1	12	sand shell sacategreen	Sand	Jose Antonio	Guillermo / Hubert	2	2.3
163	163	2011	NR	NR	NR	11	Traditional (zig - zag)	1	10000	Pinna rugosa	Larga	NA	1	12.5	sand shell sacategreen	Sand	Jose Antonio	Guillermo / Hubert	2	2.3
164	164	2011	NR	NR	NR	12	Traditional (zig - zag)	1	10000	Atrina tuberculosa	Botijona	NA	0	NA	sand shell sacate green	Sand	Jose Antonio	Guillermo / Hubert	2	1.9
165	165	2011	NR	NR	NR	12	Traditional (zig - zag)	1	10000	Atrina maura	China	NA	1	17	sand shell sacate green	Sand	Jose Antonio	Guillermo / Hubert	2	1.9
166	166	2011	NR	NR	NR	12	Traditional (zig - zag)	1	10000	Atrina maura	China	NA	1	15	sand shell sacate green	Sand	Jose Antonio	Guillermo / Hubert	2	1.9
167	167	2011	NR	NR	NR	12	Traditional (zig - zag)	1	10000	Atrina maura	China	NA	1	15.5	sand shell sacate green	Sand	Jose Antonio	Guillermo / Hubert	2	1.9
168	168	2011	NR	NR	NR	12	Traditional (zig - zag)	1	10000	Atrina maura	China	NA	1	14	sand shell sacate green	Sand	Jose Antonio	Guillermo / Hubert	2	1.9
169	169	2011	NR	NR	NR	12	Traditional (zig - zag)	1	10000	Atrina maura	China	NA	1	13	sand shell sacate green	Sand	Jose Antonio	Guillermo / Hubert	2	1.9
170	170	2011	NR	NR	NR	12	Traditional (zig - zag)	1	10000	Atrina maura	China	NA	1	13.5	sand shell sacate green	Sand	Jose Antonio	Guillermo / Hubert	2	1.9
171	171	2011	NR	NR	NR	12	Traditional (zig - zag)	1	10000	Atrina maura	China	NA	1	14	sand shell sacate green	Sand	Jose Antonio	Guillermo / Hubert	2	1.9
172	172	2011	NR	NR	NR	12	Traditional (zig - zag)	1	10000	Atrina maura	China	NA	1	12	sand shell sacate green	Sand	Jose Antonio	Guillermo / Hubert	2	1.9
173	173	2011	NR	NR	NR	12	Traditional (zig - zag)	1	10000	Atrina maura	China	NA	1	12.5	sand shell sacate green	Sand	Jose Antonio	Guillermo / Hubert	2	1.9
174	174	2011	NR	NR	NR	12	Traditional (zig - zag)	1	10000	Atrina maura	China	NA	1	14	sand shell sacate green	Sand	Jose Antonio	Guillermo / Hubert	2	1.9
175	175	2011	NR	NR	NR	12	Traditional (zig - zag)	1	10000	Atrina maura	China	NA	1	15	sand shell sacate green	Sand	Jose Antonio	Guillermo / Hubert	2	1.9
176	176	2011	NR	NR	NR	12	Traditional (zig - zag)	1	10000	Atrina maura	China	NA	1	13	sand shell sacate green	Sand	Jose Antonio	Guillermo / Hubert	2	1.9
177	177	2011	NR	NR	NR	12	Traditional (zig - zag)	1	10000	Atrina maura	China	NA	1	13.5	sand shell sacate green	Sand	Jose Antonio	Guillermo / Hubert	2	1.9
178	178	2011	NR	NR	NR	12	Traditional (zig - zag)	1	10000	Pinna rugosa	Larga	NA	1	15	sand shell sacate green	Sand	Jose Antonio	Guillermo / Hubert	2	1.9
179	179	2011	NR	NR	NR	12	Traditional (zig - zag)	1	10000	Pinna rugosa	Larga	NA	1	18	sand shell sacate green	Sand	Jose Antonio	Guillermo / Hubert	2	1.9
180	180	2011	NR	NR	NR	12	Traditional (zig - zag)	1	10000	Pinna rugosa	Larga	NA	1	13.5	sand shell sacate green	Sand	Jose Antonio	Guillermo / Hubert	2	1.9
181	181	2011	NR	NR	NR	12	Traditional (zig - zag)	1	10000	Pinna rugosa	Larga	NA	1	14	sand shell sacate green	Sand	Jose Antonio	Guillermo / Hubert	2	1.9
182	182	2011	NR	NR	NR	12	Traditional (zig - zag)	1	10000	Pinna rugosa	Larga	NA	1	15.5	sand shell sacate green	Sand	Jose Antonio	Guillermo / Hubert	2	1.9
183	183	2011	NR	NR	NR	14	Traditional (zig - zag)	1	10000	Atrina tuberculosa	Botijona	NA	0	NA	sand shell sacategreen	Sand	Jose Antonio	Guillermo / Hubert	2	2.8
184	184	2011	NR	NR	NR	14	Traditional (zig - zag)	1	10000	Atrina maura	China	NA	1	14	sand brown Mud (Lama) sacate green	Sand	Jose Antonio	Guillermo / Hubert	2	2.8
185	185	2011	NR	NR	NR	14	Traditional (zig - zag)	1	10000	Atrina maura	China	NA	1	13	sand brown Mud (Lama) sacate green	Sand	Jose Antonio	Guillermo / Hubert	2	2.8
186	186	2011	NR	NR	NR	14	Traditional (zig - zag)	1	10000	Atrina maura	China	NA	1	15	sand brown Mud (Lama) sacate green	Sand	Jose Antonio	Guillermo / Hubert	2	2.8
187	187	2011	NR	NR	NR	14	Traditional (zig - zag)	1	10000	Atrina maura	China	NA	1	16	sand brown Mud (Lama) sacate green	Sand	Jose Antonio	Guillermo / Hubert	2	2.8
188	188	2011	NR	NR	NR	14	Traditional (zig - zag)	1	10000	Atrina maura	China	NA	1	13	sand brown Mud (Lama) sacate green	Sand	Jose Antonio	Guillermo / Hubert	2	2.8
189	189	2011	NR	NR	NR	14	Traditional (zig - zag)	1	10000	Atrina maura	China	NA	1	13.5	sand brown Mud (Lama) sacate green	Sand	Jose Antonio	Guillermo / Hubert	2	2.8
190	190	2011	NR	NR	NR	14	Traditional (zig - zag)	1	10000	Atrina maura	China	NA	1	12	sand brown Mud (Lama) sacate green	Sand	Jose Antonio	Guillermo / Hubert	2	2.8
191	191	2011	NR	NR	NR	14	Traditional (zig - zag)	1	10000	Atrina maura	China	NA	1	14	sand brown Mud (Lama) sacate green	Sand	Jose Antonio	Guillermo / Hubert	2	2.8
192	192	2011	NR	NR	NR	14	Traditional (zig - zag)	1	10000	Atrina maura	China	NA	1	12	sand brown Mud (Lama) sacate green	Sand	Jose Antonio	Guillermo / Hubert	2	2.8
193	193	2011	NR	NR	NR	14	Traditional (zig - zag)	1	10000	Atrina maura	China	NA	1	12	sand brown Mud (Lama) sacate green	Sand	Jose Antonio	Guillermo / Hubert	2	2.8
194	194	2011	NR	NR	NR	14	Traditional (zig - zag)	1	10000	Atrina maura	China	NA	1	12.5	sand brown Mud (Lama) sacate green	Sand	Jose Antonio	Guillermo / Hubert	2	2.8
195	195	2011	NR	NR	NR	14	Traditional (zig - zag)	1	10000	Atrina maura	China	NA	1	13	sand brown Mud (Lama) sacate green	Sand	Jose Antonio	Guillermo / Hubert	2	2.8
196	196	2011	NR	NR	NR	14	Traditional (zig - zag)	1	10000	Atrina maura	China	NA	1	13.5	sand brown Mud (Lama) sacate green	Sand	Jose Antonio	Guillermo / Hubert	2	2.8
197	197	2011	NR	NR	NR	14	Traditional (zig - zag)	1	10000	Atrina maura	China	NA	1	15	sand brown Mud (Lama) sacate green	Sand	Jose Antonio	Guillermo / Hubert	2	2.8
198	198	2011	NR	NR	NR	14	Traditional (zig - zag)	1	10000	Atrina maura	China	NA	1	12	sand brown Mud (Lama) sacate green	Sand	Jose Antonio	Guillermo / Hubert	2	2.8
199	199	2011	NR	NR	NR	14	Traditional (zig - zag)	1	10000	Atrina maura	China	NA	1	12.5	sand brown Mud (Lama) sacate green	Sand	Jose Antonio	Guillermo / Hubert	2	2.8
200	200	2011	NR	NR	NR	14	Traditional (zig - zag)	1	10000	Atrina maura	China	NA	1	14	sand brown Mud (Lama) sacate green	Sand	Jose Antonio	Guillermo / Hubert	2	2.8
201	201	2011	NR	NR	NR	14	Traditional (zig - zag)	1	10000	Atrina maura	China	NA	1	13	sand brown Mud (Lama) sacate green	Sand	Jose Antonio	Guillermo / Hubert	2	2.8
202	202	2011	NR	NR	NR	14	Traditional (zig - zag)	1	10000	Atrina maura	China	NA	1	14.5	sand brown Mud (Lama) sacate green	Sand	Jose Antonio	Guillermo / Hubert	2	2.8
203	203	2011	NR	NR	NR	14	Traditional (zig - zag)	1	10000	Atrina maura	China	NA	1	12	sand brown Mud (Lama) sacate green	Sand	Jose Antonio	Guillermo / Hubert	2	2.8
204	204	2011	NR	NR	NR	14	Traditional (zig - zag)	1	10000	Atrina maura	China	NA	1	15	sand brown Mud (Lama) sacate green	Sand	Jose Antonio	Guillermo / Hubert	2	2.8
205	205	2011	NR	NR	NR	14	Traditional (zig - zag)	1	10000	Atrina maura	China	NA	1	14	sand brown Mud (Lama) sacate green	Sand	Jose Antonio	Guillermo / Hubert	2	2.8
206	206	2011	NR	NR	NR	14	Traditional (zig - zag)	1	10000	Atrina maura	China	NA	1	12	sand brown Mud (Lama) sacate green	Sand	Jose Antonio	Guillermo / Hubert	2	2.8
207	207	2011	NR	NR	NR	14	Traditional (zig - zag)	1	10000	Atrina maura	China	NA	1	12.5	sand brown Mud (Lama) sacate green	Sand	Jose Antonio	Guillermo / Hubert	2	2.8
208	208	2011	NR	NR	NR	14	Traditional (zig - zag)	1	10000	Atrina maura	China	NA	1	14	sand brown Mud (Lama) sacate green	Sand	Jose Antonio	Guillermo / Hubert	2	2.8
209	209	2011	NR	NR	NR	14	Traditional (zig - zag)	1	10000	Atrina maura	China	NA	1	13	sand brown Mud (Lama) sacate green	Sand	Jose Antonio	Guillermo / Hubert	2	2.8
210	210	2011	NR	NR	NR	14	Traditional (zig - zag)	1	10000	Atrina maura	China	NA	1	11	sand brown Mud (Lama) sacate green	Sand	Jose Antonio	Guillermo / Hubert	2	2.8
211	211	2011	NR	NR	NR	14	Traditional (zig - zag)	1	10000	Atrina maura	China	NA	1	12	sand brown Mud (Lama) sacate green	Sand	Jose Antonio	Guillermo / Hubert	2	2.8
212	212	2011	NR	NR	NR	14	Traditional (zig - zag)	1	10000	Atrina maura	China	NA	1	14	sand brown Mud (Lama) sacate green	Sand	Jose Antonio	Guillermo / Hubert	2	2.8
213	213	2011	NR	NR	NR	14	Traditional (zig - zag)	1	10000	Atrina maura	China	NA	1	14.5	sand brown Mud (Lama) sacate green	Sand	Jose Antonio	Guillermo / Hubert	2	2.8
214	214	2011	NR	NR	NR	14	Traditional (zig - zag)	1	10000	Atrina maura	China	NA	1	13	sand brown Mud (Lama) sacate green	Sand	Jose Antonio	Guillermo / Hubert	2	2.8
215	215	2011	NR	NR	NR	14	Traditional (zig - zag)	1	10000	Atrina maura	China	NA	1	13.5	sand brown Mud (Lama) sacate green	Sand	Jose Antonio	Guillermo / Hubert	2	2.8
216	216	2011	NR	NR	NR	14	Traditional (zig - zag)	1	10000	Atrina maura	China	NA	1	14	sand brown Mud (Lama) sacate green	Sand	Jose Antonio	Guillermo / Hubert	2	2.8
217	217	2011	NR	NR	NR	14	Traditional (zig - zag)	1	10000	Atrina maura	China	NA	1	12	sand brown Mud (Lama) sacate green	Sand	Jose Antonio	Guillermo / Hubert	2	2.8
218	218	2011	NR	NR	NR	14	Traditional (zig - zag)	1	10000	Atrina maura	China	NA	1	12	sand brown Mud (Lama) sacate green	Sand	Jose Antonio	Guillermo / Hubert	2	2.8
219	219	2011	NR	NR	NR	14	Traditional (zig - zag)	1	10000	Atrina maura	China	NA	1	14	sand brown Mud (Lama) sacate green	Sand	Jose Antonio	Guillermo / Hubert	2	2.8
220	220	2011	NR	NR	NR	14	Traditional (zig - zag)	1	10000	Atrina maura	China	NA	1	11	sand brown Mud (Lama) sacate green	Sand	Jose Antonio	Guillermo / Hubert	2	2.8
221	221	2011	NR	NR	NR	14	Traditional (zig - zag)	1	10000	Atrina maura	China	NA	1	12	sand brown Mud (Lama) sacate green	Sand	Jose Antonio	Guillermo / Hubert	2	2.8
222	222	2011	NR	NR	NR	14	Traditional (zig - zag)	1	10000	Atrina maura	China	NA	1	12.5	sand brown Mud (Lama) sacate green	Sand	Jose Antonio	Guillermo / Hubert	2	2.8
223	223	2011	NR	NR	NR	14	Traditional (zig - zag)	1	10000	Atrina maura	China	NA	1	13	sand brown Mud (Lama) sacate green	Sand	Jose Antonio	Guillermo / Hubert	2	2.8
224	224	2011	NR	NR	NR	14	Traditional (zig - zag)	1	10000	Atrina maura	China	NA	1	14.5	sand brown Mud (Lama) sacate green	Sand	Jose Antonio	Guillermo / Hubert	2	2.8
225	225	2011	NR	NR	NR	14	Traditional (zig - zag)	1	10000	Atrina maura	China	NA	1	12	sand brown Mud (Lama) sacate green	Sand	Jose Antonio	Guillermo / Hubert	2	2.8
226	226	2011	NR	NR	NR	14	Traditional (zig - zag)	1	10000	Atrina maura	China	NA	1	14	sand brown Mud (Lama) sacate green	Sand	Jose Antonio	Guillermo / Hubert	2	2.8
227	227	2011	NR	NR	NR	14	Traditional (zig - zag)	1	10000	Atrina maura	China	NA	1	15	sand brown Mud (Lama) sacate green	Sand	Jose Antonio	Guillermo / Hubert	2	2.8
228	228	2011	NR	NR	NR	14	Traditional (zig - zag)	1	10000	Atrina maura	China	NA	1	15.5	sand brown Mud (Lama) sacate green	Sand	Jose Antonio	Guillermo / Hubert	2	2.8
229	229	2011	NR	NR	NR	14	Traditional (zig - zag)	1	10000	Atrina maura	China	NA	1	13	sand brown Mud (Lama) sacate green	Sand	Jose Antonio	Guillermo / Hubert	2	2.8
230	230	2011	NR	NR	NR	14	Traditional (zig - zag)	1	10000	Atrina maura	China	NA	1	11	sand brown Mud (Lama) sacate green	Sand	Jose Antonio	Guillermo / Hubert	2	2.8
231	231	2011	NR	NR	NR	14	Traditional (zig - zag)	1	10000	Atrina maura	China	NA	1	12	sand brown Mud (Lama) sacate green	Sand	Jose Antonio	Guillermo / Hubert	2	2.8
232	232	2011	NR	NR	NR	14	Traditional (zig - zag)	1	10000	Atrina maura	China	NA	1	13	sand brown Mud (Lama) sacate green	Sand	Jose Antonio	Guillermo / Hubert	2	2.8
233	233	2011	NR	NR	NR	14	Traditional (zig - zag)	1	10000	Atrina maura	China	NA	1	13.5	sand brown Mud (Lama) sacate green	Sand	Jose Antonio	Guillermo / Hubert	2	2.8
234	234	2011	NR	NR	NR	14	Traditional (zig - zag)	1	10000	Atrina maura	China	NA	1	12	sand brown Mud (Lama) sacate green	Sand	Jose Antonio	Guillermo / Hubert	2	2.8
235	235	2011	NR	NR	NR	14	Traditional (zig - zag)	1	10000	Atrina maura	China	NA	1	14	sand brown Mud (Lama) sacate green	Sand	Jose Antonio	Guillermo / Hubert	2	2.8
236	236	2011	NR	NR	NR	14	Traditional (zig - zag)	1	10000	Atrina maura	China	NA	1	13	sand brown Mud (Lama) sacate green	Sand	Jose Antonio	Guillermo / Hubert	2	2.8
237	237	2011	NR	NR	NR	14	Traditional (zig - zag)	1	10000	Atrina maura	China	NA	1	15	sand brown Mud (Lama) sacate green	Sand	Jose Antonio	Guillermo / Hubert	2	2.8
238	238	2011	NR	NR	NR	14	Traditional (zig - zag)	1	10000	Atrina maura	China	NA	1	15.5	sand brown Mud (Lama) sacate green	Sand	Jose Antonio	Guillermo / Hubert	2	2.8
239	239	2011	NR	NR	NR	14	Traditional (zig - zag)	1	10000	Atrina maura	China	NA	1	12	sand brown Mud (Lama) sacate green	Sand	Jose Antonio	Guillermo / Hubert	2	2.8
240	240	2011	NR	NR	NR	14	Traditional (zig - zag)	1	10000	Atrina maura	China	NA	1	11	sand brown Mud (Lama) sacate green	Sand	Jose Antonio	Guillermo / Hubert	2	2.8
241	241	2011	NR	NR	NR	14	Traditional (zig - zag)	1	10000	Atrina maura	China	NA	1	11.5	sand brown Mud (Lama) sacate green	Sand	Jose Antonio	Guillermo / Hubert	2	2.8
242	242	2011	NR	NR	NR	14	Traditional (zig - zag)	1	10000	Pinna rugosa	Larga	NA	1	13.5	sand brown Mud (Lama) sacate green	Sand	Jose Antonio	Guillermo / Hubert	2	2.8
243	243	2011	NR	NR	NR	14	Traditional (zig - zag)	1	10000	Pinna rugosa	Larga	NA	1	13	sand brown Mud (Lama) sacate green	Sand	Jose Antonio	Guillermo / Hubert	2	2.8
244	244	2011	NR	NR	NR	14	Traditional (zig - zag)	1	10000	Pinna rugosa	Larga	NA	1	12	sand brown Mud (Lama) sacate green	Sand	Jose Antonio	Guillermo / Hubert	2	2.8
245	245	2011	NR	NR	NR	14	Traditional (zig - zag)	1	10000	Pinna rugosa	Larga	NA	1	14	sand brown Mud (Lama) sacate green	Sand	Jose Antonio	Guillermo / Hubert	2	2.8
246	246	2011	NR	NR	NR	14	Traditional (zig - zag)	1	10000	Pinna rugosa	Larga	NA	1	15	sand brown Mud (Lama) sacate green	Sand	Jose Antonio	Guillermo / Hubert	2	2.8
247	247	2011	NR	NR	NR	14	Traditional (zig - zag)	1	10000	Pinna rugosa	Larga	NA	1	11.5	sand brown Mud (Lama) sacate green	Sand	Jose Antonio	Guillermo / Hubert	2	2.8
248	248	2011	NR	NR	NR	14	Traditional (zig - zag)	1	10000	Pinna rugosa	Larga	NA	1	12	sand brown Mud (Lama) sacate green	Sand	Jose Antonio	Guillermo / Hubert	2	2.8
249	249	2011	NR	NR	NR	14	Traditional (zig - zag)	1	10000	Pinna rugosa	Larga	NA	1	14	sand brown Mud (Lama) sacate green	Sand	Jose Antonio	Guillermo / Hubert	2	2.8
250	250	2011	NR	NR	NR	14	Traditional (zig - zag)	1	10000	Pinna rugosa	Larga	NA	1	13.5	sand brown Mud (Lama) sacate green	Sand	Jose Antonio	Guillermo / Hubert	2	2.8
251	251	2011	NR	NR	NR	14	Traditional (zig - zag)	1	10000	Pinna rugosa	Larga	NA	1	13	sand brown Mud (Lama) sacate green	Sand	Jose Antonio	Guillermo / Hubert	2	2.8
252	252	2011	NR	NR	NR	14	Traditional (zig - zag)	1	10000	Pinna rugosa	Larga	NA	1	14	sand brown Mud (Lama) sacate green	Sand	Jose Antonio	Guillermo / Hubert	2	2.8
253	253	2011	NR	NR	NR	14	Traditional (zig - zag)	1	10000	Pinna rugosa	Larga	NA	1	15	sand brown Mud (Lama) sacate green	Sand	Jose Antonio	Guillermo / Hubert	2	2.8
254	254	2011	NR	NR	NR	14	Traditional (zig - zag)	1	10000	Pinna rugosa	Larga	NA	1	13	sand brown Mud (Lama) sacate green	Sand	Jose Antonio	Guillermo / Hubert	2	2.8
255	255	2011	NR	NR	NR	14	Traditional (zig - zag)	1	10000	Pinna rugosa	Larga	NA	1	13.5	sand brown Mud (Lama) sacate green	Sand	Jose Antonio	Guillermo / Hubert	2	2.8
256	256	2011	NR	NR	NR	14	Traditional (zig - zag)	1	10000	Pinna rugosa	Larga	NA	1	12	sand brown Mud (Lama) sacate green	Sand	Jose Antonio	Guillermo / Hubert	2	2.8
257	257	2011	NR	NR	NR	14	Traditional (zig - zag)	1	10000	Pinna rugosa	Larga	NA	1	14	sand brown Mud (Lama) sacate green	Sand	Jose Antonio	Guillermo / Hubert	2	2.8
258	258	2011	NR	NR	NR	14	Traditional (zig - zag)	1	10000	Pinna rugosa	Larga	NA	1	11	sand brown Mud (Lama) sacate green	Sand	Jose Antonio	Guillermo / Hubert	2	2.8
259	259	2011	NR	NR	NR	14	Traditional (zig - zag)	1	10000	Pinna rugosa	Larga	NA	1	11	sand brown Mud (Lama) sacate green	Sand	Jose Antonio	Guillermo / Hubert	2	2.8
260	260	2011	NR	NR	NR	14	Traditional (zig - zag)	1	10000	Pinna rugosa	Larga	NA	1	14	sand brown Mud (Lama) sacate green	Sand	Jose Antonio	Guillermo / Hubert	2	2.8
261	261	2011	NR	NR	NR	14	Traditional (zig - zag)	1	10000	Pinna rugosa	Larga	NA	1	13	sand brown Mud (Lama) sacate green	Sand	Jose Antonio	Guillermo / Hubert	2	2.8
262	262	2011	NR	NR	NR	14	Traditional (zig - zag)	1	10000	Pinna rugosa	Larga	NA	1	15	sand brown Mud (Lama) sacate green	Sand	Jose Antonio	Guillermo / Hubert	2	2.8
263	263	2011	NR	NR	NR	14	Traditional (zig - zag)	1	10000	Pinna rugosa	Larga	NA	1	15.5	sand brown Mud (Lama) sacate green	Sand	Jose Antonio	Guillermo / Hubert	2	2.8
264	264	2011	NR	NR	NR	14	Traditional (zig - zag)	1	10000	Pinna rugosa	Larga	NA	1	13	sand brown Mud (Lama) sacate green	Sand	Jose Antonio	Guillermo / Hubert	2	2.8
265	265	2011	NR	NR	NR	14	Traditional (zig - zag)	1	10000	Pinna rugosa	Larga	NA	1	13	sand brown Mud (Lama) sacate green	Sand	Jose Antonio	Guillermo / Hubert	2	2.8
266	266	2011	NR	NR	NR	14	Traditional (zig - zag)	1	10000	Pinna rugosa	Larga	NA	1	15	sand brown Mud (Lama) sacate green	Sand	Jose Antonio	Guillermo / Hubert	2	2.8
267	267	2011	NR	NR	NR	14	Traditional (zig - zag)	1	10000	Pinna rugosa	Larga	NA	1	16	sand brown Mud (Lama) sacate green	Sand	Jose Antonio	Guillermo / Hubert	2	2.8
268	268	2011	NR	NR	NR	14	Traditional (zig - zag)	1	10000	Pinna rugosa	Larga	NA	1	13	sand brown Mud (Lama) sacate green	Sand	Jose Antonio	Guillermo / Hubert	2	2.8
269	269	2011	NR	NR	NR	14	Traditional (zig - zag)	1	10000	Pinna rugosa	Larga	NA	1	12	sand brown Mud (Lama) sacate green	Sand	Jose Antonio	Guillermo / Hubert	2	2.8
270	270	2011	NR	NR	NR	14	Traditional (zig - zag)	1	10000	Pinna rugosa	Larga	NA	1	11	sand brown Mud (Lama) sacate green	Sand	Jose Antonio	Guillermo / Hubert	2	2.8
271	271	2011	NR	NR	NR	14	Traditional (zig - zag)	1	10000	Pinna rugosa	Larga	NA	1	14	sand brown Mud (Lama) sacate green	Sand	Jose Antonio	Guillermo / Hubert	2	2.8
272	272	2011	NR	NR	NR	14	Traditional (zig - zag)	1	10000	Pinna rugosa	Larga	NA	1	14.5	sand brown Mud (Lama) sacate green	Sand	Jose Antonio	Guillermo / Hubert	2	2.8
273	273	2011	NR	NR	NR	14	Traditional (zig - zag)	1	10000	Pinna rugosa	Larga	NA	1	13	sand brown Mud (Lama) sacate green	Sand	Jose Antonio	Guillermo / Hubert	2	2.8
274	274	2011	NR	NR	NR	14	Traditional (zig - zag)	1	10000	Pinna rugosa	Larga	NA	1	12	sand brown Mud (Lama) sacate green	Sand	Jose Antonio	Guillermo / Hubert	2	2.8
275	275	2011	NR	NR	NR	14	Traditional (zig - zag)	1	10000	Pinna rugosa	Larga	NA	1	11	sand brown Mud (Lama) sacate green	Sand	Jose Antonio	Guillermo / Hubert	2	2.8
276	276	2011	NR	NR	NR	14	Traditional (zig - zag)	1	10000	Pinna rugosa	Larga	NA	1	11.5	sand brown Mud (Lama) sacate green	Sand	Jose Antonio	Guillermo / Hubert	2	2.8
277	277	2011	NR	NR	NR	14	Traditional (zig - zag)	1	10000	Pinna rugosa	Larga	NA	1	14	sand brown Mud (Lama) sacate green	Sand	Jose Antonio	Guillermo / Hubert	2	2.8
278	278	2011	NR	NR	NR	14	Traditional (zig - zag)	1	10000	Pinna rugosa	Larga	NA	1	16	sand brown Mud (Lama) sacate green	Sand	Jose Antonio	Guillermo / Hubert	2	2.8
279	279	2011	NR	NR	NR	14	Traditional (zig - zag)	1	10000	Pinna rugosa	Larga	NA	1	15.5	sand brown Mud (Lama) sacate green	Sand	Jose Antonio	Guillermo / Hubert	2	2.8
280	280	2011	NR	NR	NR	14	Traditional (zig - zag)	1	10000	Pinna rugosa	Larga	NA	1	11	sand brown Mud (Lama) sacate green	Sand	Jose Antonio	Guillermo / Hubert	2	2.8
281	281	2011	NR	NR	NR	14	Traditional (zig - zag)	1	10000	Pinna rugosa	Larga	NA	1	13	sand brown Mud (Lama) sacate green	Sand	Jose Antonio	Guillermo / Hubert	2	2.8
282	282	2011	NR	NR	NR	14	Traditional (zig - zag)	1	10000	Pinna rugosa	Larga	NA	1	12	sand brown Mud (Lama) sacate green	Sand	Jose Antonio	Guillermo / Hubert	2	2.8
283	283	2011	NR	NR	NR	14	Traditional (zig - zag)	1	10000	Pinna rugosa	Larga	NA	1	12.5	sand brown Mud (Lama) sacate green	Sand	Jose Antonio	Guillermo / Hubert	2	2.8
284	284	2011	NR	NR	NR	15	Traditional (zig - zag)	1	10000	Atrina tuberculosa	Botijona	NA	0	NA	sand Mud (Lama) brown sacate green	Sand	Jose Antonio	Guillermo / Hubert	2	3.2
285	285	2011	NR	NR	NR	15	Traditional (zig - zag)	1	10000	Atrina maura	China	NA	1	12	sand Mud (Lama) brown sacate green	Sand	Jose Antonio	Guillermo / Hubert	2	3.2
286	286	2011	NR	NR	NR	15	Traditional (zig - zag)	1	10000	Atrina maura	China	NA	1	13	sand Mud (Lama) brown sacate green	Sand	Jose Antonio	Guillermo / Hubert	2	3.2
287	287	2011	NR	NR	NR	15	Traditional (zig - zag)	1	10000	Atrina maura	China	NA	1	14	sand Mud (Lama) brown sacate green	Sand	Jose Antonio	Guillermo / Hubert	2	3.2
288	288	2011	NR	NR	NR	15	Traditional (zig - zag)	1	10000	Atrina maura	China	NA	1	14	sand Mud (Lama) brown sacate green	Sand	Jose Antonio	Guillermo / Hubert	2	3.2
289	289	2011	NR	NR	NR	15	Traditional (zig - zag)	1	10000	Atrina maura	China	NA	1	12	sand Mud (Lama) brown sacate green	Sand	Jose Antonio	Guillermo / Hubert	2	3.2
290	290	2011	NR	NR	NR	15	Traditional (zig - zag)	1	10000	Atrina maura	China	NA	1	13	sand Mud (Lama) brown sacate green	Sand	Jose Antonio	Guillermo / Hubert	2	3.2
291	291	2011	NR	NR	NR	15	Traditional (zig - zag)	1	10000	Atrina maura	China	NA	1	13.5	sand Mud (Lama) brown sacate green	Sand	Jose Antonio	Guillermo / Hubert	2	3.2
292	292	2011	NR	NR	NR	15	Traditional (zig - zag)	1	10000	Atrina maura	China	NA	1	12	sand Mud (Lama) brown sacate green	Sand	Jose Antonio	Guillermo / Hubert	2	3.2
293	293	2011	NR	NR	NR	15	Traditional (zig - zag)	1	10000	Atrina maura	China	NA	1	12.5	sand Mud (Lama) brown sacate green	Sand	Jose Antonio	Guillermo / Hubert	2	3.2
294	294	2011	NR	NR	NR	15	Traditional (zig - zag)	1	10000	Atrina maura	China	NA	1	11	sand Mud (Lama) brown sacate green	Sand	Jose Antonio	Guillermo / Hubert	2	3.2
295	295	2011	NR	NR	NR	15	Traditional (zig - zag)	1	10000	Atrina maura	China	NA	1	13	sand Mud (Lama) brown sacate green	Sand	Jose Antonio	Guillermo / Hubert	2	3.2
296	296	2011	NR	NR	NR	15	Traditional (zig - zag)	1	10000	Atrina maura	China	NA	1	14	sand Mud (Lama) brown sacate green	Sand	Jose Antonio	Guillermo / Hubert	2	3.2
297	297	2011	NR	NR	NR	15	Traditional (zig - zag)	1	10000	Atrina maura	China	NA	1	14.5	sand Mud (Lama) brown sacate green	Sand	Jose Antonio	Guillermo / Hubert	2	3.2
298	298	2011	NR	NR	NR	15	Traditional (zig - zag)	1	10000	Atrina maura	China	NA	1	15	sand Mud (Lama) brown sacate green	Sand	Jose Antonio	Guillermo / Hubert	2	3.2
299	299	2011	NR	NR	NR	15	Traditional (zig - zag)	1	10000	Atrina maura	China	NA	1	13	sand Mud (Lama) brown sacate green	Sand	Jose Antonio	Guillermo / Hubert	2	3.2
300	300	2011	NR	NR	NR	15	Traditional (zig - zag)	1	10000	Atrina maura	China	NA	1	12	sand Mud (Lama) brown sacate green	Sand	Jose Antonio	Guillermo / Hubert	2	3.2
301	301	2011	NR	NR	NR	15	Traditional (zig - zag)	1	10000	Atrina maura	China	NA	1	14.5	sand Mud (Lama) brown sacate green	Sand	Jose Antonio	Guillermo / Hubert	2	3.2
302	302	2011	NR	NR	NR	15	Traditional (zig - zag)	1	10000	Atrina maura	China	NA	1	13	sand Mud (Lama) brown sacate green	Sand	Jose Antonio	Guillermo / Hubert	2	3.2
303	303	2011	NR	NR	NR	15	Traditional (zig - zag)	1	10000	Atrina maura	China	NA	1	13.5	sand Mud (Lama) brown sacate green	Sand	Jose Antonio	Guillermo / Hubert	2	3.2
304	304	2011	NR	NR	NR	15	Traditional (zig - zag)	1	10000	Atrina maura	China	NA	1	12	sand Mud (Lama) brown sacate green	Sand	Jose Antonio	Guillermo / Hubert	2	3.2
305	305	2011	NR	NR	NR	15	Traditional (zig - zag)	1	10000	Atrina maura	China	NA	1	11	sand Mud (Lama) brown sacate green	Sand	Jose Antonio	Guillermo / Hubert	2	3.2
306	306	2011	NR	NR	NR	15	Traditional (zig - zag)	1	10000	Atrina maura	China	NA	1	11.5	sand Mud (Lama) brown sacate green	Sand	Jose Antonio	Guillermo / Hubert	2	3.2
307	307	2011	NR	NR	NR	15	Traditional (zig - zag)	1	10000	Atrina maura	China	NA	1	12	sand Mud (Lama) brown sacate green	Sand	Jose Antonio	Guillermo / Hubert	2	3.2
308	308	2011	NR	NR	NR	15	Traditional (zig - zag)	1	10000	Atrina maura	China	NA	1	12.5	sand Mud (Lama) brown sacate green	Sand	Jose Antonio	Guillermo / Hubert	2	3.2
309	309	2011	NR	NR	NR	15	Traditional (zig - zag)	1	10000	Atrina maura	China	NA	1	12	sand Mud (Lama) brown sacate green	Sand	Jose Antonio	Guillermo / Hubert	2	3.2
310	310	2011	NR	NR	NR	15	Traditional (zig - zag)	1	10000	Atrina maura	China	NA	1	13	sand Mud (Lama) brown sacate green	Sand	Jose Antonio	Guillermo / Hubert	2	3.2
311	311	2011	NR	NR	NR	15	Traditional (zig - zag)	1	10000	Atrina maura	China	NA	1	14	sand Mud (Lama) brown sacate green	Sand	Jose Antonio	Guillermo / Hubert	2	3.2
312	312	2011	NR	NR	NR	15	Traditional (zig - zag)	1	10000	Atrina maura	China	NA	1	13	sand Mud (Lama) brown sacate green	Sand	Jose Antonio	Guillermo / Hubert	2	3.2
313	313	2011	NR	NR	NR	15	Traditional (zig - zag)	1	10000	Atrina maura	China	NA	1	12	sand Mud (Lama) brown sacate green	Sand	Jose Antonio	Guillermo / Hubert	2	3.2
314	314	2011	NR	NR	NR	15	Traditional (zig - zag)	1	10000	Pinna rugosa	Larga	NA	1	14	sand Mud (Lama) brown sacate green	Sand	Jose Antonio	Guillermo / Hubert	2	3.2
315	315	2011	NR	NR	NR	15	Traditional (zig - zag)	1	10000	Pinna rugosa	Larga	NA	1	13	sand Mud (Lama) brown sacate green	Sand	Jose Antonio	Guillermo / Hubert	2	3.2
316	316	2011	NR	NR	NR	15	Traditional (zig - zag)	1	10000	Pinna rugosa	Larga	NA	1	14.5	sand Mud (Lama) brown sacate green	Sand	Jose Antonio	Guillermo / Hubert	2	3.2
317	317	2011	NR	NR	NR	15	Traditional (zig - zag)	1	10000	Pinna rugosa	Larga	NA	1	14.5	sand Mud (Lama) brown sacate green	Sand	Jose Antonio	Guillermo / Hubert	2	3.2
318	318	2011	NR	NR	NR	15	Traditional (zig - zag)	1	10000	Pinna rugosa	Larga	NA	1	13	sand Mud (Lama) brown sacate green	Sand	Jose Antonio	Guillermo / Hubert	2	3.2
319	319	2011	NR	NR	NR	15	Traditional (zig - zag)	1	10000	Pinna rugosa	Larga	NA	1	13.5	sand Mud (Lama) brown sacate green	Sand	Jose Antonio	Guillermo / Hubert	2	3.2
320	320	2011	NR	NR	NR	15	Traditional (zig - zag)	1	10000	Pinna rugosa	Larga	NA	1	13	sand Mud (Lama) brown sacate green	Sand	Jose Antonio	Guillermo / Hubert	2	3.2
321	321	2011	NR	NR	NR	15	Traditional (zig - zag)	1	10000	Pinna rugosa	Larga	NA	1	12	sand Mud (Lama) brown sacate green	Sand	Jose Antonio	Guillermo / Hubert	2	3.2
322	322	2011	NR	NR	NR	15	Traditional (zig - zag)	1	10000	Pinna rugosa	Larga	NA	1	11	sand Mud (Lama) brown sacate green	Sand	Jose Antonio	Guillermo / Hubert	2	3.2
323	323	2011	NR	NR	NR	15	Traditional (zig - zag)	1	10000	Pinna rugosa	Larga	NA	1	12	sand Mud (Lama) brown sacate green	Sand	Jose Antonio	Guillermo / Hubert	2	3.2
324	324	2011	NR	NR	NR	15	Traditional (zig - zag)	1	10000	Pinna rugosa	Larga	NA	1	12	sand Mud (Lama) brown sacate green	Sand	Jose Antonio	Guillermo / Hubert	2	3.2
325	325	2011	NR	NR	NR	15	Traditional (zig - zag)	1	10000	Pinna rugosa	Larga	NA	1	14.5	sand Mud (Lama) brown sacate green	Sand	Jose Antonio	Guillermo / Hubert	2	3.2
326	326	2011	NR	NR	NR	15	Traditional (zig - zag)	1	10000	Pinna rugosa	Larga	NA	1	13	sand Mud (Lama) brown sacate green	Sand	Jose Antonio	Guillermo / Hubert	2	3.2
327	327	2011	NR	NR	NR	15	Traditional (zig - zag)	1	10000	Pinna rugosa	Larga	NA	1	12	sand Mud (Lama) brown sacate green	Sand	Jose Antonio	Guillermo / Hubert	2	3.2
328	328	2011	NR	NR	NR	15	Traditional (zig - zag)	1	10000	Pinna rugosa	Larga	NA	1	12.5	sand Mud (Lama) brown sacate green	Sand	Jose Antonio	Guillermo / Hubert	2	3.2
329	329	2011	NR	NR	NR	15	Traditional (zig - zag)	1	10000	Pinna rugosa	Larga	NA	1	12	sand Mud (Lama) brown sacate green	Sand	Jose Antonio	Guillermo / Hubert	2	3.2
330	330	2011	NR	NR	NR	15	Traditional (zig - zag)	1	10000	Pinna rugosa	Larga	NA	1	12	sand Mud (Lama) brown sacate green	Sand	Jose Antonio	Guillermo / Hubert	2	3.2
331	331	2011	NR	NR	NR	15	Traditional (zig - zag)	1	10000	Pinna rugosa	Larga	NA	1	13	sand Mud (Lama) brown sacate green	Sand	Jose Antonio	Guillermo / Hubert	2	3.2
332	332	2011	NR	NR	NR	15	Traditional (zig - zag)	1	10000	Pinna rugosa	Larga	NA	1	14	sand Mud (Lama) brown sacate green	Sand	Jose Antonio	Guillermo / Hubert	2	3.2
333	333	2011	NR	NR	NR	15	Traditional (zig - zag)	1	10000	Pinna rugosa	Larga	NA	1	14	sand Mud (Lama) brown sacate green	Sand	Jose Antonio	Guillermo / Hubert	2	3.2
334	334	2011	NR	NR	NR	15	Traditional (zig - zag)	1	10000	Pinna rugosa	Larga	NA	1	14.5	sand Mud (Lama) brown sacate green	Sand	Jose Antonio	Guillermo / Hubert	2	3.2
335	335	2011	NR	NR	NR	15	Traditional (zig - zag)	1	10000	Pinna rugosa	Larga	NA	1	13.5	sand Mud (Lama) brown sacate green	Sand	Jose Antonio	Guillermo / Hubert	2	3.2
336	336	2011	NR	NR	NR	15	Traditional (zig - zag)	1	10000	Pinna rugosa	Larga	NA	1	13	sand Mud (Lama) brown sacate green	Sand	Jose Antonio	Guillermo / Hubert	2	3.2
337	337	2011	NR	NR	NR	15	Traditional (zig - zag)	1	10000	Pinna rugosa	Larga	NA	1	14.5	sand Mud (Lama) brown sacate green	Sand	Jose Antonio	Guillermo / Hubert	2	3.2
338	338	2011	NR	NR	NR	15	Traditional (zig - zag)	1	10000	Pinna rugosa	Larga	NA	1	15	sand Mud (Lama) brown sacate green	Sand	Jose Antonio	Guillermo / Hubert	2	3.2
339	339	2011	NR	NR	NR	15	Traditional (zig - zag)	1	10000	Pinna rugosa	Larga	NA	1	14	sand Mud (Lama) brown sacate green	Sand	Jose Antonio	Guillermo / Hubert	2	3.2
340	340	2011	NR	NR	NR	15	Traditional (zig - zag)	1	10000	Pinna rugosa	Larga	NA	1	13	sand Mud (Lama) brown sacate green	Sand	Jose Antonio	Guillermo / Hubert	2	3.2
341	341	2011	NR	NR	NR	15	Traditional (zig - zag)	1	10000	Pinna rugosa	Larga	NA	1	13.5	sand Mud (Lama) brown sacate green	Sand	Jose Antonio	Guillermo / Hubert	2	3.2
342	342	2011	NR	NR	NR	15	Traditional (zig - zag)	1	10000	Pinna rugosa	Larga	NA	1	14	sand Mud (Lama) brown sacate green	Sand	Jose Antonio	Guillermo / Hubert	2	3.2
343	343	2011	NR	NR	NR	15	Traditional (zig - zag)	1	10000	Pinna rugosa	Larga	NA	1	14	sand Mud (Lama) brown sacate green	Sand	Jose Antonio	Guillermo / Hubert	2	3.2
344	344	2011	NR	NR	NR	15	Traditional (zig - zag)	1	10000	Pinna rugosa	Larga	NA	1	13	sand Mud (Lama) brown sacate green	Sand	Jose Antonio	Guillermo / Hubert	2	3.2
345	345	2011	NR	NR	NR	15	Traditional (zig - zag)	1	10000	Pinna rugosa	Larga	NA	1	12	sand Mud (Lama) brown sacate green	Sand	Jose Antonio	Guillermo / Hubert	2	3.2
346	346	2011	NR	NR	NR	15	Traditional (zig - zag)	1	10000	Pinna rugosa	Larga	NA	1	11	sand Mud (Lama) brown sacate green	Sand	Jose Antonio	Guillermo / Hubert	2	3.2
347	347	2011	NR	NR	NR	16	Traditional (zig - zag)	1	10000	Atrina tuberculosa	Botijona	NA	0	NA	sand Mud (Lama) brown sacate green	Sand	Jose Antonio	Guillermo / Hubert	2	6.9
348	348	2011	NR	NR	NR	16	Traditional (zig - zag)	1	10000	Atrina maura	China	NA	1	12	sand Mud (Lama) brown sacate green	Sand	Jose Antonio	Guillermo / Hubert	2	6.9
349	349	2011	NR	NR	NR	16	Traditional (zig - zag)	1	10000	Atrina maura	China	NA	1	14	sand Mud (Lama) brown sacate green	Sand	Jose Antonio	Guillermo / Hubert	2	6.9
350	350	2011	NR	NR	NR	16	Traditional (zig - zag)	1	10000	Atrina maura	China	NA	1	13	sand Mud (Lama) brown sacate green	Sand	Jose Antonio	Guillermo / Hubert	2	6.9
351	351	2011	NR	NR	NR	16	Traditional (zig - zag)	1	10000	Atrina maura	China	NA	1	14	sand Mud (Lama) brown sacate green	Sand	Jose Antonio	Guillermo / Hubert	2	6.9
352	352	2011	NR	NR	NR	16	Traditional (zig - zag)	1	10000	Atrina maura	China	NA	1	14.5	sand Mud (Lama) brown sacate green	Sand	Jose Antonio	Guillermo / Hubert	2	6.9
353	353	2011	NR	NR	NR	16	Traditional (zig - zag)	1	10000	Atrina maura	China	NA	1	13	sand Mud (Lama) brown sacate green	Sand	Jose Antonio	Guillermo / Hubert	2	6.9
354	354	2011	NR	NR	NR	16	Traditional (zig - zag)	1	10000	Atrina maura	China	NA	1	13.5	sand Mud (Lama) brown sacate green	Sand	Jose Antonio	Guillermo / Hubert	2	6.9
355	355	2011	NR	NR	NR	16	Traditional (zig - zag)	1	10000	Atrina maura	China	NA	1	12	sand Mud (Lama) brown sacate green	Sand	Jose Antonio	Guillermo / Hubert	2	6.9
356	356	2011	NR	NR	NR	16	Traditional (zig - zag)	1	10000	Atrina maura	China	NA	1	13	sand Mud (Lama) brown sacate green	Sand	Jose Antonio	Guillermo / Hubert	2	6.9
357	357	2011	NR	NR	NR	16	Traditional (zig - zag)	1	10000	Atrina maura	China	NA	1	13.5	sand Mud (Lama) brown sacate green	Sand	Jose Antonio	Guillermo / Hubert	2	6.9
358	358	2011	NR	NR	NR	16	Traditional (zig - zag)	1	10000	Atrina maura	China	NA	1	12	sand Mud (Lama) brown sacate green	Sand	Jose Antonio	Guillermo / Hubert	2	6.9
359	359	2011	NR	NR	NR	16	Traditional (zig - zag)	1	10000	Atrina maura	China	NA	1	12	sand Mud (Lama) brown sacate green	Sand	Jose Antonio	Guillermo / Hubert	2	6.9
360	360	2011	NR	NR	NR	16	Traditional (zig - zag)	1	10000	Atrina maura	China	NA	1	11	sand Mud (Lama) brown sacate green	Sand	Jose Antonio	Guillermo / Hubert	2	6.9
361	361	2011	NR	NR	NR	16	Traditional (zig - zag)	1	10000	Atrina maura	China	NA	1	10	sand Mud (Lama) brown sacate green	Sand	Jose Antonio	Guillermo / Hubert	2	6.9
362	362	2011	NR	NR	NR	16	Traditional (zig - zag)	1	10000	Atrina maura	China	NA	1	11	sand Mud (Lama) brown sacate green	Sand	Jose Antonio	Guillermo / Hubert	2	6.9
363	363	2011	NR	NR	NR	16	Traditional (zig - zag)	1	10000	Atrina maura	China	NA	1	12	sand Mud (Lama) brown sacate green	Sand	Jose Antonio	Guillermo / Hubert	2	6.9
364	364	2011	NR	NR	NR	16	Traditional (zig - zag)	1	10000	Atrina maura	China	NA	1	13.5	sand Mud (Lama) brown sacate green	Sand	Jose Antonio	Guillermo / Hubert	2	6.9
365	365	2011	NR	NR	NR	16	Traditional (zig - zag)	1	10000	Atrina maura	China	NA	1	13	sand Mud (Lama) brown sacate green	Sand	Jose Antonio	Guillermo / Hubert	2	6.9
366	366	2011	NR	NR	NR	16	Traditional (zig - zag)	1	10000	Atrina maura	China	NA	1	14	sand Mud (Lama) brown sacate green	Sand	Jose Antonio	Guillermo / Hubert	2	6.9
367	367	2011	NR	NR	NR	16	Traditional (zig - zag)	1	10000	Atrina maura	China	NA	1	14.5	sand Mud (Lama) brown sacate green	Sand	Jose Antonio	Guillermo / Hubert	2	6.9
368	368	2011	NR	NR	NR	16	Traditional (zig - zag)	1	10000	Atrina maura	China	NA	1	13	sand Mud (Lama) brown sacate green	Sand	Jose Antonio	Guillermo / Hubert	2	6.9
369	369	2011	NR	NR	NR	16	Traditional (zig - zag)	1	10000	Atrina maura	China	NA	1	13	sand Mud (Lama) brown sacate green	Sand	Jose Antonio	Guillermo / Hubert	2	6.9
370	370	2011	NR	NR	NR	16	Traditional (zig - zag)	1	10000	Atrina maura	China	NA	1	14	sand Mud (Lama) brown sacate green	Sand	Jose Antonio	Guillermo / Hubert	2	6.9
371	371	2011	NR	NR	NR	16	Traditional (zig - zag)	1	10000	Atrina maura	China	NA	1	14	sand Mud (Lama) brown sacate green	Sand	Jose Antonio	Guillermo / Hubert	2	6.9
372	372	2011	NR	NR	NR	16	Traditional (zig - zag)	1	10000	Atrina maura	China	NA	1	13.5	sand Mud (Lama) brown sacate green	Sand	Jose Antonio	Guillermo / Hubert	2	6.9
373	373	2011	NR	NR	NR	16	Traditional (zig - zag)	1	10000	Atrina maura	China	NA	1	13	sand Mud (Lama) brown sacate green	Sand	Jose Antonio	Guillermo / Hubert	2	6.9
374	374	2011	NR	NR	NR	16	Traditional (zig - zag)	1	10000	Atrina maura	China	NA	1	14	sand Mud (Lama) brown sacate green	Sand	Jose Antonio	Guillermo / Hubert	2	6.9
375	375	2011	NR	NR	NR	16	Traditional (zig - zag)	1	10000	Atrina maura	China	NA	1	14	sand Mud (Lama) brown sacate green	Sand	Jose Antonio	Guillermo / Hubert	2	6.9
376	376	2011	NR	NR	NR	16	Traditional (zig - zag)	1	10000	Atrina maura	China	NA	1	13.5	sand Mud (Lama) brown sacate green	Sand	Jose Antonio	Guillermo / Hubert	2	6.9
377	377	2011	NR	NR	NR	16	Traditional (zig - zag)	1	10000	Atrina maura	China	NA	1	13	sand Mud (Lama) brown sacate green	Sand	Jose Antonio	Guillermo / Hubert	2	6.9
378	378	2011	NR	NR	NR	16	Traditional (zig - zag)	1	10000	Atrina maura	China	NA	1	14	sand Mud (Lama) brown sacate green	Sand	Jose Antonio	Guillermo / Hubert	2	6.9
379	379	2011	NR	NR	NR	16	Traditional (zig - zag)	1	10000	Atrina maura	China	NA	1	14	sand Mud (Lama) brown sacate green	Sand	Jose Antonio	Guillermo / Hubert	2	6.9
380	380	2011	NR	NR	NR	16	Traditional (zig - zag)	1	10000	Atrina maura	China	NA	1	13.5	sand Mud (Lama) brown sacate green	Sand	Jose Antonio	Guillermo / Hubert	2	6.9
381	381	2011	NR	NR	NR	16	Traditional (zig - zag)	1	10000	Atrina maura	China	NA	1	13	sand Mud (Lama) brown sacate green	Sand	Jose Antonio	Guillermo / Hubert	2	6.9
382	382	2011	NR	NR	NR	16	Traditional (zig - zag)	1	10000	Pinna rugosa	Larga	NA	1	13	sand Mud (Lama) brown sacate green	Sand	Jose Antonio	Guillermo / Hubert	2	6.9
383	383	2011	NR	NR	NR	16	Traditional (zig - zag)	1	10000	Pinna rugosa	Larga	NA	1	12	sand Mud (Lama) brown sacate green	Sand	Jose Antonio	Guillermo / Hubert	2	6.9
384	384	2011	NR	NR	NR	16	Traditional (zig - zag)	1	10000	Pinna rugosa	Larga	NA	1	14	sand Mud (Lama) brown sacate green	Sand	Jose Antonio	Guillermo / Hubert	2	6.9
385	385	2011	NR	NR	NR	16	Traditional (zig - zag)	1	10000	Pinna rugosa	Larga	NA	1	14	sand Mud (Lama) brown sacate green	Sand	Jose Antonio	Guillermo / Hubert	2	6.9
386	386	2011	NR	NR	NR	16	Traditional (zig - zag)	1	10000	Pinna rugosa	Larga	NA	1	14.5	sand Mud (Lama) brown sacate green	Sand	Jose Antonio	Guillermo / Hubert	2	6.9
387	387	2011	NR	NR	NR	16	Traditional (zig - zag)	1	10000	Pinna rugosa	Larga	NA	1	12	sand Mud (Lama) brown sacate green	Sand	Jose Antonio	Guillermo / Hubert	2	6.9
388	388	2011	NR	NR	NR	16	Traditional (zig - zag)	1	10000	Pinna rugosa	Larga	NA	1	12	sand Mud (Lama) brown sacate green	Sand	Jose Antonio	Guillermo / Hubert	2	6.9
389	389	2011	NR	NR	NR	16	Traditional (zig - zag)	1	10000	Pinna rugosa	Larga	NA	1	12	sand Mud (Lama) brown sacate green	Sand	Jose Antonio	Guillermo / Hubert	2	6.9
390	390	2011	NR	NR	NR	16	Traditional (zig - zag)	1	10000	Pinna rugosa	Larga	NA	1	11	sand Mud (Lama) brown sacate green	Sand	Jose Antonio	Guillermo / Hubert	2	6.9
391	391	2011	NR	NR	NR	16	Traditional (zig - zag)	1	10000	Pinna rugosa	Larga	NA	1	12.5	sand Mud (Lama) brown sacate green	Sand	Jose Antonio	Guillermo / Hubert	2	6.9
392	392	2011	NR	NR	NR	16	Traditional (zig - zag)	1	10000	Pinna rugosa	Larga	NA	1	12	sand Mud (Lama) brown sacate green	Sand	Jose Antonio	Guillermo / Hubert	2	6.9
393	393	2011	NR	NR	NR	16	Traditional (zig - zag)	1	10000	Pinna rugosa	Larga	NA	1	12	sand Mud (Lama) brown sacate green	Sand	Jose Antonio	Guillermo / Hubert	2	6.9
394	394	2011	NR	NR	NR	16	Traditional (zig - zag)	1	10000	Pinna rugosa	Larga	NA	1	13	sand Mud (Lama) brown sacate green	Sand	Jose Antonio	Guillermo / Hubert	2	6.9
395	395	2011	NR	NR	NR	16	Traditional (zig - zag)	1	10000	Pinna rugosa	Larga	NA	1	13	sand Mud (Lama) brown sacate green	Sand	Jose Antonio	Guillermo / Hubert	2	6.9
396	396	2011	NR	NR	NR	16	Traditional (zig - zag)	1	10000	Pinna rugosa	Larga	NA	1	14.5	sand Mud (Lama) brown sacate green	Sand	Jose Antonio	Guillermo / Hubert	2	6.9
397	397	2011	NR	NR	NR	16	Traditional (zig - zag)	1	10000	Pinna rugosa	Larga	NA	1	12	sand Mud (Lama) brown sacate green	Sand	Jose Antonio	Guillermo / Hubert	2	6.9
398	398	2011	NR	NR	NR	16	Traditional (zig - zag)	1	10000	Pinna rugosa	Larga	NA	1	11	sand Mud (Lama) brown sacate green	Sand	Jose Antonio	Guillermo / Hubert	2	6.9
399	399	2011	NR	NR	NR	16	Traditional (zig - zag)	1	10000	Pinna rugosa	Larga	NA	1	11.5	sand Mud (Lama) brown sacate green	Sand	Jose Antonio	Guillermo / Hubert	2	6.9
400	400	2011	NR	NR	NR	16	Traditional (zig - zag)	1	10000	Pinna rugosa	Larga	NA	1	12	sand Mud (Lama) brown sacate green	Sand	Jose Antonio	Guillermo / Hubert	2	6.9
401	401	2011	NR	NR	NR	16	Traditional (zig - zag)	1	10000	Pinna rugosa	Larga	NA	1	13	sand Mud (Lama) brown sacate green	Sand	Jose Antonio	Guillermo / Hubert	2	6.9
402	402	2011	NR	NR	NR	16	Traditional (zig - zag)	1	10000	Pinna rugosa	Larga	NA	1	13	sand Mud (Lama) brown sacate green	Sand	Jose Antonio	Guillermo / Hubert	2	6.9
403	403	2011	NR	NR	NR	16	Traditional (zig - zag)	1	10000	Pinna rugosa	Larga	NA	1	12	sand Mud (Lama) brown sacate green	Sand	Jose Antonio	Guillermo / Hubert	2	6.9
404	404	2011	NR	NR	NR	16	Traditional (zig - zag)	1	10000	Pinna rugosa	Larga	NA	1	12.5	sand Mud (Lama) brown sacate green	Sand	Jose Antonio	Guillermo / Hubert	2	6.9
405	405	2011	NR	NR	NR	16	Traditional (zig - zag)	1	10000	Pinna rugosa	Larga	NA	1	12.5	sand Mud (Lama) brown sacate green	Sand	Jose Antonio	Guillermo / Hubert	2	6.9
406	406	2011	NR	NR	NR	16	Traditional (zig - zag)	1	10000	Pinna rugosa	Larga	NA	1	14	sand Mud (Lama) brown sacate green	Sand	Jose Antonio	Guillermo / Hubert	2	6.9
407	407	2011	NR	NR	NR	16	Traditional (zig - zag)	1	10000	Pinna rugosa	Larga	NA	1	13	sand Mud (Lama) brown sacate green	Sand	Jose Antonio	Guillermo / Hubert	2	6.9
408	408	2011	NR	NR	NR	16	Traditional (zig - zag)	1	10000	Pinna rugosa	Larga	NA	1	15	sand Mud (Lama) brown sacate green	Sand	Jose Antonio	Guillermo / Hubert	2	6.9
409	409	2011	NR	NR	NR	16	Traditional (zig - zag)	1	10000	Pinna rugosa	Larga	NA	1	15	sand Mud (Lama) brown sacate green	Sand	Jose Antonio	Guillermo / Hubert	2	6.9
410	410	2011	NR	NR	NR	16	Traditional (zig - zag)	1	10000	Pinna rugosa	Larga	NA	1	13	sand Mud (Lama) brown sacate green	Sand	Jose Antonio	Guillermo / Hubert	2	6.9
411	411	2011	NR	NR	NR	16	Traditional (zig - zag)	1	10000	Pinna rugosa	Larga	NA	1	14	sand Mud (Lama) brown sacate green	Sand	Jose Antonio	Guillermo / Hubert	2	6.9
412	412	2011	NR	NR	NR	16	Traditional (zig - zag)	1	10000	Pinna rugosa	Larga	NA	1	14	sand Mud (Lama) brown sacate green	Sand	Jose Antonio	Guillermo / Hubert	2	6.9
413	413	2011	NR	NR	NR	16	Traditional (zig - zag)	1	10000	Pinna rugosa	Larga	NA	1	13	sand Mud (Lama) brown sacate green	Sand	Jose Antonio	Guillermo / Hubert	2	6.9
414	414	2011	NR	NR	NR	16	Traditional (zig - zag)	1	10000	Pinna rugosa	Larga	NA	1	12	sand Mud (Lama) brown sacate green	Sand	Jose Antonio	Guillermo / Hubert	2	6.9
415	415	2011	NR	NR	NR	16	Traditional (zig - zag)	1	10000	Pinna rugosa	Larga	NA	1	11	sand Mud (Lama) brown sacate green	Sand	Jose Antonio	Guillermo / Hubert	2	6.9
416	416	2011	NR	NR	NR	16	Traditional (zig - zag)	1	10000	Pinna rugosa	Larga	NA	1	13	sand Mud (Lama) brown sacate green	Sand	Jose Antonio	Guillermo / Hubert	2	6.9
417	417	2011	NR	NR	NR	16	Traditional (zig - zag)	1	10000	Pinna rugosa	Larga	NA	1	11.5	sand Mud (Lama) brown sacate green	Sand	Jose Antonio	Guillermo / Hubert	2	6.9
418	418	2011	NR	NR	NR	16	Traditional (zig - zag)	1	10000	Pinna rugosa	Larga	NA	1	12	sand Mud (Lama) brown sacate green	Sand	Jose Antonio	Guillermo / Hubert	2	6.9
419	419	2011	NR	NR	NR	16	Traditional (zig - zag)	1	10000	Pinna rugosa	Larga	NA	1	13	sand Mud (Lama) brown sacate green	Sand	Jose Antonio	Guillermo / Hubert	2	6.9
420	420	2011	NR	NR	NR	16	Traditional (zig - zag)	1	10000	Pinna rugosa	Larga	NA	1	14	sand Mud (Lama) brown sacate green	Sand	Jose Antonio	Guillermo / Hubert	2	6.9
421	421	2011	NR	NR	NR	16	Traditional (zig - zag)	1	10000	Pinna rugosa	Larga	NA	1	14.5	sand Mud (Lama) brown sacate green	Sand	Jose Antonio	Guillermo / Hubert	2	6.9
422	422	2011	NR	NR	NR	17	Traditional (zig - zag)	1	10000	Atrina tuberculosa	Botijona	NA	0	NA	sand Mud (Lama) brown sacate green	Sand	Jose Antonio	Guillermo / Hubert	2	2.7
423	423	2011	NR	NR	NR	17	Traditional (zig - zag)	1	10000	Atrina maura	China	NA	1	13	sand Mud (Lama) brown sacate green	Sand	Jose Antonio	Guillermo / Hubert	2	2.7
424	424	2011	NR	NR	NR	17	Traditional (zig - zag)	1	10000	Atrina maura	China	NA	1	14.5	sand Mud (Lama) brown sacate green	Sand	Jose Antonio	Guillermo / Hubert	2	2.7
425	425	2011	NR	NR	NR	17	Traditional (zig - zag)	1	10000	Atrina maura	China	NA	1	12	sand Mud (Lama) brown sacate green	Sand	Jose Antonio	Guillermo / Hubert	2	2.7
426	426	2011	NR	NR	NR	17	Traditional (zig - zag)	1	10000	Atrina maura	China	NA	1	11	sand Mud (Lama) brown sacate green	Sand	Jose Antonio	Guillermo / Hubert	2	2.7
427	427	2011	NR	NR	NR	17	Traditional (zig - zag)	1	10000	Atrina maura	China	NA	1	11.5	sand Mud (Lama) brown sacate green	Sand	Jose Antonio	Guillermo / Hubert	2	2.7
428	428	2011	NR	NR	NR	17	Traditional (zig - zag)	1	10000	Atrina maura	China	NA	1	15.5	sand Mud (Lama) brown sacate green	Sand	Jose Antonio	Guillermo / Hubert	2	2.7
429	429	2011	NR	NR	NR	17	Traditional (zig - zag)	1	10000	Atrina maura	China	NA	1	14	sand Mud (Lama) brown sacate green	Sand	Jose Antonio	Guillermo / Hubert	2	2.7
430	430	2011	NR	NR	NR	17	Traditional (zig - zag)	1	10000	Atrina maura	China	NA	1	12	sand Mud (Lama) brown sacate green	Sand	Jose Antonio	Guillermo / Hubert	2	2.7
431	431	2011	NR	NR	NR	17	Traditional (zig - zag)	1	10000	Atrina maura	China	NA	1	13	sand Mud (Lama) brown sacate green	Sand	Jose Antonio	Guillermo / Hubert	2	2.7
432	432	2011	NR	NR	NR	17	Traditional (zig - zag)	1	10000	Atrina maura	China	NA	1	13.5	sand Mud (Lama) brown sacate green	Sand	Jose Antonio	Guillermo / Hubert	2	2.7
433	433	2011	NR	NR	NR	17	Traditional (zig - zag)	1	10000	Atrina maura	China	NA	1	11	sand Mud (Lama) brown sacate green	Sand	Jose Antonio	Guillermo / Hubert	2	2.7
434	434	2011	NR	NR	NR	17	Traditional (zig - zag)	1	10000	Atrina maura	China	NA	1	12.5	sand Mud (Lama) brown sacate green	Sand	Jose Antonio	Guillermo / Hubert	2	2.7
435	435	2011	NR	NR	NR	17	Traditional (zig - zag)	1	10000	Atrina maura	China	NA	1	13	sand Mud (Lama) brown sacate green	Sand	Jose Antonio	Guillermo / Hubert	2	2.7
436	436	2011	NR	NR	NR	17	Traditional (zig - zag)	1	10000	Atrina maura	China	NA	1	12.5	sand Mud (Lama) brown sacate green	Sand	Jose Antonio	Guillermo / Hubert	2	2.7
437	437	2011	NR	NR	NR	17	Traditional (zig - zag)	1	10000	Atrina maura	China	NA	1	14	sand Mud (Lama) brown sacate green	Sand	Jose Antonio	Guillermo / Hubert	2	2.7
438	438	2011	NR	NR	NR	17	Traditional (zig - zag)	1	10000	Atrina maura	China	NA	1	14.5	sand Mud (Lama) brown sacate green	Sand	Jose Antonio	Guillermo / Hubert	2	2.7
439	439	2011	NR	NR	NR	17	Traditional (zig - zag)	1	10000	Atrina maura	China	NA	1	13	sand Mud (Lama) brown sacate green	Sand	Jose Antonio	Guillermo / Hubert	2	2.7
440	440	2011	NR	NR	NR	17	Traditional (zig - zag)	1	10000	Atrina maura	China	NA	1	11	sand Mud (Lama) brown sacate green	Sand	Jose Antonio	Guillermo / Hubert	2	2.7
441	441	2011	NR	NR	NR	17	Traditional (zig - zag)	1	10000	Atrina maura	China	NA	1	12	sand Mud (Lama) brown sacate green	Sand	Jose Antonio	Guillermo / Hubert	2	2.7
442	442	2011	NR	NR	NR	17	Traditional (zig - zag)	1	10000	Atrina maura	China	NA	1	12.5	sand Mud (Lama) brown sacate green	Sand	Jose Antonio	Guillermo / Hubert	2	2.7
443	443	2011	NR	NR	NR	17	Traditional (zig - zag)	1	10000	Pinna rugosa	Larga	NA	1	5.5	sand Mud (Lama) brown sacate green	Sand	Jose Antonio	Guillermo / Hubert	2	2.7
444	444	2011	NR	NR	NR	17	Traditional (zig - zag)	1	10000	Pinna rugosa	Larga	NA	1	4	sand Mud (Lama) brown sacate green	Sand	Jose Antonio	Guillermo / Hubert	2	2.7
445	445	2011	NR	NR	NR	17	Traditional (zig - zag)	1	10000	Pinna rugosa	Larga	NA	1	13	sand Mud (Lama) brown sacate green	Sand	Jose Antonio	Guillermo / Hubert	2	2.7
446	446	2011	NR	NR	NR	17	Traditional (zig - zag)	1	10000	Pinna rugosa	Larga	NA	1	13.5	sand Mud (Lama) brown sacate green	Sand	Jose Antonio	Guillermo / Hubert	2	2.7
447	447	2011	NR	NR	NR	17	Traditional (zig - zag)	1	10000	Pinna rugosa	Larga	NA	1	14	sand Mud (Lama) brown sacate green	Sand	Jose Antonio	Guillermo / Hubert	2	2.7
448	448	2011	NR	NR	NR	17	Traditional (zig - zag)	1	10000	Pinna rugosa	Larga	NA	1	18.5	sand Mud (Lama) brown sacate green	Sand	Jose Antonio	Guillermo / Hubert	2	2.7
449	449	2011	NR	NR	NR	17	Traditional (zig - zag)	1	10000	Pinna rugosa	Larga	NA	1	17	sand Mud (Lama) brown sacate green	Sand	Jose Antonio	Guillermo / Hubert	2	2.7
450	450	2011	NR	NR	NR	17	Traditional (zig - zag)	1	10000	Pinna rugosa	Larga	NA	1	14	sand Mud (Lama) brown sacate green	Sand	Jose Antonio	Guillermo / Hubert	2	2.7
451	451	2011	NR	NR	NR	17	Traditional (zig - zag)	1	10000	Pinna rugosa	Larga	NA	1	14.5	sand Mud (Lama) brown sacate green	Sand	Jose Antonio	Guillermo / Hubert	2	2.7
452	452	2011	NR	NR	NR	17	Traditional (zig - zag)	1	10000	Pinna rugosa	Larga	NA	1	12	sand Mud (Lama) brown sacate green	Sand	Jose Antonio	Guillermo / Hubert	2	2.7
453	453	2011	NR	NR	NR	17	Traditional (zig - zag)	1	10000	Pinna rugosa	Larga	NA	1	13	sand Mud (Lama) brown sacate green	Sand	Jose Antonio	Guillermo / Hubert	2	2.7
454	454	2011	NR	NR	NR	17	Traditional (zig - zag)	1	10000	Pinna rugosa	Larga	NA	1	15	sand Mud (Lama) brown sacate green	Sand	Jose Antonio	Guillermo / Hubert	2	2.7
455	455	2011	NR	NR	NR	17	Traditional (zig - zag)	1	10000	Pinna rugosa	Larga	NA	1	16	sand Mud (Lama) brown sacate green	Sand	Jose Antonio	Guillermo / Hubert	2	2.7
456	456	2011	NR	NR	NR	17	Traditional (zig - zag)	1	10000	Pinna rugosa	Larga	NA	1	16.5	sand Mud (Lama) brown sacate green	Sand	Jose Antonio	Guillermo / Hubert	2	2.7
457	457	2011	NR	NR	NR	17	Traditional (zig - zag)	1	10000	Pinna rugosa	Larga	NA	1	14	sand Mud (Lama) brown sacate green	Sand	Jose Antonio	Guillermo / Hubert	2	2.7
458	458	2011	NR	NR	NR	17	Traditional (zig - zag)	1	10000	Pinna rugosa	Larga	NA	1	11	sand Mud (Lama) brown sacate green	Sand	Jose Antonio	Guillermo / Hubert	2	2.7
459	459	2011	NR	NR	NR	17	Traditional (zig - zag)	1	10000	Pinna rugosa	Larga	NA	1	11.5	sand Mud (Lama) brown sacate green	Sand	Jose Antonio	Guillermo / Hubert	2	2.7
460	460	2011	NR	NR	NR	17	Traditional (zig - zag)	1	10000	Pinna rugosa	Larga	NA	1	13	sand Mud (Lama) brown sacate green	Sand	Jose Antonio	Guillermo / Hubert	2	2.7
461	461	2011	NR	NR	NR	17	Traditional (zig - zag)	1	10000	Pinna rugosa	Larga	NA	1	13.5	sand Mud (Lama) brown sacate green	Sand	Jose Antonio	Guillermo / Hubert	2	2.7
462	462	2011	NR	NR	NR	17	Traditional (zig - zag)	1	10000	Pinna rugosa	Larga	NA	1	12	sand Mud (Lama) brown sacate green	Sand	Jose Antonio	Guillermo / Hubert	2	2.7
463	463	2011	NR	NR	NR	17	Traditional (zig - zag)	1	10000	Pinna rugosa	Larga	NA	1	12.5	sand Mud (Lama) brown sacate green	Sand	Jose Antonio	Guillermo / Hubert	2	2.7
464	464	2011	NR	NR	NR	17	Traditional (zig - zag)	1	10000	Pinna rugosa	Larga	NA	1	12	sand Mud (Lama) brown sacate green	Sand	Jose Antonio	Guillermo / Hubert	2	2.7
465	465	2011	NR	NR	NR	17	Traditional (zig - zag)	1	10000	Pinna rugosa	Larga	NA	1	14	sand Mud (Lama) brown sacate green	Sand	Jose Antonio	Guillermo / Hubert	2	2.7
466	466	2011	NR	NR	NR	17	Traditional (zig - zag)	1	10000	Pinna rugosa	Larga	NA	1	13	sand Mud (Lama) brown sacate green	Sand	Jose Antonio	Guillermo / Hubert	2	2.7
467	467	2011	NR	NR	NR	17	Traditional (zig - zag)	1	10000	Pinna rugosa	Larga	NA	1	14.5	sand Mud (Lama) brown sacate green	Sand	Jose Antonio	Guillermo / Hubert	2	2.7
468	468	2011	NR	NR	NR	17	Traditional (zig - zag)	1	10000	Pinna rugosa	Larga	NA	1	12	sand Mud (Lama) brown sacate green	Sand	Jose Antonio	Guillermo / Hubert	2	2.7
469	469	2011	NR	NR	NR	17	Traditional (zig - zag)	1	10000	Pinna rugosa	Larga	NA	1	15	sand Mud (Lama) brown sacate green	Sand	Jose Antonio	Guillermo / Hubert	2	2.7
470	470	2011	NR	NR	NR	17	Traditional (zig - zag)	1	10000	Pinna rugosa	Larga	NA	1	15.5	sand Mud (Lama) brown sacate green	Sand	Jose Antonio	Guillermo / Hubert	2	2.7
471	471	2011	NR	NR	NR	18	Traditional (zig - zag)	1	10000	Atrina tuberculosa	Botijona	NA	0	NA	sand Mud (Lama) brown sacate green	Sand	Jose Antonio	Guillermo / Hubert	2	2.2
472	472	2011	NR	NR	NR	18	Traditional (zig - zag)	1	10000	Atrina maura	China	NA	1	13	sand Mud (Lama)brown sacategreen	Sand	Jose Antonio	Guillermo / Hubert	2	2.2
473	473	2011	NR	NR	NR	18	Traditional (zig - zag)	1	10000	Atrina maura	China	NA	1	12	sand Mud (Lama)brown sacategreen	Sand	Jose Antonio	Guillermo / Hubert	2	2.2
474	474	2011	NR	NR	NR	18	Traditional (zig - zag)	1	10000	Atrina maura	China	NA	1	13.5	sand Mud (Lama)brown sacategreen	Sand	Jose Antonio	Guillermo / Hubert	2	2.2
475	475	2011	NR	NR	NR	18	Traditional (zig - zag)	1	10000	Atrina maura	China	NA	1	14	sand Mud (Lama)brown sacategreen	Sand	Jose Antonio	Guillermo / Hubert	2	2.2
476	476	2011	NR	NR	NR	18	Traditional (zig - zag)	1	10000	Atrina maura	China	NA	1	13.5	sand Mud (Lama)brown sacategreen	Sand	Jose Antonio	Guillermo / Hubert	2	2.2
477	477	2011	NR	NR	NR	18	Traditional (zig - zag)	1	10000	Atrina maura	China	NA	1	12	sand Mud (Lama)brown sacategreen	Sand	Jose Antonio	Guillermo / Hubert	2	2.2
478	478	2011	NR	NR	NR	18	Traditional (zig - zag)	1	10000	Atrina maura	China	NA	1	13	sand Mud (Lama)brown sacategreen	Sand	Jose Antonio	Guillermo / Hubert	2	2.2
479	479	2011	NR	NR	NR	18	Traditional (zig - zag)	1	10000	Atrina maura	China	NA	1	14	sand Mud (Lama)brown sacategreen	Sand	Jose Antonio	Guillermo / Hubert	2	2.2
480	480	2011	NR	NR	NR	18	Traditional (zig - zag)	1	10000	Atrina maura	China	NA	1	14.5	sand Mud (Lama)brown sacategreen	Sand	Jose Antonio	Guillermo / Hubert	2	2.2
481	481	2011	NR	NR	NR	18	Traditional (zig - zag)	1	10000	Atrina maura	China	NA	1	12	sand Mud (Lama)brown sacategreen	Sand	Jose Antonio	Guillermo / Hubert	2	2.2
482	482	2011	NR	NR	NR	18	Traditional (zig - zag)	1	10000	Atrina maura	China	NA	1	12.5	sand Mud (Lama)brown sacategreen	Sand	Jose Antonio	Guillermo / Hubert	2	2.2
483	483	2011	NR	NR	NR	18	Traditional (zig - zag)	1	10000	Atrina maura	China	NA	1	14	sand Mud (Lama)brown sacategreen	Sand	Jose Antonio	Guillermo / Hubert	2	2.2
484	484	2011	NR	NR	NR	18	Traditional (zig - zag)	1	10000	Atrina maura	China	NA	1	13	sand Mud (Lama)brown sacategreen	Sand	Jose Antonio	Guillermo / Hubert	2	2.2
485	485	2011	NR	NR	NR	18	Traditional (zig - zag)	1	10000	Atrina maura	China	NA	1	13.5	sand Mud (Lama)brown sacategreen	Sand	Jose Antonio	Guillermo / Hubert	2	2.2
486	486	2011	NR	NR	NR	18	Traditional (zig - zag)	1	10000	Atrina maura	China	NA	1	12	sand Mud (Lama)brown sacategreen	Sand	Jose Antonio	Guillermo / Hubert	2	2.2
487	487	2011	NR	NR	NR	18	Traditional (zig - zag)	1	10000	Atrina maura	China	NA	1	14.5	sand Mud (Lama)brown sacategreen	Sand	Jose Antonio	Guillermo / Hubert	2	2.2
488	488	2011	NR	NR	NR	18	Traditional (zig - zag)	1	10000	Atrina maura	China	NA	1	13	sand Mud (Lama)brown sacategreen	Sand	Jose Antonio	Guillermo / Hubert	2	2.2
489	489	2011	NR	NR	NR	18	Traditional (zig - zag)	1	10000	Atrina maura	China	NA	1	11	sand Mud (Lama)brown sacategreen	Sand	Jose Antonio	Guillermo / Hubert	2	2.2
490	490	2011	NR	NR	NR	18	Traditional (zig - zag)	1	10000	Atrina maura	China	NA	1	12	sand Mud (Lama)brown sacategreen	Sand	Jose Antonio	Guillermo / Hubert	2	2.2
491	491	2011	NR	NR	NR	18	Traditional (zig - zag)	1	10000	Atrina maura	China	NA	1	14	sand Mud (Lama)brown sacategreen	Sand	Jose Antonio	Guillermo / Hubert	2	2.2
492	492	2011	NR	NR	NR	18	Traditional (zig - zag)	1	10000	Atrina maura	China	NA	1	14.5	sand Mud (Lama)brown sacategreen	Sand	Jose Antonio	Guillermo / Hubert	2	2.2
493	493	2011	NR	NR	NR	18	Traditional (zig - zag)	1	10000	Atrina maura	China	NA	1	11	sand Mud (Lama)brown sacategreen	Sand	Jose Antonio	Guillermo / Hubert	2	2.2
494	494	2011	NR	NR	NR	18	Traditional (zig - zag)	1	10000	Atrina maura	China	NA	1	13	sand Mud (Lama)brown sacategreen	Sand	Jose Antonio	Guillermo / Hubert	2	2.2
495	495	2011	NR	NR	NR	18	Traditional (zig - zag)	1	10000	Pinna rugosa	Larga	NA	1	13	sand Mud (Lama)brown sacategreen	Sand	Jose Antonio	Guillermo / Hubert	2	2.2
496	496	2011	NR	NR	NR	18	Traditional (zig - zag)	1	10000	Pinna rugosa	Larga	NA	1	3.5	sand Mud (Lama)brown sacategreen	Sand	Jose Antonio	Guillermo / Hubert	2	2.2
497	497	2011	NR	NR	NR	18	Traditional (zig - zag)	1	10000	Pinna rugosa	Larga	NA	1	4	sand Mud (Lama)brown sacategreen	Sand	Jose Antonio	Guillermo / Hubert	2	2.2
498	498	2011	NR	NR	NR	18	Traditional (zig - zag)	1	10000	Pinna rugosa	Larga	NA	1	15	sand Mud (Lama)brown sacategreen	Sand	Jose Antonio	Guillermo / Hubert	2	2.2
499	499	2011	NR	NR	NR	18	Traditional (zig - zag)	1	10000	Pinna rugosa	Larga	NA	1	14	sand Mud (Lama)brown sacategreen	Sand	Jose Antonio	Guillermo / Hubert	2	2.2
500	500	2011	NR	NR	NR	18	Traditional (zig - zag)	1	10000	Pinna rugosa	Larga	NA	1	13.5	sand Mud (Lama)brown sacategreen	Sand	Jose Antonio	Guillermo / Hubert	2	2.2
501	501	2011	NR	NR	NR	18	Traditional (zig - zag)	1	10000	Pinna rugosa	Larga	NA	1	13	sand Mud (Lama)brown sacategreen	Sand	Jose Antonio	Guillermo / Hubert	2	2.2
502	502	2011	NR	NR	NR	18	Traditional (zig - zag)	1	10000	Pinna rugosa	Larga	NA	1	14	sand Mud (Lama)brown sacategreen	Sand	Jose Antonio	Guillermo / Hubert	2	2.2
503	503	2011	NR	NR	NR	18	Traditional (zig - zag)	1	10000	Pinna rugosa	Larga	NA	1	15	sand Mud (Lama)brown sacategreen	Sand	Jose Antonio	Guillermo / Hubert	2	2.2
504	504	2011	NR	NR	NR	18	Traditional (zig - zag)	1	10000	Pinna rugosa	Larga	NA	1	14.5	sand Mud (Lama)brown sacategreen	Sand	Jose Antonio	Guillermo / Hubert	2	2.2
505	505	2011	NR	NR	NR	18	Traditional (zig - zag)	1	10000	Pinna rugosa	Larga	NA	1	13	sand Mud (Lama)brown sacategreen	Sand	Jose Antonio	Guillermo / Hubert	2	2.2
506	506	2011	NR	NR	NR	18	Traditional (zig - zag)	1	10000	Pinna rugosa	Larga	NA	1	13.5	sand Mud (Lama)brown sacategreen	Sand	Jose Antonio	Guillermo / Hubert	2	2.2
507	507	2011	NR	NR	NR	18	Traditional (zig - zag)	1	10000	Pinna rugosa	Larga	NA	1	15	sand Mud (Lama)brown sacategreen	Sand	Jose Antonio	Guillermo / Hubert	2	2.2
508	508	2011	NR	NR	NR	18	Traditional (zig - zag)	1	10000	Pinna rugosa	Larga	NA	1	14	sand Mud (Lama)brown sacategreen	Sand	Jose Antonio	Guillermo / Hubert	2	2.2
509	509	2011	NR	NR	NR	18	Traditional (zig - zag)	1	10000	Pinna rugosa	Larga	NA	1	4.5	sand Mud (Lama)brown sacategreen	Sand	Jose Antonio	Guillermo / Hubert	2	2.2
510	510	2011	NR	NR	NR	18	Traditional (zig - zag)	1	10000	Pinna rugosa	Larga	NA	1	13	sand Mud (Lama)brown sacategreen	Sand	Jose Antonio	Guillermo / Hubert	2	2.2
511	511	2011	NR	NR	NR	18	Traditional (zig - zag)	1	10000	Pinna rugosa	Larga	NA	1	14.5	sand Mud (Lama)brown sacategreen	Sand	Jose Antonio	Guillermo / Hubert	2	2.2
512	512	2011	NR	NR	NR	18	Traditional (zig - zag)	1	10000	Pinna rugosa	Larga	NA	1	12	sand Mud (Lama)brown sacategreen	Sand	Jose Antonio	Guillermo / Hubert	2	2.2
513	513	2011	NR	NR	NR	18	Traditional (zig - zag)	1	10000	Pinna rugosa	Larga	NA	1	13	sand Mud (Lama)brown sacategreen	Sand	Jose Antonio	Guillermo / Hubert	2	2.2
514	514	2011	NR	NR	NR	18	Traditional (zig - zag)	1	10000	Pinna rugosa	Larga	NA	1	13.5	sand Mud (Lama)brown sacategreen	Sand	Jose Antonio	Guillermo / Hubert	2	2.2
515	515	2011	NR	NR	NR	18	Traditional (zig - zag)	1	10000	Pinna rugosa	Larga	NA	1	15	sand Mud (Lama)brown sacategreen	Sand	Jose Antonio	Guillermo / Hubert	2	2.2
516	516	2011	NR	NR	NR	18	Traditional (zig - zag)	1	10000	Pinna rugosa	Larga	NA	1	12	sand Mud (Lama)brown sacategreen	Sand	Jose Antonio	Guillermo / Hubert	2	2.2
517	517	2011	NR	NR	NR	18	Traditional (zig - zag)	1	10000	Pinna rugosa	Larga	NA	1	12.5	sand Mud (Lama)brown sacategreen	Sand	Jose Antonio	Guillermo / Hubert	2	2.2
518	518	2011	NR	NR	NR	19	Traditional (zig - zag)	1	10000	Pinna rugosa	Larga	NA	0	NA	sand Mud (Lama)brown sacategreen	Sand	Jose Antonio	Guillermo / Hubert	2	-0.1
519	519	2011	NR	NR	NR	19	Traditional (zig - zag)	1	10000	Atrina tuberculosa	Botijona	NA	0	NA	sand Mud (Lama)brown sacategreen	Sand	Jose Antonio	Guillermo / Hubert	2	0.9
520	520	2011	NR	NR	NR	19	Traditional (zig - zag)	1	10000	Atrina maura	China	NA	1	11	sand Mud (Lama)brown sacategreen	Sand	Jose Antonio	Guillermo / Hubert	2	1.9
521	521	2011	NR	NR	NR	19	Traditional (zig - zag)	1	10000	Atrina maura	China	NA	1	12	sand Mud (Lama)brown sacategreen	Sand	Jose Antonio	Guillermo / Hubert	2	1.9
522	522	2011	NR	NR	NR	19	Traditional (zig - zag)	1	10000	Atrina maura	China	NA	1	15	sand Mud (Lama)brown sacategreen	Sand	Jose Antonio	Guillermo / Hubert	2	1.9
523	523	2011	NR	NR	NR	19	Traditional (zig - zag)	1	10000	Atrina maura	China	NA	1	15.5	sand Mud (Lama)brown sacategreen	Sand	Jose Antonio	Guillermo / Hubert	2	1.9
524	524	2011	NR	NR	NR	19	Traditional (zig - zag)	1	10000	Atrina maura	China	NA	1	13	sand Mud (Lama)brown sacategreen	Sand	Jose Antonio	Guillermo / Hubert	2	1.9
525	525	2011	NR	NR	NR	19	Traditional (zig - zag)	1	10000	Atrina maura	China	NA	1	11	sand Mud (Lama)brown sacategreen	Sand	Jose Antonio	Guillermo / Hubert	2	1.9
526	526	2011	NR	NR	NR	19	Traditional (zig - zag)	1	10000	Atrina maura	China	NA	1	14	sand Mud (Lama)brown sacategreen	Sand	Jose Antonio	Guillermo / Hubert	2	1.9
527	527	2011	NR	NR	NR	19	Traditional (zig - zag)	1	10000	Atrina maura	China	NA	1	13.5	sand Mud (Lama)brown sacategreen	Sand	Jose Antonio	Guillermo / Hubert	2	1.9
528	528	2011	NR	NR	NR	19	Traditional (zig - zag)	1	10000	Atrina maura	China	NA	1	12	sand Mud (Lama)brown sacategreen	Sand	Jose Antonio	Guillermo / Hubert	2	1.9
529	529	2011	NR	NR	NR	19	Traditional (zig - zag)	1	10000	Atrina maura	China	NA	1	14	sand Mud (Lama)brown sacategreen	Sand	Jose Antonio	Guillermo / Hubert	2	1.9
530	530	2011	NR	NR	NR	19	Traditional (zig - zag)	1	10000	Atrina maura	China	NA	1	14.5	sand Mud (Lama)brown sacategreen	Sand	Jose Antonio	Guillermo / Hubert	2	1.9
531	531	2011	NR	NR	NR	19	Traditional (zig - zag)	1	10000	Atrina maura	China	NA	1	12	sand Mud (Lama)brown sacategreen	Sand	Jose Antonio	Guillermo / Hubert	2	1.9
532	532	2011	NR	NR	NR	19	Traditional (zig - zag)	1	10000	Atrina maura	China	NA	1	11	sand Mud (Lama)brown sacategreen	Sand	Jose Antonio	Guillermo / Hubert	2	1.9
533	533	2011	NR	NR	NR	19	Traditional (zig - zag)	1	10000	Atrina maura	China	NA	1	11.5	sand Mud (Lama)brown sacategreen	Sand	Jose Antonio	Guillermo / Hubert	2	1.9
534	534	2011	NR	NR	NR	19	Traditional (zig - zag)	1	10000	Atrina maura	China	NA	1	14	sand Mud (Lama)brown sacategreen	Sand	Jose Antonio	Guillermo / Hubert	2	1.9
535	535	2011	NR	NR	NR	19	Traditional (zig - zag)	1	10000	Atrina maura	China	NA	1	13	sand Mud (Lama)brown sacategreen	Sand	Jose Antonio	Guillermo / Hubert	2	1.9
536	536	2011	NR	NR	NR	19	Traditional (zig - zag)	1	10000	Atrina maura	China	NA	1	15	sand Mud (Lama)brown sacategreen	Sand	Jose Antonio	Guillermo / Hubert	2	1.9
537	537	2011	NR	NR	NR	19	Traditional (zig - zag)	1	10000	Atrina maura	China	NA	1	13	sand Mud (Lama)brown sacategreen	Sand	Jose Antonio	Guillermo / Hubert	2	1.9
538	538	2011	NR	NR	NR	19	Traditional (zig - zag)	1	10000	Atrina maura	China	NA	1	13.5	sand Mud (Lama)brown sacategreen	Sand	Jose Antonio	Guillermo / Hubert	2	1.9
539	539	2011	NR	NR	NR	21	Traditional (zig - zag)	1	10000	Atrina tuberculosa	Botijona	NA	0	NA	sand with mud (Lama)brown sacategreen	Sand	Jose Antonio	Guillermo / Hubert	2	2.1
540	540	2011	NR	NR	NR	21	Traditional (zig - zag)	1	10000	Atrina maura	China	NA	1	20	sand with mud (Lama)brown sacategreen	Sand	Jose Antonio	Guillermo / Hubert	2	3.1
541	541	2011	NR	NR	NR	21	Traditional (zig - zag)	1	10000	Atrina maura	China	NA	1	13.5	sand with mud (Lama)brown sacategreen	Sand	Jose Antonio	Guillermo / Hubert	2	3.1
542	542	2011	NR	NR	NR	21	Traditional (zig - zag)	1	10000	Atrina maura	China	NA	1	14	sand with mud (Lama)brown sacategreen	Sand	Jose Antonio	Guillermo / Hubert	2	3.1
543	543	2011	NR	NR	NR	21	Traditional (zig - zag)	1	10000	Atrina maura	China	NA	1	13	sand with mud (Lama)brown sacategreen	Sand	Jose Antonio	Guillermo / Hubert	2	3.1
544	544	2011	NR	NR	NR	21	Traditional (zig - zag)	1	10000	Atrina maura	China	NA	1	15	sand with mud (Lama)brown sacategreen	Sand	Jose Antonio	Guillermo / Hubert	2	3.1
545	545	2011	NR	NR	NR	21	Traditional (zig - zag)	1	10000	Atrina maura	China	NA	1	14	sand with mud (Lama)brown sacategreen	Sand	Jose Antonio	Guillermo / Hubert	2	3.1
546	546	2011	NR	NR	NR	21	Traditional (zig - zag)	1	10000	Atrina maura	China	NA	1	12	sand with mud (Lama)brown sacategreen	Sand	Jose Antonio	Guillermo / Hubert	2	3.1
547	547	2011	NR	NR	NR	21	Traditional (zig - zag)	1	10000	Atrina maura	China	NA	1	13.5	sand with mud (Lama)brown sacategreen	Sand	Jose Antonio	Guillermo / Hubert	2	3.1
548	548	2011	NR	NR	NR	21	Traditional (zig - zag)	1	10000	Atrina maura	China	NA	1	14.5	sand with mud (Lama)brown sacategreen	Sand	Jose Antonio	Guillermo / Hubert	2	3.1
549	549	2011	NR	NR	NR	21	Traditional (zig - zag)	1	10000	Atrina maura	China	NA	1	12.5	sand with mud (Lama)brown sacategreen	Sand	Jose Antonio	Guillermo / Hubert	2	3.1
550	550	2011	NR	NR	NR	21	Traditional (zig - zag)	1	10000	Atrina maura	China	NA	1	15.5	sand with mud (Lama)brown sacategreen	Sand	Jose Antonio	Guillermo / Hubert	2	3.1
551	551	2011	NR	NR	NR	21	Traditional (zig - zag)	1	10000	Atrina maura	China	NA	1	13	sand with mud (Lama)brown sacategreen	Sand	Jose Antonio	Guillermo / Hubert	2	3.1
552	552	2011	NR	NR	NR	21	Traditional (zig - zag)	1	10000	Atrina maura	China	NA	1	12	sand with mud (Lama)brown sacategreen	Sand	Jose Antonio	Guillermo / Hubert	2	3.1
553	553	2011	NR	NR	NR	21	Traditional (zig - zag)	1	10000	Atrina maura	China	NA	1	12.5	sand with mud (Lama)brown sacategreen	Sand	Jose Antonio	Guillermo / Hubert	2	3.1
554	554	2011	NR	NR	NR	21	Traditional (zig - zag)	1	10000	Atrina maura	China	NA	1	14	sand with mud (Lama)brown sacategreen	Sand	Jose Antonio	Guillermo / Hubert	2	3.1
555	555	2011	NR	NR	NR	21	Traditional (zig - zag)	1	10000	Atrina maura	China	NA	1	11	sand with mud (Lama)brown sacategreen	Sand	Jose Antonio	Guillermo / Hubert	2	3.1
556	556	2011	NR	NR	NR	21	Traditional (zig - zag)	1	10000	Atrina maura	China	NA	1	13	sand with mud (Lama)brown sacategreen	Sand	Jose Antonio	Guillermo / Hubert	2	3.1
557	557	2011	NR	NR	NR	21	Traditional (zig - zag)	1	10000	Atrina maura	China	NA	1	14	sand with mud (Lama)brown sacategreen	Sand	Jose Antonio	Guillermo / Hubert	2	3.1
558	558	2011	NR	NR	NR	21	Traditional (zig - zag)	1	10000	Atrina maura	China	NA	1	14.5	sand with mud (Lama)brown sacategreen	Sand	Jose Antonio	Guillermo / Hubert	2	3.1
559	559	2011	NR	NR	NR	21	Traditional (zig - zag)	1	10000	Atrina maura	China	NA	1	12	sand with mud (Lama)brown sacategreen	Sand	Jose Antonio	Guillermo / Hubert	2	3.1
560	560	2011	NR	NR	NR	21	Traditional (zig - zag)	1	10000	Atrina maura	China	NA	1	12	sand with mud (Lama)brown sacategreen	Sand	Jose Antonio	Guillermo / Hubert	2	3.1
561	561	2011	NR	NR	NR	21	Traditional (zig - zag)	1	10000	Atrina maura	China	NA	1	11	sand with mud (Lama)brown sacategreen	Sand	Jose Antonio	Guillermo / Hubert	2	3.1
562	562	2011	NR	NR	NR	21	Traditional (zig - zag)	1	10000	Atrina maura	China	NA	1	13	sand with mud (Lama)brown sacategreen	Sand	Jose Antonio	Guillermo / Hubert	2	3.1
563	563	2011	NR	NR	NR	21	Traditional (zig - zag)	1	10000	Atrina maura	China	NA	1	12	sand with mud (Lama)brown sacategreen	Sand	Jose Antonio	Guillermo / Hubert	2	3.1
564	564	2011	NR	NR	NR	21	Traditional (zig - zag)	1	10000	Atrina maura	China	NA	1	13.5	sand with mud (Lama)brown sacategreen	Sand	Jose Antonio	Guillermo / Hubert	2	3.1
565	565	2011	NR	NR	NR	21	Traditional (zig - zag)	1	10000	Atrina maura	China	NA	1	14	sand with mud (Lama)brown sacategreen	Sand	Jose Antonio	Guillermo / Hubert	2	3.1
566	566	2011	NR	NR	NR	21	Traditional (zig - zag)	1	10000	Atrina maura	China	NA	1	14	sand with mud (Lama)brown sacategreen	Sand	Jose Antonio	Guillermo / Hubert	2	3.1
567	567	2011	NR	NR	NR	21	Traditional (zig - zag)	1	10000	Pinna rugosa	Larga	NA	1	27	sand with mud (Lama)brown sacategreen	Sand	Jose Antonio	Guillermo / Hubert	2	3.1
568	568	2011	NR	NR	NR	21	Traditional (zig - zag)	1	10000	Pinna rugosa	Larga	NA	1	15	sand with mud (Lama)brown sacategreen	Sand	Jose Antonio	Guillermo / Hubert	2	3.1
569	569	2011	NR	NR	NR	21	Traditional (zig - zag)	1	10000	Pinna rugosa	Larga	NA	1	17	sand with mud (Lama)brown sacategreen	Sand	Jose Antonio	Guillermo / Hubert	2	3.1
570	570	2011	NR	NR	NR	21	Traditional (zig - zag)	1	10000	Pinna rugosa	Larga	NA	1	18	sand with mud (Lama)brown sacategreen	Sand	Jose Antonio	Guillermo / Hubert	2	3.1
571	571	2011	NR	NR	NR	21	Traditional (zig - zag)	1	10000	Pinna rugosa	Larga	NA	1	17.5	sand with mud (Lama)brown sacategreen	Sand	Jose Antonio	Guillermo / Hubert	2	3.1
572	572	2011	NR	NR	NR	21	Traditional (zig - zag)	1	10000	Pinna rugosa	Larga	NA	1	19	sand with mud (Lama)brown sacategreen	Sand	Jose Antonio	Guillermo / Hubert	2	3.1
573	573	2011	NR	NR	NR	21	Traditional (zig - zag)	1	10000	Pinna rugosa	Larga	NA	1	16	sand with mud (Lama)brown sacategreen	Sand	Jose Antonio	Guillermo / Hubert	2	3.1
574	574	2011	NR	NR	NR	21	Traditional (zig - zag)	1	10000	Pinna rugosa	Larga	NA	1	15	sand with mud (Lama)brown sacategreen	Sand	Jose Antonio	Guillermo / Hubert	2	3.1
575	575	2011	NR	NR	NR	21	Traditional (zig - zag)	1	10000	Pinna rugosa	Larga	NA	1	14	sand with mud (Lama)brown sacategreen	Sand	Jose Antonio	Guillermo / Hubert	2	3.1
576	576	2011	NR	NR	NR	21	Traditional (zig - zag)	1	10000	Pinna rugosa	Larga	NA	1	18.5	sand with mud (Lama)brown sacategreen	Sand	Jose Antonio	Guillermo / Hubert	2	3.1
577	577	2011	NR	NR	NR	21	Traditional (zig - zag)	1	10000	Pinna rugosa	Larga	NA	1	16	sand with mud (Lama)brown sacategreen	Sand	Jose Antonio	Guillermo / Hubert	2	3.1
578	578	2011	NR	NR	NR	21	Traditional (zig - zag)	1	10000	Pinna rugosa	Larga	NA	1	14.5	sand with mud (Lama)brown sacategreen	Sand	Jose Antonio	Guillermo / Hubert	2	3.1
579	579	2011	NR	NR	NR	21	Traditional (zig - zag)	1	10000	Pinna rugosa	Larga	NA	1	13	sand with mud (Lama)brown sacategreen	Sand	Jose Antonio	Guillermo / Hubert	2	3.1
580	580	2011	NR	NR	NR	21	Traditional (zig - zag)	1	10000	Pinna rugosa	Larga	NA	1	13.5	sand with mud (Lama)brown sacategreen	Sand	Jose Antonio	Guillermo / Hubert	2	3.1
581	581	2011	NR	NR	NR	21	Traditional (zig - zag)	1	10000	Pinna rugosa	Larga	NA	1	15	sand with mud (Lama)brown sacategreen	Sand	Jose Antonio	Guillermo / Hubert	2	3.1
582	582	2011	NR	NR	NR	21	Traditional (zig - zag)	1	10000	Pinna rugosa	Larga	NA	1	12	sand with mud (Lama)brown sacategreen	Sand	Jose Antonio	Guillermo / Hubert	2	3.1
583	583	2011	NR	NR	NR	21	Traditional (zig - zag)	1	10000	Pinna rugosa	Larga	NA	1	12.5	sand with mud (Lama)brown sacategreen	Sand	Jose Antonio	Guillermo / Hubert	2	3.1
584	584	2011	NR	NR	NR	21	Traditional (zig - zag)	1	10000	Pinna rugosa	Larga	NA	1	14	sand with mud (Lama)brown sacategreen	Sand	Jose Antonio	Guillermo / Hubert	2	3.1
585	585	2011	NR	NR	NR	21	Traditional (zig - zag)	1	10000	Pinna rugosa	Larga	NA	1	14.5	sand with mud (Lama)brown sacategreen	Sand	Jose Antonio	Guillermo / Hubert	2	3.1
586	586	2011	NR	NR	NR	21	Traditional (zig - zag)	1	10000	Pinna rugosa	Larga	NA	1	18	sand with mud (Lama)brown sacategreen	Sand	Jose Antonio	Guillermo / Hubert	2	3.1
587	587	2011	NR	NR	NR	21	Traditional (zig - zag)	1	10000	Pinna rugosa	Larga	NA	1	16	sand with mud (Lama)brown sacategreen	Sand	Jose Antonio	Guillermo / Hubert	2	3.1
588	588	2011	NR	NR	NR	21	Traditional (zig - zag)	1	10000	Pinna rugosa	Larga	NA	1	16.5	sand with mud (Lama)brown sacategreen	Sand	Jose Antonio	Guillermo / Hubert	2	3.1
589	589	2011	NR	NR	NR	21	Traditional (zig - zag)	1	10000	Pinna rugosa	Larga	NA	1	13	sand with mud (Lama)brown sacategreen	Sand	Jose Antonio	Guillermo / Hubert	2	3.1
590	590	2011	NR	NR	NR	21	Traditional (zig - zag)	1	10000	Pinna rugosa	Larga	NA	1	12	sand with mud (Lama)brown sacategreen	Sand	Jose Antonio	Guillermo / Hubert	2	3.1
591	591	2011	NR	NR	NR	21	Traditional (zig - zag)	1	10000	Pinna rugosa	Larga	NA	1	12.5	sand with mud (Lama)brown sacategreen	Sand	Jose Antonio	Guillermo / Hubert	2	3.1
592	592	2011	NR	NR	NR	21	Traditional (zig - zag)	1	10000	Pinna rugosa	Larga	NA	1	14	sand with mud (Lama)brown sacategreen	Sand	Jose Antonio	Guillermo / Hubert	2	3.1
593	593	2011	NR	NR	NR	21	Traditional (zig - zag)	1	10000	Pinna rugosa	Larga	NA	1	14.5	sand with mud (Lama)brown sacategreen	Sand	Jose Antonio	Guillermo / Hubert	2	3.1
594	594	2011	NR	NR	NR	21	Traditional (zig - zag)	1	10000	Pinna rugosa	Larga	NA	1	13	sand with mud (Lama)brown sacategreen	Sand	Jose Antonio	Guillermo / Hubert	2	3.1
595	595	2011	NR	NR	NR	22	Traditional (zig - zag)	1	10000	Atrina tuberculosa	Botijona	NA	0	NA	sand Mud (Lama)brown sacate green	Sand	Jose Antonio	Guillermo / Hubert	2	1.6
596	596	2011	NR	NR	NR	22	Traditional (zig - zag)	1	10000	Atrina maura	China	NA	1	14	sand Mud (Lama)brown sacate green	Sand	Jose Antonio	Guillermo / Hubert	2	1.6
597	597	2011	NR	NR	NR	22	Traditional (zig - zag)	1	10000	Atrina maura	China	NA	1	13	sand Mud (Lama)brown sacate green	Sand	Jose Antonio	Guillermo / Hubert	2	1.6
598	598	2011	NR	NR	NR	22	Traditional (zig - zag)	1	10000	Atrina maura	China	NA	1	13.5	sand Mud (Lama)brown sacate green	Sand	Jose Antonio	Guillermo / Hubert	2	1.6
599	599	2011	NR	NR	NR	22	Traditional (zig - zag)	1	10000	Atrina maura	China	NA	1	14.5	sand Mud (Lama)brown sacate green	Sand	Jose Antonio	Guillermo / Hubert	2	1.6
600	600	2011	NR	NR	NR	22	Traditional (zig - zag)	1	10000	Atrina maura	China	NA	1	13	sand Mud (Lama)brown sacate green	Sand	Jose Antonio	Guillermo / Hubert	2	1.6
601	601	2011	NR	NR	NR	22	Traditional (zig - zag)	1	10000	Atrina maura	China	NA	1	12	sand Mud (Lama)brown sacate green	Sand	Jose Antonio	Guillermo / Hubert	2	1.6
602	602	2011	NR	NR	NR	22	Traditional (zig - zag)	1	10000	Atrina maura	China	NA	1	9	sand Mud (Lama)brown sacate green	Sand	Jose Antonio	Guillermo / Hubert	2	1.6
603	603	2011	NR	NR	NR	22	Traditional (zig - zag)	1	10000	Atrina maura	China	NA	1	12	sand Mud (Lama)brown sacate green	Sand	Jose Antonio	Guillermo / Hubert	2	1.6
604	604	2011	NR	NR	NR	22	Traditional (zig - zag)	1	10000	Atrina maura	China	NA	1	11	sand Mud (Lama)brown sacate green	Sand	Jose Antonio	Guillermo / Hubert	2	1.6
605	605	2011	NR	NR	NR	22	Traditional (zig - zag)	1	10000	Atrina maura	China	NA	1	11.5	sand Mud (Lama)brown sacate green	Sand	Jose Antonio	Guillermo / Hubert	2	1.6
606	606	2011	NR	NR	NR	22	Traditional (zig - zag)	1	10000	Atrina maura	China	NA	1	13	sand Mud (Lama)brown sacate green	Sand	Jose Antonio	Guillermo / Hubert	2	1.6
607	607	2011	NR	NR	NR	22	Traditional (zig - zag)	1	10000	Atrina maura	China	NA	1	14	sand Mud (Lama)brown sacate green	Sand	Jose Antonio	Guillermo / Hubert	2	1.6
608	608	2011	NR	NR	NR	22	Traditional (zig - zag)	1	10000	Atrina maura	China	NA	1	14.5	sand Mud (Lama)brown sacate green	Sand	Jose Antonio	Guillermo / Hubert	2	1.6
609	609	2011	NR	NR	NR	22	Traditional (zig - zag)	1	10000	Atrina maura	China	NA	1	13	sand Mud (Lama)brown sacate green	Sand	Jose Antonio	Guillermo / Hubert	2	1.6
610	610	2011	NR	NR	NR	22	Traditional (zig - zag)	1	10000	Atrina maura	China	NA	1	12	sand Mud (Lama)brown sacate green	Sand	Jose Antonio	Guillermo / Hubert	2	1.6
611	611	2011	NR	NR	NR	22	Traditional (zig - zag)	1	10000	Atrina maura	China	NA	1	12.5	sand Mud (Lama)brown sacate green	Sand	Jose Antonio	Guillermo / Hubert	2	1.6
612	612	2011	NR	NR	NR	22	Traditional (zig - zag)	1	10000	Atrina maura	China	NA	1	12	sand Mud (Lama)brown sacate green	Sand	Jose Antonio	Guillermo / Hubert	2	1.6
613	613	2011	NR	NR	NR	22	Traditional (zig - zag)	1	10000	Atrina maura	China	NA	1	11	sand Mud (Lama)brown sacate green	Sand	Jose Antonio	Guillermo / Hubert	2	1.6
614	614	2011	NR	NR	NR	22	Traditional (zig - zag)	1	10000	Atrina maura	China	NA	1	11	sand Mud (Lama)brown sacate green	Sand	Jose Antonio	Guillermo / Hubert	2	1.6
615	615	2011	NR	NR	NR	22	Traditional (zig - zag)	1	10000	Atrina maura	China	NA	1	12	sand Mud (Lama)brown sacate green	Sand	Jose Antonio	Guillermo / Hubert	2	1.6
616	616	2011	NR	NR	NR	22	Traditional (zig - zag)	1	10000	Atrina maura	China	NA	1	13.5	sand Mud (Lama)brown sacate green	Sand	Jose Antonio	Guillermo / Hubert	2	1.6
617	617	2011	NR	NR	NR	22	Traditional (zig - zag)	1	10000	Atrina maura	China	NA	1	12	sand Mud (Lama)brown sacate green	Sand	Jose Antonio	Guillermo / Hubert	2	1.6
618	618	2011	NR	NR	NR	22	Traditional (zig - zag)	1	10000	Atrina maura	China	NA	1	13	sand Mud (Lama)brown sacate green	Sand	Jose Antonio	Guillermo / Hubert	2	1.6
619	619	2011	NR	NR	NR	22	Traditional (zig - zag)	1	10000	Atrina maura	China	NA	1	14	sand Mud (Lama)brown sacate green	Sand	Jose Antonio	Guillermo / Hubert	2	1.6
620	620	2011	NR	NR	NR	22	Traditional (zig - zag)	1	10000	Atrina maura	China	NA	1	14	sand Mud (Lama)brown sacate green	Sand	Jose Antonio	Guillermo / Hubert	2	1.6
621	621	2011	NR	NR	NR	22	Traditional (zig - zag)	1	10000	Atrina maura	China	NA	1	13.5	sand Mud (Lama)brown sacate green	Sand	Jose Antonio	Guillermo / Hubert	2	1.6
622	622	2011	NR	NR	NR	22	Traditional (zig - zag)	1	10000	Atrina maura	China	NA	1	13.5	sand Mud (Lama)brown sacate green	Sand	Jose Antonio	Guillermo / Hubert	2	1.6
623	623	2011	NR	NR	NR	22	Traditional (zig - zag)	1	10000	Atrina maura	China	NA	1	12	sand Mud (Lama)brown sacate green	Sand	Jose Antonio	Guillermo / Hubert	2	1.6
624	624	2011	NR	NR	NR	22	Traditional (zig - zag)	1	10000	Atrina maura	China	NA	1	12	sand Mud (Lama)brown sacate green	Sand	Jose Antonio	Guillermo / Hubert	2	1.6
625	625	2011	NR	NR	NR	22	Traditional (zig - zag)	1	10000	Atrina maura	China	NA	1	10	sand Mud (Lama)brown sacate green	Sand	Jose Antonio	Guillermo / Hubert	2	1.6
626	626	2011	NR	NR	NR	22	Traditional (zig - zag)	1	10000	Atrina maura	China	NA	1	11.5	sand Mud (Lama)brown sacate green	Sand	Jose Antonio	Guillermo / Hubert	2	1.6
627	627	2011	NR	NR	NR	22	Traditional (zig - zag)	1	10000	Atrina maura	China	NA	1	9	sand Mud (Lama)brown sacate green	Sand	Jose Antonio	Guillermo / Hubert	2	1.6
628	628	2011	NR	NR	NR	22	Traditional (zig - zag)	1	10000	Atrina maura	China	NA	1	10	sand Mud (Lama)brown sacate green	Sand	Jose Antonio	Guillermo / Hubert	2	1.6
629	629	2011	NR	NR	NR	22	Traditional (zig - zag)	1	10000	Atrina maura	China	NA	1	12	sand Mud (Lama)brown sacate green	Sand	Jose Antonio	Guillermo / Hubert	2	1.6
630	630	2011	NR	NR	NR	22	Traditional (zig - zag)	1	10000	Atrina maura	China	NA	1	12	sand Mud (Lama)brown sacate green	Sand	Jose Antonio	Guillermo / Hubert	2	1.6
631	631	2011	NR	NR	NR	22	Traditional (zig - zag)	1	10000	Atrina maura	China	NA	1	13	sand Mud (Lama)brown sacate green	Sand	Jose Antonio	Guillermo / Hubert	2	1.6
632	632	2011	NR	NR	NR	22	Traditional (zig - zag)	1	10000	Atrina maura	China	NA	1	13.5	sand Mud (Lama)brown sacate green	Sand	Jose Antonio	Guillermo / Hubert	2	1.6
633	633	2011	NR	NR	NR	22	Traditional (zig - zag)	1	10000	Atrina maura	China	NA	1	13	sand Mud (Lama)brown sacate green	Sand	Jose Antonio	Guillermo / Hubert	2	1.6
634	634	2011	NR	NR	NR	22	Traditional (zig - zag)	1	10000	Atrina maura	China	NA	1	12	sand Mud (Lama)brown sacate green	Sand	Jose Antonio	Guillermo / Hubert	2	1.6
635	635	2011	NR	NR	NR	22	Traditional (zig - zag)	1	10000	Atrina maura	China	NA	1	11	sand Mud (Lama)brown sacate green	Sand	Jose Antonio	Guillermo / Hubert	2	1.6
636	636	2011	NR	NR	NR	22	Traditional (zig - zag)	1	10000	Pinna rugosa	Larga	NA	1	13	sand Mud (Lama)brown sacate green	Sand	Jose Antonio	Guillermo / Hubert	2	1.6
637	637	2011	NR	NR	NR	22	Traditional (zig - zag)	1	10000	Pinna rugosa	Larga	NA	1	12	sand Mud (Lama)brown sacate green	Sand	Jose Antonio	Guillermo / Hubert	2	1.6
638	638	2011	NR	NR	NR	22	Traditional (zig - zag)	1	10000	Pinna rugosa	Larga	NA	1	12	sand Mud (Lama)brown sacate green	Sand	Jose Antonio	Guillermo / Hubert	2	1.6
639	639	2011	NR	NR	NR	22	Traditional (zig - zag)	1	10000	Pinna rugosa	Larga	NA	1	11	sand Mud (Lama)brown sacate green	Sand	Jose Antonio	Guillermo / Hubert	2	1.6
640	640	2011	NR	NR	NR	22	Traditional (zig - zag)	1	10000	Pinna rugosa	Larga	NA	1	12	sand Mud (Lama)brown sacate green	Sand	Jose Antonio	Guillermo / Hubert	2	1.6
641	641	2011	NR	NR	NR	22	Traditional (zig - zag)	1	10000	Pinna rugosa	Larga	NA	1	13	sand Mud (Lama)brown sacate green	Sand	Jose Antonio	Guillermo / Hubert	2	1.6
642	642	2011	NR	NR	NR	22	Traditional (zig - zag)	1	10000	Pinna rugosa	Larga	NA	1	13.5	sand Mud (Lama)brown sacate green	Sand	Jose Antonio	Guillermo / Hubert	2	1.6
643	643	2011	NR	NR	NR	22	Traditional (zig - zag)	1	10000	Pinna rugosa	Larga	NA	1	14	sand Mud (Lama)brown sacate green	Sand	Jose Antonio	Guillermo / Hubert	2	1.6
644	644	2011	NR	NR	NR	22	Traditional (zig - zag)	1	10000	Pinna rugosa	Larga	NA	1	14	sand Mud (Lama)brown sacate green	Sand	Jose Antonio	Guillermo / Hubert	2	1.6
645	645	2011	NR	NR	NR	22	Traditional (zig - zag)	1	10000	Pinna rugosa	Larga	NA	1	13.5	sand Mud (Lama)brown sacate green	Sand	Jose Antonio	Guillermo / Hubert	2	1.6
646	646	2011	NR	NR	NR	22	Traditional (zig - zag)	1	10000	Pinna rugosa	Larga	NA	1	14	sand Mud (Lama)brown sacate green	Sand	Jose Antonio	Guillermo / Hubert	2	1.6
647	647	2011	NR	NR	NR	22	Traditional (zig - zag)	1	10000	Pinna rugosa	Larga	NA	1	13	sand Mud (Lama)brown sacate green	Sand	Jose Antonio	Guillermo / Hubert	2	1.6
648	648	2011	NR	NR	NR	22	Traditional (zig - zag)	1	10000	Pinna rugosa	Larga	NA	1	12	sand Mud (Lama)brown sacate green	Sand	Jose Antonio	Guillermo / Hubert	2	1.6
649	649	2011	NR	NR	NR	22	Traditional (zig - zag)	1	10000	Pinna rugosa	Larga	NA	1	13	sand Mud (Lama)brown sacate green	Sand	Jose Antonio	Guillermo / Hubert	2	1.6
650	650	2011	NR	NR	NR	22	Traditional (zig - zag)	1	10000	Pinna rugosa	Larga	NA	1	14	sand Mud (Lama)brown sacate green	Sand	Jose Antonio	Guillermo / Hubert	2	1.6
651	651	2011	NR	NR	NR	22	Traditional (zig - zag)	1	10000	Pinna rugosa	Larga	NA	1	15	sand Mud (Lama)brown sacate green	Sand	Jose Antonio	Guillermo / Hubert	2	1.6
652	652	2011	NR	NR	NR	22	Traditional (zig - zag)	1	10000	Pinna rugosa	Larga	NA	1	11	sand Mud (Lama)brown sacate green	Sand	Jose Antonio	Guillermo / Hubert	2	1.6
653	653	2011	NR	NR	NR	22	Traditional (zig - zag)	1	10000	Pinna rugosa	Larga	NA	1	10	sand Mud (Lama)brown sacate green	Sand	Jose Antonio	Guillermo / Hubert	2	1.6
654	654	2011	NR	NR	NR	23	Traditional (zig - zag)	1	10000	Atrina tuberculosa	Botijona	NA	0	NA	sand Mud (Fango) sacate green Mud (Lama) brown	Sand	Jose Antonio	Guillermo / Hubert	2	3.2
655	655	2011	NR	NR	NR	23	Traditional (zig - zag)	1	10000	Atrina maura	China	NA	1	13	sand Mud (Fango) sacate green Mud (Lama) brown	Sand	Jose Antonio	Guillermo / Hubert	2	3.2
656	656	2011	NR	NR	NR	23	Traditional (zig - zag)	1	10000	Atrina maura	China	NA	1	12	sand Mud (Fango) sacate green Mud (Lama) brown	Sand	Jose Antonio	Guillermo / Hubert	2	3.2
657	657	2011	NR	NR	NR	23	Traditional (zig - zag)	1	10000	Atrina maura	China	NA	1	11	sand Mud (Fango) sacate green Mud (Lama) brown	Sand	Jose Antonio	Guillermo / Hubert	2	3.2
658	658	2011	NR	NR	NR	23	Traditional (zig - zag)	1	10000	Atrina maura	China	NA	1	11	sand Mud (Fango) sacate green Mud (Lama) brown	Sand	Jose Antonio	Guillermo / Hubert	2	3.2
659	659	2011	NR	NR	NR	23	Traditional (zig - zag)	1	10000	Atrina maura	China	NA	1	10	sand Mud (Fango) sacate green Mud (Lama) brown	Sand	Jose Antonio	Guillermo / Hubert	2	3.2
660	660	2011	NR	NR	NR	23	Traditional (zig - zag)	1	10000	Atrina maura	China	NA	1	12.5	sand Mud (Fango) sacate green Mud (Lama) brown	Sand	Jose Antonio	Guillermo / Hubert	2	3.2
661	661	2011	NR	NR	NR	23	Traditional (zig - zag)	1	10000	Atrina maura	China	NA	1	12	sand Mud (Fango) sacate green Mud (Lama) brown	Sand	Jose Antonio	Guillermo / Hubert	2	3.2
662	662	2011	NR	NR	NR	23	Traditional (zig - zag)	1	10000	Atrina maura	China	NA	1	13	sand Mud (Fango) sacate green Mud (Lama) brown	Sand	Jose Antonio	Guillermo / Hubert	2	3.2
663	663	2011	NR	NR	NR	23	Traditional (zig - zag)	1	10000	Atrina maura	China	NA	1	11	sand Mud (Fango) sacate green Mud (Lama) brown	Sand	Jose Antonio	Guillermo / Hubert	2	3.2
664	664	2011	NR	NR	NR	23	Traditional (zig - zag)	1	10000	Atrina maura	China	NA	1	13.5	sand Mud (Fango) sacate green Mud (Lama) brown	Sand	Jose Antonio	Guillermo / Hubert	2	3.2
665	665	2011	NR	NR	NR	23	Traditional (zig - zag)	1	10000	Atrina maura	China	NA	1	12	sand Mud (Fango) sacate green Mud (Lama) brown	Sand	Jose Antonio	Guillermo / Hubert	2	3.2
666	666	2011	NR	NR	NR	23	Traditional (zig - zag)	1	10000	Atrina maura	China	NA	1	11	sand Mud (Fango) sacate green Mud (Lama) brown	Sand	Jose Antonio	Guillermo / Hubert	2	3.2
667	667	2011	NR	NR	NR	23	Traditional (zig - zag)	1	10000	Atrina maura	China	NA	1	13.5	sand Mud (Fango) sacate green Mud (Lama) brown	Sand	Jose Antonio	Guillermo / Hubert	2	3.2
668	668	2011	NR	NR	NR	23	Traditional (zig - zag)	1	10000	Atrina maura	China	NA	1	12	sand Mud (Fango) sacate green Mud (Lama) brown	Sand	Jose Antonio	Guillermo / Hubert	2	3.2
669	669	2011	NR	NR	NR	23	Traditional (zig - zag)	1	10000	Atrina maura	China	NA	1	11	sand Mud (Fango) sacate green Mud (Lama) brown	Sand	Jose Antonio	Guillermo / Hubert	2	3.2
670	670	2011	NR	NR	NR	23	Traditional (zig - zag)	1	10000	Atrina maura	China	NA	1	10	sand Mud (Fango) sacate green Mud (Lama) brown	Sand	Jose Antonio	Guillermo / Hubert	2	3.2
671	671	2011	NR	NR	NR	23	Traditional (zig - zag)	1	10000	Atrina maura	China	NA	1	10	sand Mud (Fango) sacate green Mud (Lama) brown	Sand	Jose Antonio	Guillermo / Hubert	2	3.2
672	672	2011	NR	NR	NR	23	Traditional (zig - zag)	1	10000	Atrina maura	China	NA	1	9	sand Mud (Fango) sacate green Mud (Lama) brown	Sand	Jose Antonio	Guillermo / Hubert	2	3.2
673	673	2011	NR	NR	NR	23	Traditional (zig - zag)	1	10000	Atrina maura	China	NA	1	9	sand Mud (Fango) sacate green Mud (Lama) brown	Sand	Jose Antonio	Guillermo / Hubert	2	3.2
674	674	2011	NR	NR	NR	23	Traditional (zig - zag)	1	10000	Atrina maura	China	NA	1	10	sand Mud (Fango) sacate green Mud (Lama) brown	Sand	Jose Antonio	Guillermo / Hubert	2	3.2
675	675	2011	NR	NR	NR	23	Traditional (zig - zag)	1	10000	Atrina maura	China	NA	1	11	sand Mud (Fango) sacate green Mud (Lama) brown	Sand	Jose Antonio	Guillermo / Hubert	2	3.2
676	676	2011	NR	NR	NR	23	Traditional (zig - zag)	1	10000	Atrina maura	China	NA	1	11.5	sand Mud (Fango) sacate green Mud (Lama) brown	Sand	Jose Antonio	Guillermo / Hubert	2	3.2
677	677	2011	NR	NR	NR	23	Traditional (zig - zag)	1	10000	Atrina maura	China	NA	1	12	sand Mud (Fango) sacate green Mud (Lama) brown	Sand	Jose Antonio	Guillermo / Hubert	2	3.2
678	678	2011	NR	NR	NR	23	Traditional (zig - zag)	1	10000	Atrina maura	China	NA	1	12	sand Mud (Fango) sacate green Mud (Lama) brown	Sand	Jose Antonio	Guillermo / Hubert	2	3.2
679	679	2011	NR	NR	NR	23	Traditional (zig - zag)	1	10000	Atrina maura	China	NA	1	13	sand Mud (Fango) sacate green Mud (Lama) brown	Sand	Jose Antonio	Guillermo / Hubert	2	3.2
680	680	2011	NR	NR	NR	23	Traditional (zig - zag)	1	10000	Atrina maura	China	NA	1	14	sand Mud (Fango) sacate green Mud (Lama) brown	Sand	Jose Antonio	Guillermo / Hubert	2	3.2
681	681	2011	NR	NR	NR	23	Traditional (zig - zag)	1	10000	Pinna rugosa	Larga	NA	1	14	sand Mud (Fango) sacate green Mud (Lama) brown	Sand	Jose Antonio	Guillermo / Hubert	2	3.2
682	682	2011	NR	NR	NR	23	Traditional (zig - zag)	1	10000	Pinna rugosa	Larga	NA	1	14.5	sand Mud (Fango) sacate green Mud (Lama) brown	Sand	Jose Antonio	Guillermo / Hubert	2	3.2
683	683	2011	NR	NR	NR	23	Traditional (zig - zag)	1	10000	Pinna rugosa	Larga	NA	1	13	sand Mud (Fango) sacate green Mud (Lama) brown	Sand	Jose Antonio	Guillermo / Hubert	2	3.2
684	684	2011	NR	NR	NR	23	Traditional (zig - zag)	1	10000	Pinna rugosa	Larga	NA	1	12	sand Mud (Fango) sacate green Mud (Lama) brown	Sand	Jose Antonio	Guillermo / Hubert	2	3.2
685	685	2011	NR	NR	NR	23	Traditional (zig - zag)	1	10000	Pinna rugosa	Larga	NA	1	12.5	sand Mud (Fango) sacate green Mud (Lama) brown	Sand	Jose Antonio	Guillermo / Hubert	2	3.2
686	686	2011	NR	NR	NR	23	Traditional (zig - zag)	1	10000	Pinna rugosa	Larga	NA	1	13	sand Mud (Fango) sacate green Mud (Lama) brown	Sand	Jose Antonio	Guillermo / Hubert	2	3.2
687	687	2011	NR	NR	NR	23	Traditional (zig - zag)	1	10000	Pinna rugosa	Larga	NA	1	13	sand Mud (Fango) sacate green Mud (Lama) brown	Sand	Jose Antonio	Guillermo / Hubert	2	3.2
688	688	2011	NR	NR	NR	23	Traditional (zig - zag)	1	10000	Pinna rugosa	Larga	NA	1	12	sand Mud (Fango) sacate green Mud (Lama) brown	Sand	Jose Antonio	Guillermo / Hubert	2	3.2
689	689	2011	NR	NR	NR	23	Traditional (zig - zag)	1	10000	Pinna rugosa	Larga	NA	1	14	sand Mud (Fango) sacate green Mud (Lama) brown	Sand	Jose Antonio	Guillermo / Hubert	2	3.2
690	690	2011	NR	NR	NR	23	Traditional (zig - zag)	1	10000	Pinna rugosa	Larga	NA	1	14	sand Mud (Fango) sacate green Mud (Lama) brown	Sand	Jose Antonio	Guillermo / Hubert	2	3.2
691	691	2011	NR	NR	NR	23	Traditional (zig - zag)	1	10000	Pinna rugosa	Larga	NA	1	15	sand Mud (Fango) sacate green Mud (Lama) brown	Sand	Jose Antonio	Guillermo / Hubert	2	3.2
692	692	2011	NR	NR	NR	23	Traditional (zig - zag)	1	10000	Pinna rugosa	Larga	NA	1	13	sand Mud (Fango) sacate green Mud (Lama) brown	Sand	Jose Antonio	Guillermo / Hubert	2	3.2
693	693	2011	NR	NR	NR	23	Traditional (zig - zag)	1	10000	Pinna rugosa	Larga	NA	1	13	sand Mud (Fango) sacate green Mud (Lama) brown	Sand	Jose Antonio	Guillermo / Hubert	2	3.2
694	694	2011	NR	NR	NR	23	Traditional (zig - zag)	1	10000	Pinna rugosa	Larga	NA	1	12	sand Mud (Fango) sacate green Mud (Lama) brown	Sand	Jose Antonio	Guillermo / Hubert	2	3.2
695	695	2011	NR	NR	NR	23	Traditional (zig - zag)	1	10000	Pinna rugosa	Larga	NA	1	12.5	sand Mud (Fango) sacate green Mud (Lama) brown	Sand	Jose Antonio	Guillermo / Hubert	2	3.2
696	696	2011	NR	NR	NR	23	Traditional (zig - zag)	1	10000	Pinna rugosa	Larga	NA	1	12	sand Mud (Fango) sacate green Mud (Lama) brown	Sand	Jose Antonio	Guillermo / Hubert	2	3.2
697	697	2011	NR	NR	NR	23	Traditional (zig - zag)	1	10000	Pinna rugosa	Larga	NA	1	11	sand Mud (Fango) sacate green Mud (Lama) brown	Sand	Jose Antonio	Guillermo / Hubert	2	3.2
698	698	2011	NR	NR	NR	23	Traditional (zig - zag)	1	10000	Pinna rugosa	Larga	NA	1	14	sand Mud (Fango) sacate green Mud (Lama) brown	Sand	Jose Antonio	Guillermo / Hubert	2	3.2
699	699	2011	NR	NR	NR	23	Traditional (zig - zag)	1	10000	Pinna rugosa	Larga	NA	1	14	sand Mud (Fango) sacate green Mud (Lama) brown	Sand	Jose Antonio	Guillermo / Hubert	2	3.2
700	700	2011	NR	NR	NR	23	Traditional (zig - zag)	1	10000	Pinna rugosa	Larga	NA	1	13.5	sand Mud (Fango) sacate green Mud (Lama) brown	Sand	Jose Antonio	Guillermo / Hubert	2	3.2
701	701	2011	NR	NR	NR	23	Traditional (zig - zag)	1	10000	Pinna rugosa	Larga	NA	1	12	sand Mud (Fango) sacate green Mud (Lama) brown	Sand	Jose Antonio	Guillermo / Hubert	2	3.2
702	702	2011	NR	NR	NR	23	Traditional (zig - zag)	1	10000	Pinna rugosa	Larga	NA	1	12	sand Mud (Fango) sacate green Mud (Lama) brown	Sand	Jose Antonio	Guillermo / Hubert	2	3.2
703	703	2011	NR	NR	NR	23	Traditional (zig - zag)	1	10000	Pinna rugosa	Larga	NA	1	14	sand Mud (Fango) sacate green Mud (Lama) brown	Sand	Jose Antonio	Guillermo / Hubert	2	3.2
704	704	2011	NR	NR	NR	23	Traditional (zig - zag)	1	10000	Pinna rugosa	Larga	NA	1	14.5	sand Mud (Fango) sacate green Mud (Lama) brown	Sand	Jose Antonio	Guillermo / Hubert	2	3.2
705	705	2011	NR	NR	NR	24	Traditional (zig - zag)	1	10000	Atrina tuberculosa	Botijona	NA	0	NA	sand sacate green	Sand	Jose Antonio	Guillermo / Hubert	2	2.8
706	706	2011	NR	NR	NR	24	Traditional (zig - zag)	1	10000	Atrina maura	China	NA	1	14	sand sacate green	Sand	Jose Antonio	Guillermo / Hubert	2	2.8
707	707	2011	NR	NR	NR	24	Traditional (zig - zag)	1	10000	Atrina maura	China	NA	1	14	sand sacate green	Sand	Jose Antonio	Guillermo / Hubert	2	2.8
708	708	2011	NR	NR	NR	24	Traditional (zig - zag)	1	10000	Atrina maura	China	NA	1	13	sand sacate green	Sand	Jose Antonio	Guillermo / Hubert	2	2.8
709	709	2011	NR	NR	NR	24	Traditional (zig - zag)	1	10000	Atrina maura	China	NA	1	13.5	sand sacate green	Sand	Jose Antonio	Guillermo / Hubert	2	2.8
710	710	2011	NR	NR	NR	24	Traditional (zig - zag)	1	10000	Atrina maura	China	NA	1	13	sand sacate green	Sand	Jose Antonio	Guillermo / Hubert	2	2.8
711	711	2011	NR	NR	NR	24	Traditional (zig - zag)	1	10000	Atrina maura	China	NA	1	13.5	sand sacate green	Sand	Jose Antonio	Guillermo / Hubert	2	2.8
712	712	2011	NR	NR	NR	24	Traditional (zig - zag)	1	10000	Atrina maura	China	NA	1	14	sand sacate green	Sand	Jose Antonio	Guillermo / Hubert	2	2.8
713	713	2011	NR	NR	NR	24	Traditional (zig - zag)	1	10000	Atrina maura	China	NA	1	14.5	sand sacate green	Sand	Jose Antonio	Guillermo / Hubert	2	2.8
714	714	2011	NR	NR	NR	24	Traditional (zig - zag)	1	10000	Atrina maura	China	NA	1	15	sand sacate green	Sand	Jose Antonio	Guillermo / Hubert	2	2.8
715	715	2011	NR	NR	NR	24	Traditional (zig - zag)	1	10000	Atrina maura	China	NA	1	13.5	sand sacate green	Sand	Jose Antonio	Guillermo / Hubert	2	2.8
716	716	2011	NR	NR	NR	24	Traditional (zig - zag)	1	10000	Atrina maura	China	NA	1	14	sand sacate green	Sand	Jose Antonio	Guillermo / Hubert	2	2.8
717	717	2011	NR	NR	NR	24	Traditional (zig - zag)	1	10000	Atrina maura	China	NA	1	14.5	sand sacate green	Sand	Jose Antonio	Guillermo / Hubert	2	2.8
718	718	2011	NR	NR	NR	24	Traditional (zig - zag)	1	10000	Atrina maura	China	NA	1	13	sand sacate green	Sand	Jose Antonio	Guillermo / Hubert	2	2.8
719	719	2011	NR	NR	NR	24	Traditional (zig - zag)	1	10000	Atrina maura	China	NA	1	12	sand sacate green	Sand	Jose Antonio	Guillermo / Hubert	2	2.8
720	720	2011	NR	NR	NR	24	Traditional (zig - zag)	1	10000	Atrina maura	China	NA	1	11.5	sand sacate green	Sand	Jose Antonio	Guillermo / Hubert	2	2.8
721	721	2011	NR	NR	NR	24	Traditional (zig - zag)	1	10000	Atrina maura	China	NA	1	11	sand sacate green	Sand	Jose Antonio	Guillermo / Hubert	2	2.8
722	722	2011	NR	NR	NR	24	Traditional (zig - zag)	1	10000	Atrina maura	China	NA	1	11	sand sacate green	Sand	Jose Antonio	Guillermo / Hubert	2	2.8
723	723	2011	NR	NR	NR	24	Traditional (zig - zag)	1	10000	Atrina maura	China	NA	1	12	sand sacate green	Sand	Jose Antonio	Guillermo / Hubert	2	2.8
724	724	2011	NR	NR	NR	24	Traditional (zig - zag)	1	10000	Atrina maura	China	NA	1	13	sand sacate green	Sand	Jose Antonio	Guillermo / Hubert	2	2.8
725	725	2011	NR	NR	NR	24	Traditional (zig - zag)	1	10000	Atrina maura	China	NA	1	13.5	sand sacate green	Sand	Jose Antonio	Guillermo / Hubert	2	2.8
726	726	2011	NR	NR	NR	24	Traditional (zig - zag)	1	10000	Atrina maura	China	NA	1	14	sand sacate green	Sand	Jose Antonio	Guillermo / Hubert	2	2.8
727	727	2011	NR	NR	NR	24	Traditional (zig - zag)	1	10000	Atrina maura	China	NA	1	14	sand sacate green	Sand	Jose Antonio	Guillermo / Hubert	2	2.8
728	728	2011	NR	NR	NR	24	Traditional (zig - zag)	1	10000	Atrina maura	China	NA	1	14	sand sacate green	Sand	Jose Antonio	Guillermo / Hubert	2	2.8
729	729	2011	NR	NR	NR	24	Traditional (zig - zag)	1	10000	Atrina maura	China	NA	1	13	sand sacate green	Sand	Jose Antonio	Guillermo / Hubert	2	2.8
730	730	2011	NR	NR	NR	24	Traditional (zig - zag)	1	10000	Atrina maura	China	NA	1	15	sand sacate green	Sand	Jose Antonio	Guillermo / Hubert	2	2.8
731	731	2011	NR	NR	NR	24	Traditional (zig - zag)	1	10000	Atrina maura	China	NA	1	15.5	sand sacate green	Sand	Jose Antonio	Guillermo / Hubert	2	2.8
732	732	2011	NR	NR	NR	24	Traditional (zig - zag)	1	10000	Atrina maura	China	NA	1	13	sand sacate green	Sand	Jose Antonio	Guillermo / Hubert	2	2.8
733	733	2011	NR	NR	NR	24	Traditional (zig - zag)	1	10000	Atrina maura	China	NA	1	13	sand sacate green	Sand	Jose Antonio	Guillermo / Hubert	2	2.8
734	734	2011	NR	NR	NR	24	Traditional (zig - zag)	1	10000	Atrina maura	China	NA	1	12	sand sacate green	Sand	Jose Antonio	Guillermo / Hubert	2	2.8
735	735	2011	NR	NR	NR	24	Traditional (zig - zag)	1	10000	Atrina maura	China	NA	1	10	sand sacate green	Sand	Jose Antonio	Guillermo / Hubert	2	2.8
736	736	2011	NR	NR	NR	24	Traditional (zig - zag)	1	10000	Atrina maura	China	NA	1	11	sand sacate green	Sand	Jose Antonio	Guillermo / Hubert	2	2.8
737	737	2011	NR	NR	NR	24	Traditional (zig - zag)	1	10000	Atrina maura	China	NA	1	11.5	sand sacate green	Sand	Jose Antonio	Guillermo / Hubert	2	2.8
738	738	2011	NR	NR	NR	24	Traditional (zig - zag)	1	10000	Atrina maura	China	NA	1	11	sand sacate green	Sand	Jose Antonio	Guillermo / Hubert	2	2.8
739	739	2011	NR	NR	NR	24	Traditional (zig - zag)	1	10000	Atrina maura	China	NA	1	11.5	sand sacate green	Sand	Jose Antonio	Guillermo / Hubert	2	2.8
740	740	2011	NR	NR	NR	24	Traditional (zig - zag)	1	10000	Atrina maura	China	NA	1	14.5	sand sacate green	Sand	Jose Antonio	Guillermo / Hubert	2	2.8
741	741	2011	NR	NR	NR	24	Traditional (zig - zag)	1	10000	Atrina maura	China	NA	1	14	sand sacate green	Sand	Jose Antonio	Guillermo / Hubert	2	2.8
742	742	2011	NR	NR	NR	24	Traditional (zig - zag)	1	10000	Atrina maura	China	NA	1	15	sand sacate green	Sand	Jose Antonio	Guillermo / Hubert	2	2.8
743	743	2011	NR	NR	NR	24	Traditional (zig - zag)	1	10000	Atrina maura	China	NA	1	13	sand sacate green	Sand	Jose Antonio	Guillermo / Hubert	2	2.8
744	744	2011	NR	NR	NR	24	Traditional (zig - zag)	1	10000	Atrina maura	China	NA	1	12	sand sacate green	Sand	Jose Antonio	Guillermo / Hubert	2	2.8
745	745	2011	NR	NR	NR	24	Traditional (zig - zag)	1	10000	Atrina maura	China	NA	1	11	sand sacate green	Sand	Jose Antonio	Guillermo / Hubert	2	2.8
746	746	2011	NR	NR	NR	24	Traditional (zig - zag)	1	10000	Atrina maura	China	NA	1	11	sand sacate green	Sand	Jose Antonio	Guillermo / Hubert	2	2.8
747	747	2011	NR	NR	NR	24	Traditional (zig - zag)	1	10000	Atrina maura	China	NA	1	10	sand sacate green	Sand	Jose Antonio	Guillermo / Hubert	2	2.8
748	748	2011	NR	NR	NR	24	Traditional (zig - zag)	1	10000	Pinna rugosa	Larga	NA	1	14	sand sacate green	Sand	Jose Antonio	Guillermo / Hubert	2	2.8
749	749	2011	NR	NR	NR	24	Traditional (zig - zag)	1	10000	Pinna rugosa	Larga	NA	1	14	sand sacate green	Sand	Jose Antonio	Guillermo / Hubert	2	2.8
750	750	2011	NR	NR	NR	24	Traditional (zig - zag)	1	10000	Pinna rugosa	Larga	NA	1	15	sand sacate green	Sand	Jose Antonio	Guillermo / Hubert	2	2.8
751	751	2011	NR	NR	NR	24	Traditional (zig - zag)	1	10000	Pinna rugosa	Larga	NA	1	15.5	sand sacate green	Sand	Jose Antonio	Guillermo / Hubert	2	2.8
752	752	2011	NR	NR	NR	24	Traditional (zig - zag)	1	10000	Pinna rugosa	Larga	NA	1	15	sand sacate green	Sand	Jose Antonio	Guillermo / Hubert	2	2.8
753	753	2011	NR	NR	NR	24	Traditional (zig - zag)	1	10000	Pinna rugosa	Larga	NA	1	12	sand sacate green	Sand	Jose Antonio	Guillermo / Hubert	2	2.8
754	754	2011	NR	NR	NR	24	Traditional (zig - zag)	1	10000	Pinna rugosa	Larga	NA	1	13	sand sacate green	Sand	Jose Antonio	Guillermo / Hubert	2	2.8
755	755	2011	NR	NR	NR	24	Traditional (zig - zag)	1	10000	Pinna rugosa	Larga	NA	1	13	sand sacate green	Sand	Jose Antonio	Guillermo / Hubert	2	2.8
756	756	2011	NR	NR	NR	24	Traditional (zig - zag)	1	10000	Pinna rugosa	Larga	NA	1	12	sand sacate green	Sand	Jose Antonio	Guillermo / Hubert	2	2.8
757	757	2011	NR	NR	NR	24	Traditional (zig - zag)	1	10000	Pinna rugosa	Larga	NA	1	12.5	sand sacate green	Sand	Jose Antonio	Guillermo / Hubert	2	2.8
758	758	2011	NR	NR	NR	24	Traditional (zig - zag)	1	10000	Pinna rugosa	Larga	NA	1	13	sand sacate green	Sand	Jose Antonio	Guillermo / Hubert	2	2.8
759	759	2011	NR	NR	NR	24	Traditional (zig - zag)	1	10000	Pinna rugosa	Larga	NA	1	13	sand sacate green	Sand	Jose Antonio	Guillermo / Hubert	2	2.8
760	760	2011	NR	NR	NR	24	Traditional (zig - zag)	1	10000	Pinna rugosa	Larga	NA	1	14	sand sacate green	Sand	Jose Antonio	Guillermo / Hubert	2	2.8
761	761	2011	NR	NR	NR	24	Traditional (zig - zag)	1	10000	Pinna rugosa	Larga	NA	1	12.5	sand sacate green	Sand	Jose Antonio	Guillermo / Hubert	2	2.8
762	762	2011	NR	NR	NR	24	Traditional (zig - zag)	1	10000	Pinna rugosa	Larga	NA	1	13	sand sacate green	Sand	Jose Antonio	Guillermo / Hubert	2	2.8
763	763	2011	NR	NR	NR	24	Traditional (zig - zag)	1	10000	Pinna rugosa	Larga	NA	1	12	sand sacate green	Sand	Jose Antonio	Guillermo / Hubert	2	2.8
764	764	2011	NR	NR	NR	24	Traditional (zig - zag)	1	10000	Pinna rugosa	Larga	NA	1	13	sand sacate green	Sand	Jose Antonio	Guillermo / Hubert	2	2.8
765	765	2011	NR	NR	NR	24	Traditional (zig - zag)	1	10000	Pinna rugosa	Larga	NA	1	14	sand sacate green	Sand	Jose Antonio	Guillermo / Hubert	2	2.8
766	766	2011	NR	NR	NR	24	Traditional (zig - zag)	1	10000	Pinna rugosa	Larga	NA	1	14	sand sacate green	Sand	Jose Antonio	Guillermo / Hubert	2	2.8
767	767	2011	NR	NR	NR	24	Traditional (zig - zag)	1	10000	Pinna rugosa	Larga	NA	1	14.5	sand sacate green	Sand	Jose Antonio	Guillermo / Hubert	2	2.8
768	768	2011	NR	NR	NR	24	Traditional (zig - zag)	1	10000	Pinna rugosa	Larga	NA	1	13	sand sacate green	Sand	Jose Antonio	Guillermo / Hubert	2	2.8
769	769	2011	NR	NR	NR	24	Traditional (zig - zag)	1	10000	Pinna rugosa	Larga	NA	1	13.5	sand sacate green	Sand	Jose Antonio	Guillermo / Hubert	2	2.8
770	770	2011	NR	NR	NR	24	Traditional (zig - zag)	1	10000	Pinna rugosa	Larga	NA	1	13	sand sacate green	Sand	Jose Antonio	Guillermo / Hubert	2	2.8
771	771	2011	NR	NR	NR	24	Traditional (zig - zag)	1	10000	Pinna rugosa	Larga	NA	1	12	sand sacate green	Sand	Jose Antonio	Guillermo / Hubert	2	2.8
772	772	2011	NR	NR	NR	24	Traditional (zig - zag)	1	10000	Pinna rugosa	Larga	NA	1	12	sand sacate green	Sand	Jose Antonio	Guillermo / Hubert	2	2.8
773	773	2011	NR	NR	NR	24	Traditional (zig - zag)	1	10000	Pinna rugosa	Larga	NA	1	12.5	sand sacate green	Sand	Jose Antonio	Guillermo / Hubert	2	2.8
774	774	2011	NR	NR	NR	24	Traditional (zig - zag)	1	10000	Pinna rugosa	Larga	NA	1	14	sand sacate green	Sand	Jose Antonio	Guillermo / Hubert	2	2.8
775	775	2011	NR	NR	NR	24	Traditional (zig - zag)	1	10000	Pinna rugosa	Larga	NA	1	15	sand sacate green	Sand	Jose Antonio	Guillermo / Hubert	2	2.8
776	776	2011	NR	NR	NR	24	Traditional (zig - zag)	1	10000	Pinna rugosa	Larga	NA	1	14.5	sand sacate green	Sand	Jose Antonio	Guillermo / Hubert	2	2.8
777	777	2011	NR	NR	NR	24	Traditional (zig - zag)	1	10000	Pinna rugosa	Larga	NA	1	13	sand sacate green	Sand	Jose Antonio	Guillermo / Hubert	2	2.8
778	778	2011	NR	NR	NR	24	Traditional (zig - zag)	1	10000	Pinna rugosa	Larga	NA	1	13.5	sand sacate green	Sand	Jose Antonio	Guillermo / Hubert	2	2.8
779	779	2011	NR	NR	NR	24	Traditional (zig - zag)	1	10000	Pinna rugosa	Larga	NA	1	13	sand sacate green	Sand	Jose Antonio	Guillermo / Hubert	2	2.8
780	780	2011	NR	NR	NR	24	Traditional (zig - zag)	1	10000	Pinna rugosa	Larga	NA	1	14	sand sacate green	Sand	Jose Antonio	Guillermo / Hubert	2	2.8
781	781	2011	NR	NR	NR	24	Traditional (zig - zag)	1	10000	Pinna rugosa	Larga	NA	1	12	sand sacate green	Sand	Jose Antonio	Guillermo / Hubert	2	2.8
782	782	2011	NR	NR	NR	24	Traditional (zig - zag)	1	10000	Pinna rugosa	Larga	NA	1	12	sand sacate green	Sand	Jose Antonio	Guillermo / Hubert	2	2.8
783	783	2011	NR	NR	NR	24	Traditional (zig - zag)	1	10000	Pinna rugosa	Larga	NA	1	11	sand sacate green	Sand	Jose Antonio	Guillermo / Hubert	2	2.8
784	784	2011	NR	NR	NR	24	Traditional (zig - zag)	1	10000	Pinna rugosa	Larga	NA	1	11	sand sacate green	Sand	Jose Antonio	Guillermo / Hubert	2	2.8
785	785	2011	NR	NR	NR	24	Traditional (zig - zag)	1	10000	Pinna rugosa	Larga	NA	1	10	sand sacate green	Sand	Jose Antonio	Guillermo / Hubert	2	2.8
786	786	2011	NR	NR	NR	24	Traditional (zig - zag)	1	10000	Pinna rugosa	Larga	NA	1	15	sand sacate green	Sand	Jose Antonio	Guillermo / Hubert	2	2.8
787	787	2011	NR	NR	NR	24	Traditional (zig - zag)	1	10000	Pinna rugosa	Larga	NA	1	14	sand sacate green	Sand	Jose Antonio	Guillermo / Hubert	2	2.8
788	788	2011	NR	NR	NR	24	Traditional (zig - zag)	1	10000	Pinna rugosa	Larga	NA	1	14.5	sand sacate green	Sand	Jose Antonio	Guillermo / Hubert	2	2.8
789	789	2011	NR	NR	NR	24	Traditional (zig - zag)	1	10000	Pinna rugosa	Larga	NA	1	14	sand sacate green	Sand	Jose Antonio	Guillermo / Hubert	2	2.8
790	790	2011	NR	NR	NR	24	Traditional (zig - zag)	1	10000	Pinna rugosa	Larga	NA	1	13	sand sacate green	Sand	Jose Antonio	Guillermo / Hubert	2	2.8
791	791	2011	NR	NR	NR	24	Traditional (zig - zag)	1	10000	Pinna rugosa	Larga	NA	1	13.5	sand sacate green	Sand	Jose Antonio	Guillermo / Hubert	2	2.8
792	792	2011	NR	NR	NR	24	Traditional (zig - zag)	1	10000	Pinna rugosa	Larga	NA	1	14.5	sand sacate green	Sand	Jose Antonio	Guillermo / Hubert	2	2.8
793	793	2011	NR	NR	NR	24	Traditional (zig - zag)	1	10000	Pinna rugosa	Larga	NA	1	16	sand sacate green	Sand	Jose Antonio	Guillermo / Hubert	2	2.8
794	794	2011	NR	NR	NR	24	Traditional (zig - zag)	1	10000	Pinna rugosa	Larga	NA	1	15	sand sacate green	Sand	Jose Antonio	Guillermo / Hubert	2	2.8
795	795	2011	NR	NR	NR	24	Traditional (zig - zag)	1	10000	Pinna rugosa	Larga	NA	1	14	sand sacate green	Sand	Jose Antonio	Guillermo / Hubert	2	2.8
796	796	2011	NR	NR	NR	24	Traditional (zig - zag)	1	10000	Pinna rugosa	Larga	NA	1	11	sand sacate green	Sand	Jose Antonio	Guillermo / Hubert	2	2.8
797	797	2011	NR	NR	NR	24	Traditional (zig - zag)	1	10000	Pinna rugosa	Larga	NA	1	12	sand sacate green	Sand	Jose Antonio	Guillermo / Hubert	2	2.8
798	798	2011	NR	NR	NR	24	Traditional (zig - zag)	1	10000	Pinna rugosa	Larga	NA	1	12.5	sand sacate green	Sand	Jose Antonio	Guillermo / Hubert	2	2.8
799	799	2011	NR	NR	NR	25	Traditional (zig - zag)	1	10000	Atrina tuberculosa	Botijona	NA	0	NA	sand with sacate green	Sand	Jose Antonio	Guillermo / Hubert	2	2.7
800	800	2011	NR	NR	NR	25	Traditional (zig - zag)	1	10000	Atrina maura	China	NA	1	13	sand with sacate green	Sand	Jose Antonio	Guillermo / Hubert	2	2.7
801	801	2011	NR	NR	NR	25	Traditional (zig - zag)	1	10000	Atrina maura	China	NA	1	14	sand with sacate green	Sand	Jose Antonio	Guillermo / Hubert	2	2.7
802	802	2011	NR	NR	NR	25	Traditional (zig - zag)	1	10000	Atrina maura	China	NA	1	14.5	sand with sacate green	Sand	Jose Antonio	Guillermo / Hubert	2	2.7
803	803	2011	NR	NR	NR	25	Traditional (zig - zag)	1	10000	Atrina maura	China	NA	1	13.5	sand with sacate green	Sand	Jose Antonio	Guillermo / Hubert	2	2.7
804	804	2011	NR	NR	NR	25	Traditional (zig - zag)	1	10000	Atrina maura	China	NA	1	13	sand with sacate green	Sand	Jose Antonio	Guillermo / Hubert	2	2.7
805	805	2011	NR	NR	NR	25	Traditional (zig - zag)	1	10000	Atrina maura	China	NA	1	14	sand with sacate green	Sand	Jose Antonio	Guillermo / Hubert	2	2.7
806	806	2011	NR	NR	NR	25	Traditional (zig - zag)	1	10000	Atrina maura	China	NA	1	14.5	sand with sacate green	Sand	Jose Antonio	Guillermo / Hubert	2	2.7
807	807	2011	NR	NR	NR	25	Traditional (zig - zag)	1	10000	Atrina maura	China	NA	1	15	sand with sacate green	Sand	Jose Antonio	Guillermo / Hubert	2	2.7
808	808	2011	NR	NR	NR	25	Traditional (zig - zag)	1	10000	Atrina maura	China	NA	1	15.5	sand with sacate green	Sand	Jose Antonio	Guillermo / Hubert	2	2.7
809	809	2011	NR	NR	NR	25	Traditional (zig - zag)	1	10000	Atrina maura	China	NA	1	13	sand with sacate green	Sand	Jose Antonio	Guillermo / Hubert	2	2.7
810	810	2011	NR	NR	NR	25	Traditional (zig - zag)	1	10000	Atrina maura	China	NA	1	14	sand with sacate green	Sand	Jose Antonio	Guillermo / Hubert	2	2.7
811	811	2011	NR	NR	NR	25	Traditional (zig - zag)	1	10000	Atrina maura	China	NA	1	14.5	sand with sacate green	Sand	Jose Antonio	Guillermo / Hubert	2	2.7
812	812	2011	NR	NR	NR	25	Traditional (zig - zag)	1	10000	Atrina maura	China	NA	1	14	sand with sacate green	Sand	Jose Antonio	Guillermo / Hubert	2	2.7
813	813	2011	NR	NR	NR	25	Traditional (zig - zag)	1	10000	Atrina maura	China	NA	1	13	sand with sacate green	Sand	Jose Antonio	Guillermo / Hubert	2	2.7
814	814	2011	NR	NR	NR	25	Traditional (zig - zag)	1	10000	Atrina maura	China	NA	1	13.5	sand with sacate green	Sand	Jose Antonio	Guillermo / Hubert	2	2.7
815	815	2011	NR	NR	NR	25	Traditional (zig - zag)	1	10000	Atrina maura	China	NA	1	14	sand with sacate green	Sand	Jose Antonio	Guillermo / Hubert	2	2.7
816	816	2011	NR	NR	NR	25	Traditional (zig - zag)	1	10000	Atrina maura	China	NA	1	15	sand with sacate green	Sand	Jose Antonio	Guillermo / Hubert	2	2.7
817	817	2011	NR	NR	NR	25	Traditional (zig - zag)	1	10000	Atrina maura	China	NA	1	14.5	sand with sacate green	Sand	Jose Antonio	Guillermo / Hubert	2	2.7
818	818	2011	NR	NR	NR	25	Traditional (zig - zag)	1	10000	Atrina maura	China	NA	1	10	sand with sacate green	Sand	Jose Antonio	Guillermo / Hubert	2	2.7
819	819	2011	NR	NR	NR	25	Traditional (zig - zag)	1	10000	Atrina maura	China	NA	1	11	sand with sacate green	Sand	Jose Antonio	Guillermo / Hubert	2	2.7
820	820	2011	NR	NR	NR	25	Traditional (zig - zag)	1	10000	Atrina maura	China	NA	1	11	sand with sacate green	Sand	Jose Antonio	Guillermo / Hubert	2	2.7
821	821	2011	NR	NR	NR	25	Traditional (zig - zag)	1	10000	Atrina maura	China	NA	1	10.5	sand with sacate green	Sand	Jose Antonio	Guillermo / Hubert	2	2.7
822	822	2011	NR	NR	NR	25	Traditional (zig - zag)	1	10000	Atrina maura	China	NA	1	14.5	sand with sacate green	Sand	Jose Antonio	Guillermo / Hubert	2	2.7
823	823	2011	NR	NR	NR	25	Traditional (zig - zag)	1	10000	Atrina maura	China	NA	1	16	sand with sacate green	Sand	Jose Antonio	Guillermo / Hubert	2	2.7
824	824	2011	NR	NR	NR	25	Traditional (zig - zag)	1	10000	Atrina maura	China	NA	1	15	sand with sacate green	Sand	Jose Antonio	Guillermo / Hubert	2	2.7
825	825	2011	NR	NR	NR	25	Traditional (zig - zag)	1	10000	Atrina maura	China	NA	1	16.5	sand with sacate green	Sand	Jose Antonio	Guillermo / Hubert	2	2.7
826	826	2011	NR	NR	NR	25	Traditional (zig - zag)	1	10000	Atrina maura	China	NA	1	15	sand with sacate green	Sand	Jose Antonio	Guillermo / Hubert	2	2.7
827	827	2011	NR	NR	NR	25	Traditional (zig - zag)	1	10000	Pinna rugosa	Larga	NA	1	14.5	sand with sacate green	Sand	Jose Antonio	Guillermo / Hubert	2	2.7
828	828	2011	NR	NR	NR	25	Traditional (zig - zag)	1	10000	Pinna rugosa	Larga	NA	1	16	sand with sacate green	Sand	Jose Antonio	Guillermo / Hubert	2	2.7
829	829	2011	NR	NR	NR	25	Traditional (zig - zag)	1	10000	Pinna rugosa	Larga	NA	1	14	sand with sacate green	Sand	Jose Antonio	Guillermo / Hubert	2	2.7
830	830	2011	NR	NR	NR	25	Traditional (zig - zag)	1	10000	Pinna rugosa	Larga	NA	1	15	sand with sacate green	Sand	Jose Antonio	Guillermo / Hubert	2	2.7
831	831	2011	NR	NR	NR	25	Traditional (zig - zag)	1	10000	Pinna rugosa	Larga	NA	1	13	sand with sacate green	Sand	Jose Antonio	Guillermo / Hubert	2	2.7
832	832	2011	NR	NR	NR	25	Traditional (zig - zag)	1	10000	Pinna rugosa	Larga	NA	1	14	sand with sacate green	Sand	Jose Antonio	Guillermo / Hubert	2	2.7
833	833	2011	NR	NR	NR	25	Traditional (zig - zag)	1	10000	Pinna rugosa	Larga	NA	1	14.5	sand with sacate green	Sand	Jose Antonio	Guillermo / Hubert	2	2.7
834	834	2011	NR	NR	NR	25	Traditional (zig - zag)	1	10000	Pinna rugosa	Larga	NA	1	13	sand with sacate green	Sand	Jose Antonio	Guillermo / Hubert	2	2.7
835	835	2011	NR	NR	NR	25	Traditional (zig - zag)	1	10000	Pinna rugosa	Larga	NA	1	15	sand with sacate green	Sand	Jose Antonio	Guillermo / Hubert	2	2.7
836	836	2011	NR	NR	NR	25	Traditional (zig - zag)	1	10000	Pinna rugosa	Larga	NA	1	14	sand with sacate green	Sand	Jose Antonio	Guillermo / Hubert	2	2.7
837	837	2011	NR	NR	NR	25	Traditional (zig - zag)	1	10000	Pinna rugosa	Larga	NA	1	13	sand with sacate green	Sand	Jose Antonio	Guillermo / Hubert	2	2.7
838	838	2011	NR	NR	NR	25	Traditional (zig - zag)	1	10000	Pinna rugosa	Larga	NA	1	13.5	sand with sacate green	Sand	Jose Antonio	Guillermo / Hubert	2	2.7
839	839	2011	NR	NR	NR	25	Traditional (zig - zag)	1	10000	Pinna rugosa	Larga	NA	1	16	sand with sacate green	Sand	Jose Antonio	Guillermo / Hubert	2	2.7
840	840	2011	NR	NR	NR	25	Traditional (zig - zag)	1	10000	Pinna rugosa	Larga	NA	1	16	sand with sacate green	Sand	Jose Antonio	Guillermo / Hubert	2	2.7
841	841	2011	NR	NR	NR	25	Traditional (zig - zag)	1	10000	Pinna rugosa	Larga	NA	1	15	sand with sacate green	Sand	Jose Antonio	Guillermo / Hubert	2	2.7
842	842	2011	NR	NR	NR	25	Traditional (zig - zag)	1	10000	Pinna rugosa	Larga	NA	1	14.5	sand with sacate green	Sand	Jose Antonio	Guillermo / Hubert	2	2.7
843	843	2011	NR	NR	NR	25	Traditional (zig - zag)	1	10000	Pinna rugosa	Larga	NA	1	13.5	sand with sacate green	Sand	Jose Antonio	Guillermo / Hubert	2	2.7
844	844	2011	NR	NR	NR	25	Traditional (zig - zag)	1	10000	Pinna rugosa	Larga	NA	1	13	sand with sacate green	Sand	Jose Antonio	Guillermo / Hubert	2	2.7
845	845	2011	NR	NR	NR	25	Traditional (zig - zag)	1	10000	Pinna rugosa	Larga	NA	1	14	sand with sacate green	Sand	Jose Antonio	Guillermo / Hubert	2	2.7
846	846	2011	NR	NR	NR	25	Traditional (zig - zag)	1	10000	Pinna rugosa	Larga	NA	1	14	sand with sacate green	Sand	Jose Antonio	Guillermo / Hubert	2	2.7
847	847	2011	NR	NR	NR	25	Traditional (zig - zag)	1	10000	Pinna rugosa	Larga	NA	1	16	sand with sacate green	Sand	Jose Antonio	Guillermo / Hubert	2	2.7
848	848	2011	NR	NR	NR	25	Traditional (zig - zag)	1	10000	Pinna rugosa	Larga	NA	1	15	sand with sacate green	Sand	Jose Antonio	Guillermo / Hubert	2	2.7
849	849	2011	NR	NR	NR	25	Traditional (zig - zag)	1	10000	Pinna rugosa	Larga	NA	1	14	sand with sacate green	Sand	Jose Antonio	Guillermo / Hubert	2	2.7
850	850	2011	NR	NR	NR	25	Traditional (zig - zag)	1	10000	Pinna rugosa	Larga	NA	1	14.5	sand with sacate green	Sand	Jose Antonio	Guillermo / Hubert	2	2.7
851	851	2011	NR	NR	NR	25	Traditional (zig - zag)	1	10000	Pinna rugosa	Larga	NA	1	14	sand with sacate green	Sand	Jose Antonio	Guillermo / Hubert	2	2.7
852	852	2011	NR	NR	NR	25	Traditional (zig - zag)	1	10000	Pinna rugosa	Larga	NA	1	13.5	sand with sacate green	Sand	Jose Antonio	Guillermo / Hubert	2	2.7
853	853	2011	NR	NR	NR	25	Traditional (zig - zag)	1	10000	Pinna rugosa	Larga	NA	1	14	sand with sacate green	Sand	Jose Antonio	Guillermo / Hubert	2	2.7
854	854	2011	NR	NR	NR	25	Traditional (zig - zag)	1	10000	Pinna rugosa	Larga	NA	1	13.5	sand with sacate green	Sand	Jose Antonio	Guillermo / Hubert	2	2.7
855	855	2011	NR	NR	NR	25	Traditional (zig - zag)	1	10000	Pinna rugosa	Larga	NA	1	13	sand with sacate green	Sand	Jose Antonio	Guillermo / Hubert	2	2.7
856	856	2011	NR	NR	NR	25	Traditional (zig - zag)	1	10000	Pinna rugosa	Larga	NA	1	14	sand with sacate green	Sand	Jose Antonio	Guillermo / Hubert	2	2.7
857	857	2011	NR	NR	NR	25	Traditional (zig - zag)	1	10000	Pinna rugosa	Larga	NA	1	15	sand with sacate green	Sand	Jose Antonio	Guillermo / Hubert	2	2.7
858	858	2011	NR	NR	NR	25	Traditional (zig - zag)	1	10000	Pinna rugosa	Larga	NA	1	15	sand with sacate green	Sand	Jose Antonio	Guillermo / Hubert	2	2.7
859	859	2011	NR	NR	NR	25	Traditional (zig - zag)	1	10000	Pinna rugosa	Larga	NA	1	15.5	sand with sacate green	Sand	Jose Antonio	Guillermo / Hubert	2	2.7
860	860	2011	NR	NR	NR	25	Traditional (zig - zag)	1	10000	Pinna rugosa	Larga	NA	1	14	sand with sacate green	Sand	Jose Antonio	Guillermo / Hubert	2	2.7
861	861	2011	NR	NR	NR	25	Traditional (zig - zag)	1	10000	Pinna rugosa	Larga	NA	1	14.5	sand with sacate green	Sand	Jose Antonio	Guillermo / Hubert	2	2.7
862	862	2011	NR	NR	NR	25	Traditional (zig - zag)	1	10000	Pinna rugosa	Larga	NA	1	15	sand with sacate green	Sand	Jose Antonio	Guillermo / Hubert	2	2.7
863	863	2011	NR	NR	NR	25	Traditional (zig - zag)	1	10000	Pinna rugosa	Larga	NA	1	14	sand with sacate green	Sand	Jose Antonio	Guillermo / Hubert	2	2.7
864	864	2011	NR	NR	NR	25	Traditional (zig - zag)	1	10000	Pinna rugosa	Larga	NA	1	14	sand with sacate green	Sand	Jose Antonio	Guillermo / Hubert	2	2.7
865	865	2011	NR	NR	NR	25	Traditional (zig - zag)	1	10000	Pinna rugosa	Larga	NA	1	13	sand with sacate green	Sand	Jose Antonio	Guillermo / Hubert	2	2.7
866	866	2011	NR	NR	NR	25	Traditional (zig - zag)	1	10000	Pinna rugosa	Larga	NA	1	13.5	sand with sacate green	Sand	Jose Antonio	Guillermo / Hubert	2	2.7
867	867	2011	NR	NR	NR	25	Traditional (zig - zag)	1	10000	Pinna rugosa	Larga	NA	1	13	sand with sacate green	Sand	Jose Antonio	Guillermo / Hubert	2	2.7
868	868	2011	NR	NR	NR	25	Traditional (zig - zag)	1	10000	Pinna rugosa	Larga	NA	1	14	sand with sacate green	Sand	Jose Antonio	Guillermo / Hubert	2	2.7
869	869	2011	NR	NR	NR	25	Traditional (zig - zag)	1	10000	Pinna rugosa	Larga	NA	1	15	sand with sacate green	Sand	Jose Antonio	Guillermo / Hubert	2	2.7
870	870	2011	NR	NR	NR	25	Traditional (zig - zag)	1	10000	Pinna rugosa	Larga	NA	1	14	sand with sacate green	Sand	Jose Antonio	Guillermo / Hubert	2	2.7
871	871	2011	NR	NR	NR	25	Traditional (zig - zag)	1	10000	Pinna rugosa	Larga	NA	1	13	sand with sacate green	Sand	Jose Antonio	Guillermo / Hubert	2	2.7
872	872	2011	NR	NR	NR	25	Traditional (zig - zag)	1	10000	Pinna rugosa	Larga	NA	1	13	sand with sacate green	Sand	Jose Antonio	Guillermo / Hubert	2	2.7
873	873	2011	NR	NR	NR	25	Traditional (zig - zag)	1	10000	Pinna rugosa	Larga	NA	1	14	sand with sacate green	Sand	Jose Antonio	Guillermo / Hubert	2	2.7
874	874	2011	NR	NR	NR	25	Traditional (zig - zag)	1	10000	Pinna rugosa	Larga	NA	1	14.5	sand with sacate green	Sand	Jose Antonio	Guillermo / Hubert	2	2.7
875	875	2011	NR	NR	NR	25	Traditional (zig - zag)	1	10000	Pinna rugosa	Larga	NA	1	14	sand with sacate green	Sand	Jose Antonio	Guillermo / Hubert	2	2.7
876	876	2011	NR	NR	NR	25	Traditional (zig - zag)	1	10000	Pinna rugosa	Larga	NA	1	14.5	sand with sacate green	Sand	Jose Antonio	Guillermo / Hubert	2	2.7
877	877	2011	NR	NR	NR	25	Traditional (zig - zag)	1	10000	Pinna rugosa	Larga	NA	1	13.5	sand with sacate green	Sand	Jose Antonio	Guillermo / Hubert	2	2.7
878	878	2011	NR	NR	NR	25	Traditional (zig - zag)	1	10000	Pinna rugosa	Larga	NA	1	14	sand with sacate green	Sand	Jose Antonio	Guillermo / Hubert	2	2.7
879	879	2011	NR	NR	NR	26	Traditional (zig - zag)	1	10000	Atrina tuberculosa	Botijona	NA	0	NA	sand Mud (Lama) sacate green	Sand	Jose Antonio	Guillermo / Hubert	2	1.8
880	880	2011	NR	NR	NR	26	Traditional (zig - zag)	1	10000	Atrina maura	China	NA	1	10	sand Mud (Lama) sacate green	Sand	Jose Antonio	Guillermo / Hubert	2	1.8
881	881	2011	NR	NR	NR	26	Traditional (zig - zag)	1	10000	Atrina maura	China	NA	1	9	sand Mud (Lama) sacate green	Sand	Jose Antonio	Guillermo / Hubert	2	1.8
882	882	2011	NR	NR	NR	26	Traditional (zig - zag)	1	10000	Atrina maura	China	NA	1	8	sand Mud (Lama) sacate green	Sand	Jose Antonio	Guillermo / Hubert	2	1.8
883	883	2011	NR	NR	NR	26	Traditional (zig - zag)	1	10000	Atrina maura	China	NA	1	11	sand Mud (Lama) sacate green	Sand	Jose Antonio	Guillermo / Hubert	2	1.8
884	884	2011	NR	NR	NR	26	Traditional (zig - zag)	1	10000	Atrina maura	China	NA	1	12	sand Mud (Lama) sacate green	Sand	Jose Antonio	Guillermo / Hubert	2	1.8
885	885	2011	NR	NR	NR	26	Traditional (zig - zag)	1	10000	Atrina maura	China	NA	1	12	sand Mud (Lama) sacate green	Sand	Jose Antonio	Guillermo / Hubert	2	1.8
886	886	2011	NR	NR	NR	26	Traditional (zig - zag)	1	10000	Atrina maura	China	NA	1	11	sand Mud (Lama) sacate green	Sand	Jose Antonio	Guillermo / Hubert	2	1.8
887	887	2011	NR	NR	NR	26	Traditional (zig - zag)	1	10000	Atrina maura	China	NA	1	10	sand Mud (Lama) sacate green	Sand	Jose Antonio	Guillermo / Hubert	2	1.8
888	888	2011	NR	NR	NR	26	Traditional (zig - zag)	1	10000	Atrina maura	China	NA	1	9	sand Mud (Lama) sacate green	Sand	Jose Antonio	Guillermo / Hubert	2	1.8
889	889	2011	NR	NR	NR	26	Traditional (zig - zag)	1	10000	Atrina maura	China	NA	1	9.5	sand Mud (Lama) sacate green	Sand	Jose Antonio	Guillermo / Hubert	2	1.8
890	890	2011	NR	NR	NR	26	Traditional (zig - zag)	1	10000	Atrina maura	China	NA	1	10	sand Mud (Lama) sacate green	Sand	Jose Antonio	Guillermo / Hubert	2	1.8
891	891	2011	NR	NR	NR	26	Traditional (zig - zag)	1	10000	Atrina maura	China	NA	1	11.5	sand Mud (Lama) sacate green	Sand	Jose Antonio	Guillermo / Hubert	2	1.8
892	892	2011	NR	NR	NR	26	Traditional (zig - zag)	1	10000	Atrina maura	China	NA	1	12	sand Mud (Lama) sacate green	Sand	Jose Antonio	Guillermo / Hubert	2	1.8
893	893	2011	NR	NR	NR	26	Traditional (zig - zag)	1	10000	Atrina maura	China	NA	1	12.5	sand Mud (Lama) sacate green	Sand	Jose Antonio	Guillermo / Hubert	2	1.8
894	894	2011	NR	NR	NR	26	Traditional (zig - zag)	1	10000	Atrina maura	China	NA	1	13.5	sand Mud (Lama) sacate green	Sand	Jose Antonio	Guillermo / Hubert	2	1.8
895	895	2011	NR	NR	NR	26	Traditional (zig - zag)	1	10000	Atrina maura	China	NA	1	12	sand Mud (Lama) sacate green	Sand	Jose Antonio	Guillermo / Hubert	2	1.8
896	896	2011	NR	NR	NR	26	Traditional (zig - zag)	1	10000	Atrina maura	China	NA	1	11	sand Mud (Lama) sacate green	Sand	Jose Antonio	Guillermo / Hubert	2	1.8
897	897	2011	NR	NR	NR	26	Traditional (zig - zag)	1	10000	Atrina maura	China	NA	1	9	sand Mud (Lama) sacate green	Sand	Jose Antonio	Guillermo / Hubert	2	1.8
898	898	2011	NR	NR	NR	26	Traditional (zig - zag)	1	10000	Atrina maura	China	NA	1	7	sand Mud (Lama) sacate green	Sand	Jose Antonio	Guillermo / Hubert	2	1.8
899	899	2011	NR	NR	NR	26	Traditional (zig - zag)	1	10000	Atrina maura	China	NA	1	9	sand Mud (Lama) sacate green	Sand	Jose Antonio	Guillermo / Hubert	2	1.8
900	900	2011	NR	NR	NR	26	Traditional (zig - zag)	1	10000	Atrina maura	China	NA	1	10	sand Mud (Lama) sacate green	Sand	Jose Antonio	Guillermo / Hubert	2	1.8
901	901	2011	NR	NR	NR	26	Traditional (zig - zag)	1	10000	Atrina maura	China	NA	1	11.5	sand Mud (Lama) sacate green	Sand	Jose Antonio	Guillermo / Hubert	2	1.8
902	902	2011	NR	NR	NR	26	Traditional (zig - zag)	1	10000	Atrina maura	China	NA	1	11	sand Mud (Lama) sacate green	Sand	Jose Antonio	Guillermo / Hubert	2	1.8
903	903	2011	NR	NR	NR	26	Traditional (zig - zag)	1	10000	Atrina maura	China	NA	1	11.5	sand Mud (Lama) sacate green	Sand	Jose Antonio	Guillermo / Hubert	2	1.8
904	904	2011	NR	NR	NR	26	Traditional (zig - zag)	1	10000	Atrina maura	China	NA	1	12	sand Mud (Lama) sacate green	Sand	Jose Antonio	Guillermo / Hubert	2	1.8
905	905	2011	NR	NR	NR	26	Traditional (zig - zag)	1	10000	Atrina maura	China	NA	1	16	sand Mud (Lama) sacate green	Sand	Jose Antonio	Guillermo / Hubert	2	1.8
906	906	2011	NR	NR	NR	26	Traditional (zig - zag)	1	10000	Atrina maura	China	NA	1	19.5	sand Mud (Lama) sacate green	Sand	Jose Antonio	Guillermo / Hubert	2	1.8
907	907	2011	NR	NR	NR	26	Traditional (zig - zag)	1	10000	Pinna rugosa	Larga	NA	1	14	sand Mud (Lama) sacate green	Sand	Jose Antonio	Guillermo / Hubert	2	1.8
908	908	2011	NR	NR	NR	26	Traditional (zig - zag)	1	10000	Pinna rugosa	Larga	NA	1	15	sand Mud (Lama) sacate green	Sand	Jose Antonio	Guillermo / Hubert	2	1.8
909	909	2011	NR	NR	NR	26	Traditional (zig - zag)	1	10000	Pinna rugosa	Larga	NA	1	13	sand Mud (Lama) sacate green	Sand	Jose Antonio	Guillermo / Hubert	2	1.8
910	910	2011	NR	NR	NR	26	Traditional (zig - zag)	1	10000	Pinna rugosa	Larga	NA	1	14	sand Mud (Lama) sacate green	Sand	Jose Antonio	Guillermo / Hubert	2	1.8
911	911	2011	NR	NR	NR	26	Traditional (zig - zag)	1	10000	Pinna rugosa	Larga	NA	1	14	sand Mud (Lama) sacate green	Sand	Jose Antonio	Guillermo / Hubert	2	1.8
912	912	2011	NR	NR	NR	26	Traditional (zig - zag)	1	10000	Pinna rugosa	Larga	NA	1	14.5	sand Mud (Lama) sacate green	Sand	Jose Antonio	Guillermo / Hubert	2	1.8
913	913	2011	NR	NR	NR	26	Traditional (zig - zag)	1	10000	Pinna rugosa	Larga	NA	1	11	sand Mud (Lama) sacate green	Sand	Jose Antonio	Guillermo / Hubert	2	1.8
914	914	2011	NR	NR	NR	26	Traditional (zig - zag)	1	10000	Pinna rugosa	Larga	NA	1	14	sand Mud (Lama) sacate green	Sand	Jose Antonio	Guillermo / Hubert	2	1.8
915	915	2011	NR	NR	NR	26	Traditional (zig - zag)	1	10000	Pinna rugosa	Larga	NA	1	13.5	sand Mud (Lama) sacate green	Sand	Jose Antonio	Guillermo / Hubert	2	1.8
916	916	2011	NR	NR	NR	26	Traditional (zig - zag)	1	10000	Pinna rugosa	Larga	NA	1	16.5	sand Mud (Lama) sacate green	Sand	Jose Antonio	Guillermo / Hubert	2	1.8
917	917	2011	NR	NR	NR	26	Traditional (zig - zag)	1	10000	Pinna rugosa	Larga	NA	1	13	sand Mud (Lama) sacate green	Sand	Jose Antonio	Guillermo / Hubert	2	1.8
918	918	2011	NR	NR	NR	26	Traditional (zig - zag)	1	10000	Pinna rugosa	Larga	NA	1	14.5	sand Mud (Lama) sacate green	Sand	Jose Antonio	Guillermo / Hubert	2	1.8
919	919	2011	NR	NR	NR	26	Traditional (zig - zag)	1	10000	Pinna rugosa	Larga	NA	1	13	sand Mud (Lama) sacate green	Sand	Jose Antonio	Guillermo / Hubert	2	1.8
920	920	2011	NR	NR	NR	26	Traditional (zig - zag)	1	10000	Pinna rugosa	Larga	NA	1	13.5	sand Mud (Lama) sacate green	Sand	Jose Antonio	Guillermo / Hubert	2	1.8
921	921	2011	NR	NR	NR	26	Traditional (zig - zag)	1	10000	Pinna rugosa	Larga	NA	1	14	sand Mud (Lama) sacate green	Sand	Jose Antonio	Guillermo / Hubert	2	1.8
922	922	2011	NR	NR	NR	26	Traditional (zig - zag)	1	10000	Pinna rugosa	Larga	NA	1	14.5	sand Mud (Lama) sacate green	Sand	Jose Antonio	Guillermo / Hubert	2	1.8
923	923	2011	NR	NR	NR	26	Traditional (zig - zag)	1	10000	Pinna rugosa	Larga	NA	1	15	sand Mud (Lama) sacate green	Sand	Jose Antonio	Guillermo / Hubert	2	1.8
924	924	2011	NR	NR	NR	26	Traditional (zig - zag)	1	10000	Pinna rugosa	Larga	NA	1	15	sand Mud (Lama) sacate green	Sand	Jose Antonio	Guillermo / Hubert	2	1.8
925	925	2011	NR	NR	NR	26	Traditional (zig - zag)	1	10000	Pinna rugosa	Larga	NA	1	15.5	sand Mud (Lama) sacate green	Sand	Jose Antonio	Guillermo / Hubert	2	1.8
926	926	2011	NR	NR	NR	26	Traditional (zig - zag)	1	10000	Pinna rugosa	Larga	NA	1	16	sand Mud (Lama) sacate green	Sand	Jose Antonio	Guillermo / Hubert	2	1.8
927	927	2011	NR	NR	NR	26	Traditional (zig - zag)	1	10000	Pinna rugosa	Larga	NA	1	14	sand Mud (Lama) sacate green	Sand	Jose Antonio	Guillermo / Hubert	2	1.8
928	928	2011	NR	NR	NR	26	Traditional (zig - zag)	1	10000	Pinna rugosa	Larga	NA	1	13	sand Mud (Lama) sacate green	Sand	Jose Antonio	Guillermo / Hubert	2	1.8
929	929	2011	NR	NR	NR	26	Traditional (zig - zag)	1	10000	Pinna rugosa	Larga	NA	1	12	sand Mud (Lama) sacate green	Sand	Jose Antonio	Guillermo / Hubert	2	1.8
930	930	2011	NR	NR	NR	26	Traditional (zig - zag)	1	10000	Pinna rugosa	Larga	NA	1	12.5	sand Mud (Lama) sacate green	Sand	Jose Antonio	Guillermo / Hubert	2	1.8
931	931	2011	NR	NR	NR	26	Traditional (zig - zag)	1	10000	Pinna rugosa	Larga	NA	1	12	sand Mud (Lama) sacate green	Sand	Jose Antonio	Guillermo / Hubert	2	1.8
932	932	2011	NR	NR	NR	26	Traditional (zig - zag)	1	10000	Pinna rugosa	Larga	NA	1	13.5	sand Mud (Lama) sacate green	Sand	Jose Antonio	Guillermo / Hubert	2	1.8
933	933	2011	NR	NR	NR	26	Traditional (zig - zag)	1	10000	Pinna rugosa	Larga	NA	1	13	sand Mud (Lama) sacate green	Sand	Jose Antonio	Guillermo / Hubert	2	1.8
934	934	2011	NR	NR	NR	26	Traditional (zig - zag)	1	10000	Pinna rugosa	Larga	NA	1	14.5	sand Mud (Lama) sacate green	Sand	Jose Antonio	Guillermo / Hubert	2	1.8
935	935	2011	NR	NR	NR	26	Traditional (zig - zag)	1	10000	Pinna rugosa	Larga	NA	1	14.5	sand Mud (Lama) sacate green	Sand	Jose Antonio	Guillermo / Hubert	2	1.8
936	936	2011	NR	NR	NR	26	Traditional (zig - zag)	1	10000	Pinna rugosa	Larga	NA	1	13	sand Mud (Lama) sacate green	Sand	Jose Antonio	Guillermo / Hubert	2	1.8
937	937	2011	NR	NR	NR	26	Traditional (zig - zag)	1	10000	Pinna rugosa	Larga	NA	1	13.5	sand Mud (Lama) sacate green	Sand	Jose Antonio	Guillermo / Hubert	2	1.8
938	938	2011	NR	NR	NR	26	Traditional (zig - zag)	1	10000	Pinna rugosa	Larga	NA	1	14	sand Mud (Lama) sacate green	Sand	Jose Antonio	Guillermo / Hubert	2	1.8
939	939	2011	NR	NR	NR	26	Traditional (zig - zag)	1	10000	Pinna rugosa	Larga	NA	1	13.5	sand Mud (Lama) sacate green	Sand	Jose Antonio	Guillermo / Hubert	2	1.8
940	940	2011	NR	NR	NR	26	Traditional (zig - zag)	1	10000	Pinna rugosa	Larga	NA	1	14.5	sand Mud (Lama) sacate green	Sand	Jose Antonio	Guillermo / Hubert	2	1.8
941	941	2011	NR	NR	NR	26	Traditional (zig - zag)	1	10000	Pinna rugosa	Larga	NA	1	13.5	sand Mud (Lama) sacate green	Sand	Jose Antonio	Guillermo / Hubert	2	1.8
942	942	2011	NR	NR	NR	26	Traditional (zig - zag)	1	10000	Pinna rugosa	Larga	NA	1	13	sand Mud (Lama) sacate green	Sand	Jose Antonio	Guillermo / Hubert	2	1.8
943	943	2011	NR	NR	NR	26	Traditional (zig - zag)	1	10000	Pinna rugosa	Larga	NA	1	14.5	sand Mud (Lama) sacate green	Sand	Jose Antonio	Guillermo / Hubert	2	1.8
944	944	2011	NR	NR	NR	26	Traditional (zig - zag)	1	10000	Pinna rugosa	Larga	NA	1	14	sand Mud (Lama) sacate green	Sand	Jose Antonio	Guillermo / Hubert	2	1.8
945	945	2011	NR	NR	NR	26	Traditional (zig - zag)	1	10000	Pinna rugosa	Larga	NA	1	13	sand Mud (Lama) sacate green	Sand	Jose Antonio	Guillermo / Hubert	2	1.8
946	946	2011	NR	NR	NR	26	Traditional (zig - zag)	1	10000	Pinna rugosa	Larga	NA	1	13	sand Mud (Lama) sacate green	Sand	Jose Antonio	Guillermo / Hubert	2	1.8
947	947	2011	NR	NR	NR	26	Traditional (zig - zag)	1	10000	Pinna rugosa	Larga	NA	1	13.5	sand Mud (Lama) sacate green	Sand	Jose Antonio	Guillermo / Hubert	2	1.8
948	948	2011	NR	NR	NR	26	Traditional (zig - zag)	1	10000	Pinna rugosa	Larga	NA	1	13.5	sand Mud (Lama) sacate green	Sand	Jose Antonio	Guillermo / Hubert	2	1.8
949	949	2011	NR	NR	NR	26	Traditional (zig - zag)	1	10000	Pinna rugosa	Larga	NA	1	12	sand Mud (Lama) sacate green	Sand	Jose Antonio	Guillermo / Hubert	2	1.8
950	950	2011	NR	NR	NR	26	Traditional (zig - zag)	1	10000	Pinna rugosa	Larga	NA	1	12.5	sand Mud (Lama) sacate green	Sand	Jose Antonio	Guillermo / Hubert	2	1.8
951	951	2011	NR	NR	NR	26	Traditional (zig - zag)	1	10000	Pinna rugosa	Larga	NA	1	12	sand Mud (Lama) sacate green	Sand	Jose Antonio	Guillermo / Hubert	2	1.8
952	952	2011	NR	NR	NR	26	Traditional (zig - zag)	1	10000	Pinna rugosa	Larga	NA	1	12.5	sand Mud (Lama) sacate green	Sand	Jose Antonio	Guillermo / Hubert	2	1.8
953	953	2011	NR	NR	NR	29	Traditional (zig - zag)	1	10000	Atrina tuberculosa	Botijona	NA	0	NA	sand with shell Mud (Lama)brown	Sand	Jose Antonio	Guillermo / Hubert	2	4.4
954	954	2011	NR	NR	NR	29	Traditional (zig - zag)	1	10000	Atrina maura	China	NA	1	15	sand with shell Mud (Lama)brown	Sand	Jose Antonio	Guillermo / Hubert	2	4.4
955	955	2011	NR	NR	NR	29	Traditional (zig - zag)	1	10000	Pinna rugosa	Larga	NA	1	17	sand with shell Mud (Lama)brown	Sand	Jose Antonio	Guillermo / Hubert	2	4.4
956	956	2011	NR	NR	NR	29	Traditional (zig - zag)	1	10000	Pinna rugosa	Larga	NA	1	16.5	sand with shell Mud (Lama)brown	Sand	Jose Antonio	Guillermo / Hubert	2	4.4
957	957	2011	NR	NR	NR	29	Traditional (zig - zag)	1	10000	Pinna rugosa	Larga	NA	1	17	sand with shell Mud (Lama)brown	Sand	Jose Antonio	Guillermo / Hubert	2	4.4
958	958	2011	NR	NR	NR	29	Traditional (zig - zag)	1	10000	Pinna rugosa	Larga	NA	1	17	sand with shell Mud (Lama)brown	Sand	Jose Antonio	Guillermo / Hubert	2	4.4
959	959	2011	NR	NR	NR	29	Traditional (zig - zag)	1	10000	Pinna rugosa	Larga	NA	1	18	sand with shell Mud (Lama)brown	Sand	Jose Antonio	Guillermo / Hubert	2	4.4
960	960	2011	NR	NR	NR	30	Traditional (zig - zag)	1	10000	Atrina tuberculosa	Botijona	NA	0	NA	sand with Mud (Lama) Brown	Sand	Jose Antonio I	Guillermo / Hubert	2	5.9
961	961	2011	NR	NR	NR	30	Traditional (zig - zag)	1	10000	Atrina maura	China	NA	0	NA	sand with Mud (Lama) Brown	Sand	Jose Antonio I	Guillermo / Hubert	2	5.9
962	962	2011	NR	NR	NR	30	Traditional (zig - zag)	1	10000	Pinna rugosa	Larga	NA	0	NA	sand with Mud (Lama) Brown	Sand	Jose Antonio I	Guillermo / Hubert	2	5.9
963	963	2011	NR	NR	NR	31	Traditional (zig - zag)	1	10000	Atrina maura	China	NA	1	14	Brown Mud (Lama) sacate green	Algae	Jose Antonio	Guillermo / Hubert	2	2.1
964	964	2011	NR	NR	NR	31	Traditional (zig - zag)	1	10000	Atrina maura	China	NA	1	9.5	Brown Mud (Lama) sacate green	Algae	Jose Antonio	Guillermo / Hubert	2	2.1
965	965	2011	NR	NR	NR	31	Traditional (zig - zag)	1	10000	Atrina maura	China	NA	1	13.5	Brown Mud (Lama) sacate green	Algae	Jose Antonio	Guillermo / Hubert	2	2.1
966	966	2011	NR	NR	NR	31	Traditional (zig - zag)	1	10000	Atrina maura	China	NA	1	12	Brown Mud (Lama) sacate green	Algae	Jose Antonio	Guillermo / Hubert	2	2.1
967	967	2011	NR	NR	NR	31	Traditional (zig - zag)	1	10000	Atrina maura	China	NA	1	14.5	Brown Mud (Lama) sacate green	Algae	Jose Antonio	Guillermo / Hubert	2	2.1
968	968	2011	NR	NR	NR	31	Traditional (zig - zag)	1	10000	Atrina maura	China	NA	1	12	Brown Mud (Lama) sacate green	Algae	Jose Antonio	Guillermo / Hubert	2	2.1
969	969	2011	NR	NR	NR	31	Traditional (zig - zag)	1	10000	Atrina maura	China	NA	1	7	Brown Mud (Lama) sacate green	Algae	Jose Antonio	Guillermo / Hubert	2	2.1
970	970	2011	NR	NR	NR	31	Traditional (zig - zag)	1	10000	Atrina maura	China	NA	1	7	Brown Mud (Lama) sacate green	Algae	Jose Antonio	Guillermo / Hubert	2	2.1
971	971	2011	NR	NR	NR	31	Traditional (zig - zag)	1	10000	Pinna rugosa	Larga	NA	1	16	Brown Mud (Lama) sacate green	Algae	Jose Antonio	Guillermo / Hubert	2	2.1
972	972	2011	NR	NR	NR	31	Traditional (zig - zag)	1	10000	Pinna rugosa	Larga	NA	1	14.5	Brown Mud (Lama) sacate green	Algae	Jose Antonio	Guillermo / Hubert	2	2.1
973	973	2011	NR	NR	NR	31	Traditional (zig - zag)	1	10000	Pinna rugosa	Larga	NA	1	13	Brown Mud (Lama) sacate green	Algae	Jose Antonio	Guillermo / Hubert	2	2.1
974	974	2011	NR	NR	NR	31	Traditional (zig - zag)	1	10000	Pinna rugosa	Larga	NA	1	15.5	Brown Mud (Lama) sacate green	Algae	Jose Antonio	Guillermo / Hubert	2	2.1
975	975	2011	NR	NR	NR	31	Traditional (zig - zag)	1	10000	Pinna rugosa	Larga	NA	1	16	Brown Mud (Lama) sacate green	Algae	Jose Antonio	Guillermo / Hubert	2	2.1
976	976	2011	NR	NR	NR	31	Traditional (zig - zag)	1	10000	Pinna rugosa	Larga	NA	1	14.5	Brown Mud (Lama) sacate green	Algae	Jose Antonio	Guillermo / Hubert	2	2.1
977	977	2011	NR	NR	NR	31	Traditional (zig - zag)	1	10000	Pinna rugosa	Larga	NA	1	13.5	Brown Mud (Lama) sacate green	Algae	Jose Antonio	Guillermo / Hubert	2	2.1
978	978	2011	NR	NR	NR	31	Traditional (zig - zag)	1	10000	Pinna rugosa	Larga	NA	1	14	Brown Mud (Lama) sacate green	Algae	Jose Antonio	Guillermo / Hubert	2	2.1
979	979	2011	NR	NR	NR	31	Traditional (zig - zag)	1	10000	Pinna rugosa	Larga	NA	1	14.5	Brown Mud (Lama) sacate green	Algae	Jose Antonio	Guillermo / Hubert	2	2.1
980	980	2011	NR	NR	NR	31	Traditional (zig - zag)	1	10000	Atrina tuberculosa	Botijona	NA	0	NA	Brown Mud (Lama) sacate green	Algae	Jose Antonio	Guillermo / Hubert	2	2.1
981	981	2011	NR	NR	NR	32	Traditional (zig - zag)	1	10000	Atrina tuberculosa	Botijona	NA	0	NA	sand sacate green	Sand	Jose Antonio	Guillermo / Hubert	2	2.6
982	982	2011	NR	NR	NR	32	Traditional (zig - zag)	1	10000	Atrina maura	China	NA	1	10	sand sacate green	Sand	Jose Antonio	Guillermo / Hubert	2	2.6
983	983	2011	NR	NR	NR	32	Traditional (zig - zag)	1	10000	Atrina maura	China	NA	1	12	sand sacate green	Sand	Jose Antonio	Guillermo / Hubert	2	2.6
984	984	2011	NR	NR	NR	32	Traditional (zig - zag)	1	10000	Atrina maura	China	NA	1	13	sand sacate green	Sand	Jose Antonio	Guillermo / Hubert	2	2.6
985	985	2011	NR	NR	NR	32	Traditional (zig - zag)	1	10000	Atrina maura	China	NA	1	13	sand sacate green	Sand	Jose Antonio	Guillermo / Hubert	2	2.6
986	986	2011	NR	NR	NR	32	Traditional (zig - zag)	1	10000	Atrina maura	China	NA	1	14	sand sacate green	Sand	Jose Antonio	Guillermo / Hubert	2	2.6
987	987	2011	NR	NR	NR	32	Traditional (zig - zag)	1	10000	Atrina maura	China	NA	1	13	sand sacate green	Sand	Jose Antonio	Guillermo / Hubert	2	2.6
988	988	2011	NR	NR	NR	32	Traditional (zig - zag)	1	10000	Atrina maura	China	NA	1	12	sand sacate green	Sand	Jose Antonio	Guillermo / Hubert	2	2.6
989	989	2011	NR	NR	NR	32	Traditional (zig - zag)	1	10000	Atrina maura	China	NA	1	15.5	sand sacate green	Sand	Jose Antonio	Guillermo / Hubert	2	2.6
990	990	2011	NR	NR	NR	32	Traditional (zig - zag)	1	10000	Atrina maura	China	NA	1	13	sand sacate green	Sand	Jose Antonio	Guillermo / Hubert	2	2.6
991	991	2011	NR	NR	NR	32	Traditional (zig - zag)	1	10000	Atrina maura	China	NA	1	13	sand sacate green	Sand	Jose Antonio	Guillermo / Hubert	2	2.6
992	992	2011	NR	NR	NR	32	Traditional (zig - zag)	1	10000	Atrina maura	China	NA	1	14	sand sacate green	Sand	Jose Antonio	Guillermo / Hubert	2	2.6
993	993	2011	NR	NR	NR	32	Traditional (zig - zag)	1	10000	Atrina maura	China	NA	1	10.5	sand sacate green	Sand	Jose Antonio	Guillermo / Hubert	2	2.6
994	994	2011	NR	NR	NR	32	Traditional (zig - zag)	1	10000	Atrina maura	China	NA	1	13	sand sacate green	Sand	Jose Antonio	Guillermo / Hubert	2	2.6
995	995	2011	NR	NR	NR	32	Traditional (zig - zag)	1	10000	Atrina maura	China	NA	1	15.5	sand sacate green	Sand	Jose Antonio	Guillermo / Hubert	2	2.6
996	996	2011	NR	NR	NR	32	Traditional (zig - zag)	1	10000	Atrina maura	China	NA	1	13	sand sacate green	Sand	Jose Antonio	Guillermo / Hubert	2	2.6
997	997	2011	NR	NR	NR	32	Traditional (zig - zag)	1	10000	Atrina maura	China	NA	1	14	sand sacate green	Sand	Jose Antonio	Guillermo / Hubert	2	2.6
998	998	2011	NR	NR	NR	32	Traditional (zig - zag)	1	10000	Atrina maura	China	NA	1	12	sand sacate green	Sand	Jose Antonio	Guillermo / Hubert	2	2.6
999	999	2011	NR	NR	NR	32	Traditional (zig - zag)	1	10000	Atrina maura	China	NA	1	12	sand sacate green	Sand	Jose Antonio	Guillermo / Hubert	2	2.6
1000	1000	2011	NR	NR	NR	32	Traditional (zig - zag)	1	10000	Atrina maura	China	NA	1	14	sand sacate green	Sand	Jose Antonio	Guillermo / Hubert	2	2.6
1001	1001	2011	NR	NR	NR	32	Traditional (zig - zag)	1	10000	Atrina maura	China	NA	1	16	sand sacate green	Sand	Jose Antonio	Guillermo / Hubert	2	2.6
1002	1002	2011	NR	NR	NR	32	Traditional (zig - zag)	1	10000	Atrina maura	China	NA	1	10	sand sacate green	Sand	Jose Antonio	Guillermo / Hubert	2	2.6
1003	1003	2011	NR	NR	NR	32	Traditional (zig - zag)	1	10000	Atrina maura	China	NA	1	11	sand sacate green	Sand	Jose Antonio	Guillermo / Hubert	2	2.6
1004	1004	2011	NR	NR	NR	32	Traditional (zig - zag)	1	10000	Atrina maura	China	NA	1	11.5	sand sacate green	Sand	Jose Antonio	Guillermo / Hubert	2	2.6
1005	1005	2011	NR	NR	NR	32	Traditional (zig - zag)	1	10000	Atrina maura	China	NA	1	10.5	sand sacate green	Sand	Jose Antonio	Guillermo / Hubert	2	2.6
1006	1006	2011	NR	NR	NR	32	Traditional (zig - zag)	1	10000	Atrina maura	China	NA	1	11	sand sacate green	Sand	Jose Antonio	Guillermo / Hubert	2	2.6
1007	1007	2011	NR	NR	NR	32	Traditional (zig - zag)	1	10000	Atrina maura	China	NA	1	10	sand sacate green	Sand	Jose Antonio	Guillermo / Hubert	2	2.6
1008	1008	2011	NR	NR	NR	32	Traditional (zig - zag)	1	10000	Atrina maura	China	NA	1	15.5	sand sacate green	Sand	Jose Antonio	Guillermo / Hubert	2	2.6
1009	1009	2011	NR	NR	NR	32	Traditional (zig - zag)	1	10000	Atrina maura	China	NA	1	10.5	sand sacate green	Sand	Jose Antonio	Guillermo / Hubert	2	2.6
1010	1010	2011	NR	NR	NR	32	Traditional (zig - zag)	1	10000	Atrina maura	China	NA	1	12.5	sand sacate green	Sand	Jose Antonio	Guillermo / Hubert	2	2.6
1011	1011	2011	NR	NR	NR	32	Traditional (zig - zag)	1	10000	Atrina maura	China	NA	1	13	sand sacate green	Sand	Jose Antonio	Guillermo / Hubert	2	2.6
1012	1012	2011	NR	NR	NR	32	Traditional (zig - zag)	1	10000	Atrina maura	China	NA	1	12.5	sand sacate green	Sand	Jose Antonio	Guillermo / Hubert	2	2.6
1013	1013	2011	NR	NR	NR	32	Traditional (zig - zag)	1	10000	Atrina maura	China	NA	1	16.5	sand sacate green	Sand	Jose Antonio	Guillermo / Hubert	2	2.6
1014	1014	2011	NR	NR	NR	32	Traditional (zig - zag)	1	10000	Atrina maura	China	NA	1	12	sand sacate green	Sand	Jose Antonio	Guillermo / Hubert	2	2.6
1015	1015	2011	NR	NR	NR	32	Traditional (zig - zag)	1	10000	Atrina maura	China	NA	1	13	sand sacate green	Sand	Jose Antonio	Guillermo / Hubert	2	2.6
1016	1016	2011	NR	NR	NR	32	Traditional (zig - zag)	1	10000	Atrina maura	China	NA	1	11	sand sacate green	Sand	Jose Antonio	Guillermo / Hubert	2	2.6
1017	1017	2011	NR	NR	NR	32	Traditional (zig - zag)	1	10000	Atrina maura	China	NA	1	10.5	sand sacate green	Sand	Jose Antonio	Guillermo / Hubert	2	2.6
1018	1018	2011	NR	NR	NR	32	Traditional (zig - zag)	1	10000	Atrina maura	China	NA	1	11	sand sacate green	Sand	Jose Antonio	Guillermo / Hubert	2	2.6
1019	1019	2011	NR	NR	NR	32	Traditional (zig - zag)	1	10000	Atrina maura	China	NA	1	13	sand sacate green	Sand	Jose Antonio	Guillermo / Hubert	2	2.6
1020	1020	2011	NR	NR	NR	32	Traditional (zig - zag)	1	10000	Atrina maura	China	NA	1	12.5	sand sacate green	Sand	Jose Antonio	Guillermo / Hubert	2	2.6
1021	1021	2011	NR	NR	NR	32	Traditional (zig - zag)	1	10000	Atrina maura	China	NA	1	14	sand sacate green	Sand	Jose Antonio	Guillermo / Hubert	2	2.6
1022	1022	2011	NR	NR	NR	32	Traditional (zig - zag)	1	10000	Atrina maura	China	NA	1	13.5	sand sacate green	Sand	Jose Antonio	Guillermo / Hubert	2	2.6
1023	1023	2011	NR	NR	NR	32	Traditional (zig - zag)	1	10000	Atrina maura	China	NA	1	14	sand sacate green	Sand	Jose Antonio	Guillermo / Hubert	2	2.6
1024	1024	2011	NR	NR	NR	32	Traditional (zig - zag)	1	10000	Atrina maura	China	NA	1	11.5	sand sacate green	Sand	Jose Antonio	Guillermo / Hubert	2	2.6
1025	1025	2011	NR	NR	NR	32	Traditional (zig - zag)	1	10000	Atrina maura	China	NA	1	12	sand sacate green	Sand	Jose Antonio	Guillermo / Hubert	2	2.6
1026	1026	2011	NR	NR	NR	32	Traditional (zig - zag)	1	10000	Atrina maura	China	NA	1	14	sand sacate green	Sand	Jose Antonio	Guillermo / Hubert	2	2.6
1027	1027	2011	NR	NR	NR	32	Traditional (zig - zag)	1	10000	Atrina maura	China	NA	1	13	sand sacate green	Sand	Jose Antonio	Guillermo / Hubert	2	2.6
1028	1028	2011	NR	NR	NR	32	Traditional (zig - zag)	1	10000	Atrina maura	China	NA	1	14	sand sacate green	Sand	Jose Antonio	Guillermo / Hubert	2	2.6
1029	1029	2011	NR	NR	NR	32	Traditional (zig - zag)	1	10000	Atrina maura	China	NA	1	14	sand sacate green	Sand	Jose Antonio	Guillermo / Hubert	2	2.6
1030	1030	2011	NR	NR	NR	32	Traditional (zig - zag)	1	10000	Atrina maura	China	NA	1	13.5	sand sacate green	Sand	Jose Antonio	Guillermo / Hubert	2	2.6
1031	1031	2011	NR	NR	NR	32	Traditional (zig - zag)	1	10000	Atrina maura	China	NA	1	12	sand sacate green	Sand	Jose Antonio	Guillermo / Hubert	2	2.6
1032	1032	2011	NR	NR	NR	32	Traditional (zig - zag)	1	10000	Atrina maura	China	NA	1	13.5	sand sacate green	Sand	Jose Antonio	Guillermo / Hubert	2	2.6
1033	1033	2011	NR	NR	NR	32	Traditional (zig - zag)	1	10000	Atrina maura	China	NA	1	13	sand sacate green	Sand	Jose Antonio	Guillermo / Hubert	2	2.6
1034	1034	2011	NR	NR	NR	32	Traditional (zig - zag)	1	10000	Atrina maura	China	NA	1	14	sand sacate green	Sand	Jose Antonio	Guillermo / Hubert	2	2.6
1035	1035	2011	NR	NR	NR	32	Traditional (zig - zag)	1	10000	Pinna rugosa	Larga	NA	1	15	sand sacate green	Sand	Jose Antonio	Guillermo / Hubert	2	2.6
1036	1036	2011	NR	NR	NR	32	Traditional (zig - zag)	1	10000	Pinna rugosa	Larga	NA	1	13	sand sacate green	Sand	Jose Antonio	Guillermo / Hubert	2	2.6
1037	1037	2011	NR	NR	NR	32	Traditional (zig - zag)	1	10000	Pinna rugosa	Larga	NA	1	13.5	sand sacate green	Sand	Jose Antonio	Guillermo / Hubert	2	2.6
1038	1038	2011	NR	NR	NR	32	Traditional (zig - zag)	1	10000	Pinna rugosa	Larga	NA	1	14	sand sacate green	Sand	Jose Antonio	Guillermo / Hubert	2	2.6
1039	1039	2011	NR	NR	NR	32	Traditional (zig - zag)	1	10000	Pinna rugosa	Larga	NA	1	18	sand sacate green	Sand	Jose Antonio	Guillermo / Hubert	2	2.6
1040	1040	2011	NR	NR	NR	32	Traditional (zig - zag)	1	10000	Pinna rugosa	Larga	NA	1	17	sand sacate green	Sand	Jose Antonio	Guillermo / Hubert	2	2.6
1041	1041	2011	NR	NR	NR	32	Traditional (zig - zag)	1	10000	Pinna rugosa	Larga	NA	1	16	sand sacate green	Sand	Jose Antonio	Guillermo / Hubert	2	2.6
1042	1042	2011	NR	NR	NR	32	Traditional (zig - zag)	1	10000	Pinna rugosa	Larga	NA	1	16.5	sand sacate green	Sand	Jose Antonio	Guillermo / Hubert	2	2.6
1043	1043	2011	NR	NR	NR	32	Traditional (zig - zag)	1	10000	Pinna rugosa	Larga	NA	1	17	sand sacate green	Sand	Jose Antonio	Guillermo / Hubert	2	2.6
1044	1044	2011	NR	NR	NR	32	Traditional (zig - zag)	1	10000	Pinna rugosa	Larga	NA	1	15	sand sacate green	Sand	Jose Antonio	Guillermo / Hubert	2	2.6
1045	1045	2011	NR	NR	NR	32	Traditional (zig - zag)	1	10000	Pinna rugosa	Larga	NA	1	17	sand sacate green	Sand	Jose Antonio	Guillermo / Hubert	2	2.6
1046	1046	2011	NR	NR	NR	33	Traditional (zig - zag)	1	10000	Atrina tuberculosa	Botijona	NA	0	NA	sand Green Mud (Lama) mucha	Sand	Jose Antonio	Guillermo / Hubert	2	2.4
1047	1047	2011	NR	NR	NR	33	Traditional (zig - zag)	1	10000	Pinna rugosa	Larga	NA	0	NA	sand Green Mud (Lama) mucha	Sand	Jose Antonio	Guillermo / Hubert	2	2.4
1048	1048	2011	NR	NR	NR	33	Traditional (zig - zag)	1	10000	Atrina maura	China	NA	1	17	sand Green Mud (Lama) mucha	Sand	Jose Antonio	Guillermo / Hubert	2	2.4
1049	1049	2011	NR	NR	NR	33	Traditional (zig - zag)	1	10000	Atrina maura	China	NA	1	12	sand Green Mud (Lama) mucha	Sand	Jose Antonio	Guillermo / Hubert	2	2.4
1050	1050	2011	NR	NR	NR	33	Traditional (zig - zag)	1	10000	Atrina maura	China	NA	1	13	sand Green Mud (Lama) mucha	Sand	Jose Antonio	Guillermo / Hubert	2	2.4
1051	1051	2011	NR	NR	NR	33	Traditional (zig - zag)	1	10000	Atrina maura	China	NA	1	6.5	sand Green Mud (Lama) mucha	Sand	Jose Antonio	Guillermo / Hubert	2	2.4
1052	1052	2011	NR	NR	NR	33	Traditional (zig - zag)	1	10000	Atrina maura	China	NA	1	10	sand Green Mud (Lama) mucha	Sand	Jose Antonio	Guillermo / Hubert	2	2.4
1053	1053	2011	NR	NR	NR	33	Traditional (zig - zag)	1	10000	Atrina maura	China	NA	1	10.5	sand Green Mud (Lama) mucha	Sand	Jose Antonio	Guillermo / Hubert	2	2.4
1054	1054	2011	NR	NR	NR	33	Traditional (zig - zag)	1	10000	Atrina maura	China	NA	1	11.5	sand Green Mud (Lama) mucha	Sand	Jose Antonio	Guillermo / Hubert	2	2.4
1055	1055	2011	NR	NR	NR	33	Traditional (zig - zag)	1	10000	Atrina maura	China	NA	1	10	sand Green Mud (Lama) mucha	Sand	Jose Antonio	Guillermo / Hubert	2	2.4
1056	1056	2011	NR	NR	NR	33	Traditional (zig - zag)	1	10000	Atrina maura	China	NA	1	9	sand Green Mud (Lama) mucha	Sand	Jose Antonio	Guillermo / Hubert	2	2.4
1057	1057	2011	NR	NR	NR	33	Traditional (zig - zag)	1	10000	Atrina maura	China	NA	1	8.5	sand Green Mud (Lama) mucha	Sand	Jose Antonio	Guillermo / Hubert	2	2.4
1058	1058	2011	NR	NR	NR	33	Traditional (zig - zag)	1	10000	Atrina maura	China	NA	1	11	sand Green Mud (Lama) mucha	Sand	Jose Antonio	Guillermo / Hubert	2	2.4
1059	1059	2011	NR	NR	NR	33	Traditional (zig - zag)	1	10000	Atrina maura	China	NA	1	14	sand Green Mud (Lama) mucha	Sand	Jose Antonio	Guillermo / Hubert	2	2.4
1060	1060	2011	NR	NR	NR	33	Traditional (zig - zag)	1	10000	Atrina maura	China	NA	1	7	sand Green Mud (Lama) mucha	Sand	Jose Antonio	Guillermo / Hubert	2	2.4
1061	1061	2011	NR	NR	NR	33	Traditional (zig - zag)	1	10000	Atrina maura	China	NA	1	10	sand Green Mud (Lama) mucha	Sand	Jose Antonio	Guillermo / Hubert	2	2.4
1062	1062	2011	NR	NR	NR	33	Traditional (zig - zag)	1	10000	Atrina maura	China	NA	1	12	sand Green Mud (Lama) mucha	Sand	Jose Antonio	Guillermo / Hubert	2	2.4
1063	1063	2011	NR	NR	NR	33	Traditional (zig - zag)	1	10000	Atrina maura	China	NA	1	12	sand Green Mud (Lama) mucha	Sand	Jose Antonio	Guillermo / Hubert	2	2.4
1064	1064	2011	NR	NR	NR	33	Traditional (zig - zag)	1	10000	Atrina maura	China	NA	1	14	sand Green Mud (Lama) mucha	Sand	Jose Antonio	Guillermo / Hubert	2	2.4
1065	1065	2011	NR	NR	NR	33	Traditional (zig - zag)	1	10000	Atrina maura	China	NA	1	12	sand Green Mud (Lama) mucha	Sand	Jose Antonio	Guillermo / Hubert	2	2.4
1066	1066	2011	NR	NR	NR	33	Traditional (zig - zag)	1	10000	Atrina maura	China	NA	1	9	sand Green Mud (Lama) mucha	Sand	Jose Antonio	Guillermo / Hubert	2	2.4
1067	1067	2011	NR	NR	NR	33	Traditional (zig - zag)	1	10000	Atrina maura	China	NA	1	10	sand Green Mud (Lama) mucha	Sand	Jose Antonio	Guillermo / Hubert	2	2.4
1068	1068	2011	NR	NR	NR	33	Traditional (zig - zag)	1	10000	Atrina maura	China	NA	1	13	sand Green Mud (Lama) mucha	Sand	Jose Antonio	Guillermo / Hubert	2	2.4
1069	1069	2011	NR	NR	NR	34	Traditional (zig - zag)	1	10000	Atrina tuberculosa	Botijona	NA	0	NA	Lots of green seagrass	Grass	Jose Antonio	Guillermo / Hubert	2	2.5
1070	1070	2011	NR	NR	NR	34	Traditional (zig - zag)	1	10000	Atrina maura	China	NA	1	14	Lots of green seagrass	Grass	Jose Antonio	Guillermo / Hubert	2	2.5
1071	1071	2011	NR	NR	NR	34	Traditional (zig - zag)	1	10000	Atrina maura	China	NA	1	14.5	Lots of green seagrass	Grass	Jose Antonio	Guillermo / Hubert	2	2.5
1072	1072	2011	NR	NR	NR	34	Traditional (zig - zag)	1	10000	Atrina maura	China	NA	1	15	Lots of green seagrass	Grass	Jose Antonio	Guillermo / Hubert	2	2.5
1073	1073	2011	NR	NR	NR	34	Traditional (zig - zag)	1	10000	Pinna rugosa	Larga	NA	1	16.5	Lots of green seagrass	Grass	Jose Antonio	Guillermo / Hubert	2	2.5
1074	1074	2011	NR	NR	NR	34	Traditional (zig - zag)	1	10000	Pinna rugosa	Larga	NA	1	17	Lots of green seagrass	Grass	Jose Antonio	Guillermo / Hubert	2	2.5
1075	1075	2011	NR	NR	NR	34	Traditional (zig - zag)	1	10000	Pinna rugosa	Larga	NA	1	14	Lots of green seagrass	Grass	Jose Antonio	Guillermo / Hubert	2	2.5
1076	1076	2011	NR	NR	NR	34	Traditional (zig - zag)	1	10000	Pinna rugosa	Larga	NA	1	15	Lots of green seagrass	Grass	Jose Antonio	Guillermo / Hubert	2	2.5
1077	1077	2011	NR	NR	NR	34	Traditional (zig - zag)	1	10000	Pinna rugosa	Larga	NA	1	17	Lots of green seagrass	Grass	Jose Antonio	Guillermo / Hubert	2	2.5
1078	1078	2011	NR	NR	NR	35	Traditional (zig - zag)	1	10000	Atrina tuberculosa	Botijona	NA	0	NA	sand fine with shell	Sand	Jose Antonio	Guillermo / Hubert	2	NR
1079	1078	2011	NR	NR	NR	35	Traditional (zig - zag)	1	10000	Pinna rugosa	Larga	NA	0	NA	sand fine with shell	Sand	Jose Antonio	Guillermo / Hubert	2	NR
1080	1079	2011	NR	NR	NR	35	Traditional (zig - zag)	1	10000	Atrina tuberculosa	Botijona	NA	0	NA	sand fine with shell	Sand	Jose Antonio	Guillermo / Hubert	2	NR
1081	1080	2011	NR	NR	NR	35	Traditional (zig - zag)	1	10000	Atrina maura	China	NA	1	15	sand fine with shell	Sand	Jose Antonio	Guillermo / Hubert	2	NR
1082	1081	2011	NR	NR	NR	35	Traditional (zig - zag)	1	10000	Atrina maura	China	NA	1	12	sand fine with shell	Sand	Jose Antonio	Guillermo / Hubert	2	NR
1083	1082	2011	NR	NR	NR	35	Traditional (zig - zag)	1	10000	Atrina maura	China	NA	1	16	sand fine with shell	Sand	Jose Antonio	Guillermo / Hubert	2	NR
1084	1083	2011	NR	NR	NR	35	Traditional (zig - zag)	1	10000	Atrina maura	China	NA	1	14.5	sand fine with shell	Sand	Jose Antonio	Guillermo / Hubert	2	NR
1085	1084	2011	NR	NR	NR	35	Traditional (zig - zag)	1	10000	Atrina maura	China	NA	1	8.5	sand fine with shell	Sand	Jose Antonio	Guillermo / Hubert	2	NR
1086	1085	2011	NR	NR	NR	37	Traditional (zig - zag)	1	10000	Atrina tuberculosa	Botijona	NA	0	NA	sand with Mud (Lama)brown	Sand	Jose Antonio	Guillermo / Hubert	2	6.5
1087	1086	2011	NR	NR	NR	37	Traditional (zig - zag)	1	10000	Atrina maura	China	NA	1	13	sand with Mud (Lama)brown	Sand	Jose Antonio	Guillermo / Hubert	2	6.5
1088	1087	2011	NR	NR	NR	37	Traditional (zig - zag)	1	10000	Pinna rugosa	Larga	NA	1	18	sand with Mud (Lama)brown	Sand	Jose Antonio	Guillermo / Hubert	2	6.5
1089	1088	2011	NR	NR	NR	37	Traditional (zig - zag)	1	10000	Pinna rugosa	Larga	NA	1	19	sand with Mud (Lama)brown	Sand	Jose Antonio	Guillermo / Hubert	2	6.5
1090	1089	2011	NR	NR	NR	37	Traditional (zig - zag)	1	10000	Pinna rugosa	Larga	NA	1	18	sand with Mud (Lama)brown	Sand	Jose Antonio	Guillermo / Hubert	2	6.5
1091	1090	2011	NR	NR	NR	37	Traditional (zig - zag)	1	10000	Pinna rugosa	Larga	NA	1	15	sand with Mud (Lama)brown	Sand	Jose Antonio	Guillermo / Hubert	2	6.5
1092	1091	2011	NR	NR	NR	37	Traditional (zig - zag)	1	10000	Pinna rugosa	Larga	NA	1	14.5	sand with Mud (Lama)brown	Sand	Jose Antonio	Guillermo / Hubert	2	6.5
1093	1092	2011	NR	NR	NR	37	Traditional (zig - zag)	1	10000	Pinna rugosa	Larga	NA	1	15	sand with Mud (Lama)brown	Sand	Jose Antonio	Guillermo / Hubert	2	6.5
1094	1093	2011	NR	NR	NR	38	Traditional (zig - zag)	1	10000	Pinna rugosa	Larga	NA	1	NR	sand with Mud (Lama) Brown	Sand	Jose Antonio I	Guillermo / Hubert	2	7
1095	1094	2011	NR	NR	NR	38	Traditional (zig - zag)	1	10000	Atrina maura	China	NA	0	NA	sand with Mud (Lama) Brown	Sand	Jose Antonio I	Guillermo / Hubert	2	7
1096	1095	2011	NR	NR	NR	38	Traditional (zig - zag)	1	10000	Atrina tuberculosa	Botijona	NA	0	NA	sand with Mud (Lama) Brown	Sand	Jose Antonio I	Guillermo / Hubert	2	7
1097	1096	2011	SEPTEMBER	9	9/21/11	39	Traditional (zig - zag)	1	10000	Atrina maura	China	NA	0	NA	sand fine	Sand	Jose Antonio I	Guillermo / Hubert	2	8.4
1098	1097	2011	SEPTEMBER	9	9/21/11	39	Traditional (zig - zag)	1	10000	Atrina tuberculosa	Botijona	NA	0	NA	sand fine	Sand	Jose Antonio I	Guillermo / Hubert	2	8.4
1099	1098	2011	NR	NR	NR	39	Traditional (zig - zag)	1	10000	Pinna rugosa	Larga	NA	1	16	sand fine	Sand	Jose Antonio	Guillermo / Hubert	2	8.4
1100	1099	2011	NR	NR	NR	39	Traditional (zig - zag)	1	10000	Pinna rugosa	Larga	NA	1	17	sand fine	Sand	Jose Antonio	Guillermo / Hubert	2	8.4
1101	1100	2011	NR	NR	NR	39	Traditional (zig - zag)	1	10000	Pinna rugosa	Larga	NA	1	17.5	sand fine	Sand	Jose Antonio	Guillermo / Hubert	2	8.4
1102	1101	2011	NR	NR	NR	39	Traditional (zig - zag)	1	10000	Pinna rugosa	Larga	NA	1	18	sand fine	Sand	Jose Antonio	Guillermo / Hubert	2	8.4
1103	1102	2011	NR	NR	NR	39	Traditional (zig - zag)	1	10000	Pinna rugosa	Larga	NA	1	16	sand fine	Sand	Jose Antonio	Guillermo / Hubert	2	8.4
1104	1103	2011	NR	NR	NR	39	Traditional (zig - zag)	1	10000	Pinna rugosa	Larga	NA	1	17	sand fine	Sand	Jose Antonio	Guillermo / Hubert	2	8.4
1105	1104	2011	NR	NR	NR	39	Traditional (zig - zag)	1	10000	Pinna rugosa	Larga	NA	1	14	sand fine	Sand	Jose Antonio	Guillermo / Hubert	2	8.4
1106	1105	2011	NR	NR	NR	39	Traditional (zig - zag)	1	10000	Pinna rugosa	Larga	NA	1	15.5	sand fine	Sand	Jose Antonio	Guillermo / Hubert	2	8.4
1107	1106	2011	NR	NR	NR	40	Traditional (zig - zag)	1	10000	Atrina tuberculosa	Botijona	NA	0	NA	sand with sacate green	Sand	Jose Antonio	Guillermo / Hubert	2	2a4.5
1108	1107	2011	NR	NR	NR	40	Traditional (zig - zag)	1	10000	Atrina maura	China	NA	1	13	sand with sacate green	Sand	Jose Antonio	Guillermo / Hubert	2	2a4.5
1109	1108	2011	NR	NR	NR	40	Traditional (zig - zag)	1	10000	Atrina maura	China	NA	1	18	sand with sacate green	Sand	Jose Antonio	Guillermo / Hubert	2	2a4.5
1110	1109	2011	NR	NR	NR	40	Traditional (zig - zag)	1	10000	Atrina maura	China	NA	1	16	sand with sacate green	Sand	Jose Antonio	Guillermo / Hubert	2	2a4.5
1111	1110	2011	NR	NR	NR	40	Traditional (zig - zag)	1	10000	Atrina maura	China	NA	1	11	sand with sacate green	Sand	Jose Antonio	Guillermo / Hubert	2	2a4.5
1112	1111	2011	NR	NR	NR	40	Traditional (zig - zag)	1	10000	Atrina maura	China	NA	1	17	sand with sacate green	Sand	Jose Antonio	Guillermo / Hubert	2	2a4.5
1113	1112	2011	NR	NR	NR	40	Traditional (zig - zag)	1	10000	Atrina maura	China	NA	1	13.5	sand with sacate green	Sand	Jose Antonio	Guillermo / Hubert	2	2a4.5
1114	1113	2011	NR	NR	NR	40	Traditional (zig - zag)	1	10000	Atrina maura	China	NA	1	14	sand with sacate green	Sand	Jose Antonio	Guillermo / Hubert	2	2a4.5
1115	1114	2011	NR	NR	NR	40	Traditional (zig - zag)	1	10000	Atrina maura	China	NA	1	12	sand with sacate green	Sand	Jose Antonio	Guillermo / Hubert	2	2a4.5
1116	1115	2011	NR	NR	NR	40	Traditional (zig - zag)	1	10000	Pinna rugosa	Larga	NA	1	15.5	sand with sacate green	Sand	Jose Antonio	Guillermo / Hubert	2	2a4.5
1117	1116	2011	NR	NR	NR	40	Traditional (zig - zag)	1	10000	Pinna rugosa	Larga	NA	1	16	sand with sacate green	Sand	Jose Antonio	Guillermo / Hubert	2	2a4.5
1118	1117	2011	NR	NR	NR	40	Traditional (zig - zag)	1	10000	Pinna rugosa	Larga	NA	1	19.5	sand with sacate green	Sand	Jose Antonio	Guillermo / Hubert	2	2a4.5
1119	1118	2011	NR	NR	NR	40	Traditional (zig - zag)	1	10000	Pinna rugosa	Larga	NA	1	18	sand with sacate green	Sand	Jose Antonio	Guillermo / Hubert	2	2a4.5
1120	1119	2011	NR	NR	NR	40	Traditional (zig - zag)	1	10000	Pinna rugosa	Larga	NA	1	15	sand with sacate green	Sand	Jose Antonio	Guillermo / Hubert	2	2a4.5
1121	1120	2011	NR	NR	NR	40	Traditional (zig - zag)	1	10000	Pinna rugosa	Larga	NA	1	17	sand with sacate green	Sand	Jose Antonio	Guillermo / Hubert	2	2a4.5
1122	1121	2011	NR	NR	NR	40	Traditional (zig - zag)	1	10000	Pinna rugosa	Larga	NA	1	13	sand with sacate green	Sand	Jose Antonio	Guillermo / Hubert	2	2a4.5
1123	1122	2011	NR	NR	NR	40	Traditional (zig - zag)	1	10000	Pinna rugosa	Larga	NA	1	19	sand with sacate green	Sand	Jose Antonio	Guillermo / Hubert	2	2a4.5
1124	1123	2011	NR	NR	NR	40	Traditional (zig - zag)	1	10000	Pinna rugosa	Larga	NA	1	16	sand with sacate green	Sand	Jose Antonio	Guillermo / Hubert	2	2a4.5
1125	1124	2011	NR	NR	NR	40	Traditional (zig - zag)	1	10000	Pinna rugosa	Larga	NA	1	17.5	sand with sacate green	Sand	Jose Antonio	Guillermo / Hubert	2	2a4.5
1126	1125	2011	NR	NR	NR	40	Traditional (zig - zag)	1	10000	Pinna rugosa	Larga	NA	1	17	sand with sacate green	Sand	Jose Antonio	Guillermo / Hubert	2	2a4.5
1127	1126	2011	NR	NR	NR	40	Traditional (zig - zag)	1	10000	Pinna rugosa	Larga	NA	1	16.5	sand with sacate green	Sand	Jose Antonio	Guillermo / Hubert	2	2a4.5
1128	1127	2011	NR	NR	NR	41	Traditional (zig - zag)	1	10000	Atrina tuberculosa	Botijona	NA	0	NA	sand with shell Mud (Lama)green	Sand	Jose Antonio	Guillermo / Hubert	2	1.5
1129	1128	2011	NR	NR	NR	41	Traditional (zig - zag)	1	10000	Atrina maura	China	NA	1	5	sand with shell Mud (Lama)green	Sand	Jose Antonio	Guillermo / Hubert	2	1.5
1130	1129	2011	NR	NR	NR	41	Traditional (zig - zag)	1	10000	Atrina maura	China	NA	1	8	sand with shell Mud (Lama)green	Sand	Jose Antonio	Guillermo / Hubert	2	1.5
1131	1130	2011	NR	NR	NR	41	Traditional (zig - zag)	1	10000	Atrina maura	China	NA	1	13	sand with shell Mud (Lama)green	Sand	Jose Antonio	Guillermo / Hubert	2	1.5
1132	1131	2011	NR	NR	NR	41	Traditional (zig - zag)	1	10000	Atrina maura	China	NA	1	9	sand with shell Mud (Lama)green	Sand	Jose Antonio	Guillermo / Hubert	2	1.5
1133	1132	2011	NR	NR	NR	41	Traditional (zig - zag)	1	10000	Atrina maura	China	NA	1	13	sand with shell Mud (Lama)green	Sand	Jose Antonio	Guillermo / Hubert	2	1.5
1134	1133	2011	NR	NR	NR	41	Traditional (zig - zag)	1	10000	Atrina maura	China	NA	1	5	sand with shell Mud (Lama)green	Sand	Jose Antonio	Guillermo / Hubert	2	1.5
1135	1134	2011	NR	NR	NR	41	Traditional (zig - zag)	1	10000	Atrina maura	China	NA	1	7	sand with shell Mud (Lama)green	Sand	Jose Antonio	Guillermo / Hubert	2	1.5
1136	1135	2011	NR	NR	NR	41	Traditional (zig - zag)	1	10000	Atrina maura	China	NA	1	10	sand with shell Mud (Lama)green	Sand	Jose Antonio	Guillermo / Hubert	2	1.5
1137	1136	2011	NR	NR	NR	41	Traditional (zig - zag)	1	10000	Atrina maura	China	NA	1	5	sand with shell Mud (Lama)green	Sand	Jose Antonio	Guillermo / Hubert	2	1.5
1138	1137	2011	NR	NR	NR	41	Traditional (zig - zag)	1	10000	Atrina maura	China	NA	1	4	sand with shell Mud (Lama)green	Sand	Jose Antonio	Guillermo / Hubert	2	1.5
1139	1138	2011	NR	NR	NR	41	Traditional (zig - zag)	1	10000	Atrina maura	China	NA	1	4	sand with shell Mud (Lama)green	Sand	Jose Antonio	Guillermo / Hubert	2	1.5
1140	1139	2011	NR	NR	NR	41	Traditional (zig - zag)	1	10000	Atrina maura	China	NA	1	7	sand with shell Mud (Lama)green	Sand	Jose Antonio	Guillermo / Hubert	2	1.5
1141	1140	2011	NR	NR	NR	41	Traditional (zig - zag)	1	10000	Atrina maura	China	NA	1	8	sand with shell Mud (Lama)green	Sand	Jose Antonio	Guillermo / Hubert	2	1.5
1142	1141	2011	NR	NR	NR	41	Traditional (zig - zag)	1	10000	Atrina maura	China	NA	1	6	sand with shell Mud (Lama)green	Sand	Jose Antonio	Guillermo / Hubert	2	1.5
1143	1142	2011	NR	NR	NR	41	Traditional (zig - zag)	1	10000	Atrina maura	China	NA	1	7	sand with shell Mud (Lama)green	Sand	Jose Antonio	Guillermo / Hubert	2	1.5
1144	1143	2011	NR	NR	NR	41	Traditional (zig - zag)	1	10000	Atrina maura	China	NA	1	9	sand with shell Mud (Lama)green	Sand	Jose Antonio	Guillermo / Hubert	2	1.5
1145	1144	2011	NR	NR	NR	41	Traditional (zig - zag)	1	10000	Atrina maura	China	NA	1	12	sand with shell Mud (Lama)green	Sand	Jose Antonio	Guillermo / Hubert	2	1.5
1146	1145	2011	NR	NR	NR	41	Traditional (zig - zag)	1	10000	Atrina maura	China	NA	1	9	sand with shell Mud (Lama)green	Sand	Jose Antonio	Guillermo / Hubert	2	1.5
1147	1146	2011	NR	NR	NR	41	Traditional (zig - zag)	1	10000	Atrina maura	China	NA	1	7.5	sand with shell Mud (Lama)green	Sand	Jose Antonio	Guillermo / Hubert	2	1.5
1148	1147	2011	NR	NR	NR	41	Traditional (zig - zag)	1	10000	Atrina maura	China	NA	1	13.5	sand with shell Mud (Lama)green	Sand	Jose Antonio	Guillermo / Hubert	2	1.5
1149	1148	2011	NR	NR	NR	41	Traditional (zig - zag)	1	10000	Atrina maura	China	NA	1	9	sand with shell Mud (Lama)green	Sand	Jose Antonio	Guillermo / Hubert	2	1.5
1150	1149	2011	NR	NR	NR	41	Traditional (zig - zag)	1	10000	Atrina maura	China	NA	1	8.5	sand with shell Mud (Lama)green	Sand	Jose Antonio	Guillermo / Hubert	2	1.5
1151	1150	2011	NR	NR	NR	41	Traditional (zig - zag)	1	10000	Atrina maura	China	NA	1	12	sand with shell Mud (Lama)green	Sand	Jose Antonio	Guillermo / Hubert	2	1.5
1152	1151	2011	NR	NR	NR	41	Traditional (zig - zag)	1	10000	Atrina maura	China	NA	1	13	sand with shell Mud (Lama)green	Sand	Jose Antonio	Guillermo / Hubert	2	1.5
1153	1152	2011	NR	NR	NR	41	Traditional (zig - zag)	1	10000	Atrina maura	China	NA	1	11.5	sand with shell Mud (Lama)green	Sand	Jose Antonio	Guillermo / Hubert	2	1.5
1154	1153	2011	NR	NR	NR	41	Traditional (zig - zag)	1	10000	Atrina maura	China	NA	1	12.5	sand with shell Mud (Lama)green	Sand	Jose Antonio	Guillermo / Hubert	2	1.5
1155	1154	2011	NR	NR	NR	41	Traditional (zig - zag)	1	10000	Atrina maura	China	NA	1	11.5	sand with shell Mud (Lama)green	Sand	Jose Antonio	Guillermo / Hubert	2	1.5
1156	1155	2011	NR	NR	NR	41	Traditional (zig - zag)	1	10000	Atrina maura	China	NA	1	14	sand with shell Mud (Lama)green	Sand	Jose Antonio	Guillermo / Hubert	2	1.5
1157	1156	2011	NR	NR	NR	41	Traditional (zig - zag)	1	10000	Atrina maura	China	NA	1	14	sand with shell Mud (Lama)green	Sand	Jose Antonio	Guillermo / Hubert	2	1.5
1158	1157	2011	NR	NR	NR	41	Traditional (zig - zag)	1	10000	Pinna rugosa	Larga	NA	1	13.5	sand with shell Mud (Lama)green	Sand	Jose Antonio	Guillermo / Hubert	2	1.5
1159	1158	2011	NR	NR	NR	41	Traditional (zig - zag)	1	10000	Pinna rugosa	Larga	NA	1	9	sand with shell Mud (Lama)green	Sand	Jose Antonio	Guillermo / Hubert	2	1.5
1160	1159	2011	NR	NR	NR	41	Traditional (zig - zag)	1	10000	Pinna rugosa	Larga	NA	1	12	sand with shell Mud (Lama)green	Sand	Jose Antonio	Guillermo / Hubert	2	1.5
1161	1160	2011	NR	NR	NR	41	Traditional (zig - zag)	1	10000	Pinna rugosa	Larga	NA	1	7	sand with shell Mud (Lama)green	Sand	Jose Antonio	Guillermo / Hubert	2	1.5
1162	1161	2011	NR	NR	NR	41	Traditional (zig - zag)	1	10000	Pinna rugosa	Larga	NA	1	8	sand with shell Mud (Lama)green	Sand	Jose Antonio	Guillermo / Hubert	2	1.5
1163	1162	2011	NR	NR	NR	41	Traditional (zig - zag)	1	10000	Pinna rugosa	Larga	NA	1	11	sand with shell Mud (Lama)green	Sand	Jose Antonio	Guillermo / Hubert	2	1.5
1164	1163	2011	NR	NR	NR	41	Traditional (zig - zag)	1	10000	Pinna rugosa	Larga	NA	1	10.5	sand with shell Mud (Lama)green	Sand	Jose Antonio	Guillermo / Hubert	2	1.5
1165	1164	2011	NR	NR	NR	41	Traditional (zig - zag)	1	10000	Pinna rugosa	Larga	NA	1	9.5	sand with shell Mud (Lama)green	Sand	Jose Antonio	Guillermo / Hubert	2	1.5
1166	1165	2011	NR	NR	NR	41	Traditional (zig - zag)	1	10000	Pinna rugosa	Larga	NA	1	7	sand with shell Mud (Lama)green	Sand	Jose Antonio	Guillermo / Hubert	2	1.5
1167	1166	2011	NR	NR	NR	41	Traditional (zig - zag)	1	10000	Pinna rugosa	Larga	NA	1	7.5	sand with shell Mud (Lama)green	Sand	Jose Antonio	Guillermo / Hubert	2	1.5
1168	1167	2011	NR	NR	NR	41	Traditional (zig - zag)	1	10000	Pinna rugosa	Larga	NA	1	11.5	sand with shell Mud (Lama)green	Sand	Jose Antonio	Guillermo / Hubert	2	1.5
1169	1168	2011	NR	NR	NR	41	Traditional (zig - zag)	1	10000	Pinna rugosa	Larga	NA	1	15	sand with shell Mud (Lama)green	Sand	Jose Antonio	Guillermo / Hubert	2	1.5
1170	1169	2011	NR	NR	NR	41	Traditional (zig - zag)	1	10000	Pinna rugosa	Larga	NA	1	13.5	sand with shell Mud (Lama)green	Sand	Jose Antonio	Guillermo / Hubert	2	1.5
1171	1170	2011	NR	NR	NR	41	Traditional (zig - zag)	1	10000	Pinna rugosa	Larga	NA	1	12	sand with shell Mud (Lama)green	Sand	Jose Antonio	Guillermo / Hubert	2	1.5
1172	1171	2011	NR	NR	NR	41	Traditional (zig - zag)	1	10000	Pinna rugosa	Larga	NA	1	11.5	sand with shell Mud (Lama)green	Sand	Jose Antonio	Guillermo / Hubert	2	1.5
1173	1172	2011	NR	NR	NR	41	Traditional (zig - zag)	1	10000	Pinna rugosa	Larga	NA	1	14	sand with shell Mud (Lama)green	Sand	Jose Antonio	Guillermo / Hubert	2	1.5
1174	1173	2011	NR	NR	NR	41	Traditional (zig - zag)	1	10000	Pinna rugosa	Larga	NA	1	11	sand with shell Mud (Lama)green	Sand	Jose Antonio	Guillermo / Hubert	2	1.5
1175	1174	2011	NR	NR	NR	41	Traditional (zig - zag)	1	10000	Pinna rugosa	Larga	NA	1	13.5	sand with shell Mud (Lama)green	Sand	Jose Antonio	Guillermo / Hubert	2	1.5
1176	1175	2011	NR	NR	NR	41	Traditional (zig - zag)	1	10000	Pinna rugosa	Larga	NA	1	8	sand with shell Mud (Lama)green	Sand	Jose Antonio	Guillermo / Hubert	2	1.5
1177	1176	2011	NR	NR	NR	41	Traditional (zig - zag)	1	10000	Pinna rugosa	Larga	NA	1	8.5	sand with shell Mud (Lama)green	Sand	Jose Antonio	Guillermo / Hubert	2	1.5
1178	1177	2011	NR	NR	NR	41	Traditional (zig - zag)	1	10000	Pinna rugosa	Larga	NA	1	6	sand with shell Mud (Lama)green	Sand	Jose Antonio	Guillermo / Hubert	2	1.5
1179	1178	2011	NR	NR	NR	41	Traditional (zig - zag)	1	10000	Pinna rugosa	Larga	NA	1	8	sand with shell Mud (Lama)green	Sand	Jose Antonio	Guillermo / Hubert	2	1.5
1180	1179	2011	NR	NR	NR	41	Traditional (zig - zag)	1	10000	Pinna rugosa	Larga	NA	1	10	sand with shell Mud (Lama)green	Sand	Jose Antonio	Guillermo / Hubert	2	1.5
1181	1180	2011	NR	NR	NR	41	Traditional (zig - zag)	1	10000	Pinna rugosa	Larga	NA	1	13	sand with shell Mud (Lama)green	Sand	Jose Antonio	Guillermo / Hubert	2	1.5
1182	1181	2011	NR	NR	NR	41	Traditional (zig - zag)	1	10000	Pinna rugosa	Larga	NA	1	8	sand with shell Mud (Lama)green	Sand	Jose Antonio	Guillermo / Hubert	2	1.5
1183	1182	2011	NR	NR	NR	41	Traditional (zig - zag)	1	10000	Pinna rugosa	Larga	NA	1	7	sand with shell Mud (Lama)green	Sand	Jose Antonio	Guillermo / Hubert	2	1.5
1184	1183	2011	NR	NR	NR	41	Traditional (zig - zag)	1	10000	Pinna rugosa	Larga	NA	1	11	sand with shell Mud (Lama)green	Sand	Jose Antonio	Guillermo / Hubert	2	1.5
1185	1184	2011	NR	NR	NR	41	Traditional (zig - zag)	1	10000	Pinna rugosa	Larga	NA	1	10	sand with shell Mud (Lama)green	Sand	Jose Antonio	Guillermo / Hubert	2	1.5
1186	1185	2011	NR	NR	NR	41	Traditional (zig - zag)	1	10000	Pinna rugosa	Larga	NA	1	13	sand with shell Mud (Lama)green	Sand	Jose Antonio	Guillermo / Hubert	2	1.5
1187	1186	2011	NR	NR	NR	41	Traditional (zig - zag)	1	10000	Pinna rugosa	Larga	NA	1	11	sand with shell Mud (Lama)green	Sand	Jose Antonio	Guillermo / Hubert	2	1.5
1188	1187	2011	NR	NR	NR	41	Traditional (zig - zag)	1	10000	Pinna rugosa	Larga	NA	1	11	sand with shell Mud (Lama)green	Sand	Jose Antonio	Guillermo / Hubert	2	1.5
1189	1188	2011	NR	NR	NR	41	Traditional (zig - zag)	1	10000	Pinna rugosa	Larga	NA	1	10	sand with shell Mud (Lama)green	Sand	Jose Antonio	Guillermo / Hubert	2	1.5
1190	1189	2011	NR	NR	NR	41	Traditional (zig - zag)	1	10000	Pinna rugosa	Larga	NA	1	6.5	sand with shell Mud (Lama)green	Sand	Jose Antonio	Guillermo / Hubert	2	1.5
1191	1190	2011	NR	NR	NR	41	Traditional (zig - zag)	1	10000	Pinna rugosa	Larga	NA	1	9	sand with shell Mud (Lama)green	Sand	Jose Antonio	Guillermo / Hubert	2	1.5
1192	1191	2011	NR	NR	NR	41	Traditional (zig - zag)	1	10000	Pinna rugosa	Larga	NA	1	8	sand with shell Mud (Lama)green	Sand	Jose Antonio	Guillermo / Hubert	2	1.5
1193	1192	2011	NR	NR	NR	41	Traditional (zig - zag)	1	10000	Pinna rugosa	Larga	NA	1	10	sand with shell Mud (Lama)green	Sand	Jose Antonio	Guillermo / Hubert	2	1.5
1194	1193	2011	NR	NR	NR	42	Traditional (zig - zag)	1	10000	Atrina tuberculosa	Botijona	NA	0	NA	sand Mud (Lama)brown green	Sand	Jose Antonio	Guillermo / Hubert	2	1.9
1195	1194	2011	NR	NR	NR	42	Traditional (zig - zag)	1	10000	Atrina maura	China	NA	1	12	sand Mud (Lama)brown green	Sand	Jose Antonio	Guillermo / Hubert	2	1.9
1196	1195	2011	NR	NR	NR	42	Traditional (zig - zag)	1	10000	Atrina maura	China	NA	1	13	sand Mud (Lama)brown green	Sand	Jose Antonio	Guillermo / Hubert	2	1.9
1197	1196	2011	NR	NR	NR	42	Traditional (zig - zag)	1	10000	Atrina maura	China	NA	1	14	sand Mud (Lama)brown green	Sand	Jose Antonio	Guillermo / Hubert	2	1.9
1198	1197	2011	NR	NR	NR	42	Traditional (zig - zag)	1	10000	Atrina maura	China	NA	1	12	sand Mud (Lama)brown green	Sand	Jose Antonio	Guillermo / Hubert	2	1.9
1199	1198	2011	NR	NR	NR	42	Traditional (zig - zag)	1	10000	Atrina maura	China	NA	1	7	sand Mud (Lama)brown green	Sand	Jose Antonio	Guillermo / Hubert	2	1.9
1200	1199	2011	NR	NR	NR	42	Traditional (zig - zag)	1	10000	Atrina maura	China	NA	1	9	sand Mud (Lama)brown green	Sand	Jose Antonio	Guillermo / Hubert	2	1.9
1201	1200	2011	NR	NR	NR	42	Traditional (zig - zag)	1	10000	Atrina maura	China	NA	1	10.5	sand Mud (Lama)brown green	Sand	Jose Antonio	Guillermo / Hubert	2	1.9
1202	1201	2011	NR	NR	NR	42	Traditional (zig - zag)	1	10000	Atrina maura	China	NA	1	8.5	sand Mud (Lama)brown green	Sand	Jose Antonio	Guillermo / Hubert	2	1.9
1203	1202	2011	NR	NR	NR	42	Traditional (zig - zag)	1	10000	Atrina maura	China	NA	1	10	sand Mud (Lama)brown green	Sand	Jose Antonio	Guillermo / Hubert	2	1.9
1204	1203	2011	NR	NR	NR	42	Traditional (zig - zag)	1	10000	Atrina maura	China	NA	1	9.5	sand Mud (Lama)brown green	Sand	Jose Antonio	Guillermo / Hubert	2	1.9
1205	1204	2011	NR	NR	NR	42	Traditional (zig - zag)	1	10000	Atrina maura	China	NA	1	9.5	sand Mud (Lama)brown green	Sand	Jose Antonio	Guillermo / Hubert	2	1.9
1206	1205	2011	NR	NR	NR	42	Traditional (zig - zag)	1	10000	Atrina maura	China	NA	1	6	sand Mud (Lama)brown green	Sand	Jose Antonio	Guillermo / Hubert	2	1.9
1207	1206	2011	NR	NR	NR	42	Traditional (zig - zag)	1	10000	Atrina maura	China	NA	1	9	sand Mud (Lama)brown green	Sand	Jose Antonio	Guillermo / Hubert	2	1.9
1208	1207	2011	NR	NR	NR	42	Traditional (zig - zag)	1	10000	Atrina maura	China	NA	1	7	sand Mud (Lama)brown green	Sand	Jose Antonio	Guillermo / Hubert	2	1.9
1209	1208	2011	NR	NR	NR	42	Traditional (zig - zag)	1	10000	Atrina maura	China	NA	1	5	sand Mud (Lama)brown green	Sand	Jose Antonio	Guillermo / Hubert	2	1.9
1210	1209	2011	NR	NR	NR	42	Traditional (zig - zag)	1	10000	Atrina maura	China	NA	1	11	sand Mud (Lama)brown green	Sand	Jose Antonio	Guillermo / Hubert	2	1.9
1211	1210	2011	NR	NR	NR	42	Traditional (zig - zag)	1	10000	Atrina maura	China	NA	1	5	sand Mud (Lama)brown green	Sand	Jose Antonio	Guillermo / Hubert	2	1.9
1212	1211	2011	NR	NR	NR	42	Traditional (zig - zag)	1	10000	Atrina maura	China	NA	1	5	sand Mud (Lama)brown green	Sand	Jose Antonio	Guillermo / Hubert	2	1.9
1213	1212	2011	NR	NR	NR	42	Traditional (zig - zag)	1	10000	Atrina maura	China	NA	1	9	sand Mud (Lama)brown green	Sand	Jose Antonio	Guillermo / Hubert	2	1.9
1214	1213	2011	NR	NR	NR	42	Traditional (zig - zag)	1	10000	Atrina maura	China	NA	1	6	sand Mud (Lama)brown green	Sand	Jose Antonio	Guillermo / Hubert	2	1.9
1215	1214	2011	NR	NR	NR	42	Traditional (zig - zag)	1	10000	Atrina maura	China	NA	1	13	sand Mud (Lama)brown green	Sand	Jose Antonio	Guillermo / Hubert	2	1.9
1216	1215	2011	NR	NR	NR	42	Traditional (zig - zag)	1	10000	Atrina maura	China	NA	1	14	sand Mud (Lama)brown green	Sand	Jose Antonio	Guillermo / Hubert	2	1.9
1217	1216	2011	NR	NR	NR	42	Traditional (zig - zag)	1	10000	Atrina maura	China	NA	1	12	sand Mud (Lama)brown green	Sand	Jose Antonio	Guillermo / Hubert	2	1.9
1218	1217	2011	NR	NR	NR	42	Traditional (zig - zag)	1	10000	Atrina maura	China	NA	1	7.5	sand Mud (Lama)brown green	Sand	Jose Antonio	Guillermo / Hubert	2	1.9
1219	1218	2011	NR	NR	NR	42	Traditional (zig - zag)	1	10000	Atrina maura	China	NA	1	11	sand Mud (Lama)brown green	Sand	Jose Antonio	Guillermo / Hubert	2	1.9
1220	1219	2011	NR	NR	NR	42	Traditional (zig - zag)	1	10000	Atrina maura	China	NA	1	10	sand Mud (Lama)brown green	Sand	Jose Antonio	Guillermo / Hubert	2	1.9
1221	1220	2011	NR	NR	NR	42	Traditional (zig - zag)	1	10000	Atrina maura	China	NA	1	9	sand Mud (Lama)brown green	Sand	Jose Antonio	Guillermo / Hubert	2	1.9
1222	1221	2011	NR	NR	NR	42	Traditional (zig - zag)	1	10000	Atrina maura	China	NA	1	13	sand Mud (Lama)brown green	Sand	Jose Antonio	Guillermo / Hubert	2	1.9
1223	1222	2011	NR	NR	NR	42	Traditional (zig - zag)	1	10000	Atrina maura	China	NA	1	12	sand Mud (Lama)brown green	Sand	Jose Antonio	Guillermo / Hubert	2	1.9
1224	1223	2011	NR	NR	NR	42	Traditional (zig - zag)	1	10000	Atrina maura	China	NA	1	11	sand Mud (Lama)brown green	Sand	Jose Antonio	Guillermo / Hubert	2	1.9
1225	1224	2011	NR	NR	NR	42	Traditional (zig - zag)	1	10000	Atrina maura	China	NA	1	6	sand Mud (Lama)brown green	Sand	Jose Antonio	Guillermo / Hubert	2	1.9
1226	1225	2011	NR	NR	NR	42	Traditional (zig - zag)	1	10000	Atrina maura	China	NA	1	4	sand Mud (Lama)brown green	Sand	Jose Antonio	Guillermo / Hubert	2	1.9
1227	1226	2011	NR	NR	NR	42	Traditional (zig - zag)	1	10000	Atrina maura	China	NA	1	8	sand Mud (Lama)brown green	Sand	Jose Antonio	Guillermo / Hubert	2	1.9
1228	1227	2011	NR	NR	NR	42	Traditional (zig - zag)	1	10000	Atrina maura	China	NA	1	9	sand Mud (Lama)brown green	Sand	Jose Antonio	Guillermo / Hubert	2	1.9
1229	1228	2011	NR	NR	NR	42	Traditional (zig - zag)	1	10000	Atrina maura	China	NA	1	10	sand Mud (Lama)brown green	Sand	Jose Antonio	Guillermo / Hubert	2	1.9
1230	1229	2011	NR	NR	NR	42	Traditional (zig - zag)	1	10000	Atrina maura	China	NA	1	12	sand Mud (Lama)brown green	Sand	Jose Antonio	Guillermo / Hubert	2	1.9
1231	1230	2011	NR	NR	NR	42	Traditional (zig - zag)	1	10000	Atrina maura	China	NA	1	14.5	sand Mud (Lama)brown green	Sand	Jose Antonio	Guillermo / Hubert	2	1.9
1232	1231	2011	NR	NR	NR	42	Traditional (zig - zag)	1	10000	Atrina maura	China	NA	1	11.5	sand Mud (Lama)brown green	Sand	Jose Antonio	Guillermo / Hubert	2	1.9
1233	1232	2011	NR	NR	NR	42	Traditional (zig - zag)	1	10000	Atrina maura	China	NA	1	12	sand Mud (Lama)brown green	Sand	Jose Antonio	Guillermo / Hubert	2	1.9
1234	1233	2011	NR	NR	NR	42	Traditional (zig - zag)	1	10000	Atrina maura	China	NA	1	7	sand Mud (Lama)brown green	Sand	Jose Antonio	Guillermo / Hubert	2	1.9
1235	1234	2011	NR	NR	NR	42	Traditional (zig - zag)	1	10000	Atrina maura	China	NA	1	10	sand Mud (Lama)brown green	Sand	Jose Antonio	Guillermo / Hubert	2	1.9
1236	1235	2011	NR	NR	NR	42	Traditional (zig - zag)	1	10000	Atrina maura	China	NA	1	13	sand Mud (Lama)brown green	Sand	Jose Antonio	Guillermo / Hubert	2	1.9
1237	1236	2011	NR	NR	NR	42	Traditional (zig - zag)	1	10000	Atrina maura	China	NA	1	10	sand Mud (Lama)brown green	Sand	Jose Antonio	Guillermo / Hubert	2	1.9
1238	1237	2011	NR	NR	NR	42	Traditional (zig - zag)	1	10000	Atrina maura	China	NA	1	13.5	sand Mud (Lama)brown green	Sand	Jose Antonio	Guillermo / Hubert	2	1.9
1239	1238	2011	NR	NR	NR	42	Traditional (zig - zag)	1	10000	Atrina maura	China	NA	1	12.5	sand Mud (Lama)brown green	Sand	Jose Antonio	Guillermo / Hubert	2	1.9
1240	1239	2011	NR	NR	NR	42	Traditional (zig - zag)	1	10000	Atrina maura	China	NA	1	10	sand Mud (Lama)brown green	Sand	Jose Antonio	Guillermo / Hubert	2	1.9
1241	1240	2011	NR	NR	NR	42	Traditional (zig - zag)	1	10000	Atrina maura	China	NA	1	12	sand Mud (Lama)brown green	Sand	Jose Antonio	Guillermo / Hubert	2	1.9
1242	1241	2011	NR	NR	NR	42	Traditional (zig - zag)	1	10000	Atrina maura	China	NA	1	11	sand Mud (Lama)brown green	Sand	Jose Antonio	Guillermo / Hubert	2	1.9
1243	1242	2011	NR	NR	NR	42	Traditional (zig - zag)	1	10000	Atrina maura	China	NA	1	7	sand Mud (Lama)brown green	Sand	Jose Antonio	Guillermo / Hubert	2	1.9
1244	1243	2011	NR	NR	NR	42	Traditional (zig - zag)	1	10000	Atrina maura	China	NA	1	8	sand Mud (Lama)brown green	Sand	Jose Antonio	Guillermo / Hubert	2	1.9
1245	1244	2011	NR	NR	NR	42	Traditional (zig - zag)	1	10000	Atrina maura	China	NA	1	9	sand Mud (Lama)brown green	Sand	Jose Antonio	Guillermo / Hubert	2	1.9
1246	1245	2011	NR	NR	NR	42	Traditional (zig - zag)	1	10000	Atrina maura	China	NA	1	8	sand Mud (Lama)brown green	Sand	Jose Antonio	Guillermo / Hubert	2	1.9
1247	1246	2011	NR	NR	NR	42	Traditional (zig - zag)	1	10000	Atrina maura	China	NA	1	8	sand Mud (Lama)brown green	Sand	Jose Antonio	Guillermo / Hubert	2	1.9
1248	1247	2011	NR	NR	NR	42	Traditional (zig - zag)	1	10000	Atrina maura	China	NA	1	12	sand Mud (Lama)brown green	Sand	Jose Antonio	Guillermo / Hubert	2	1.9
1249	1248	2011	NR	NR	NR	42	Traditional (zig - zag)	1	10000	Atrina maura	China	NA	1	9	sand Mud (Lama)brown green	Sand	Jose Antonio	Guillermo / Hubert	2	1.9
1250	1249	2011	NR	NR	NR	42	Traditional (zig - zag)	1	10000	Atrina maura	China	NA	1	12.5	sand Mud (Lama)brown green	Sand	Jose Antonio	Guillermo / Hubert	2	1.9
1251	1250	2011	NR	NR	NR	42	Traditional (zig - zag)	1	10000	Atrina maura	China	NA	1	12	sand Mud (Lama)brown green	Sand	Jose Antonio	Guillermo / Hubert	2	1.9
1252	1251	2011	NR	NR	NR	42	Traditional (zig - zag)	1	10000	Atrina maura	China	NA	1	14	sand Mud (Lama)brown green	Sand	Jose Antonio	Guillermo / Hubert	2	1.9
1253	1252	2011	NR	NR	NR	42	Traditional (zig - zag)	1	10000	Atrina maura	China	NA	1	10.5	sand Mud (Lama)brown green	Sand	Jose Antonio	Guillermo / Hubert	2	1.9
1254	1253	2011	NR	NR	NR	42	Traditional (zig - zag)	1	10000	Atrina maura	China	NA	1	8	sand Mud (Lama)brown green	Sand	Jose Antonio	Guillermo / Hubert	2	1.9
1255	1254	2011	NR	NR	NR	42	Traditional (zig - zag)	1	10000	Atrina maura	China	NA	1	9	sand Mud (Lama)brown green	Sand	Jose Antonio	Guillermo / Hubert	2	1.9
1256	1255	2011	NR	NR	NR	42	Traditional (zig - zag)	1	10000	Atrina maura	China	NA	1	11	sand Mud (Lama)brown green	Sand	Jose Antonio	Guillermo / Hubert	2	1.9
1257	1256	2011	NR	NR	NR	42	Traditional (zig - zag)	1	10000	Atrina maura	China	NA	1	11	sand Mud (Lama)brown green	Sand	Jose Antonio	Guillermo / Hubert	2	1.9
1258	1257	2011	NR	NR	NR	42	Traditional (zig - zag)	1	10000	Atrina maura	China	NA	1	11	sand Mud (Lama)brown green	Sand	Jose Antonio	Guillermo / Hubert	2	1.9
1259	1258	2011	NR	NR	NR	42	Traditional (zig - zag)	1	10000	Atrina maura	China	NA	1	12	sand Mud (Lama)brown green	Sand	Jose Antonio	Guillermo / Hubert	2	1.9
1260	1259	2011	NR	NR	NR	42	Traditional (zig - zag)	1	10000	Atrina maura	China	NA	1	9.5	sand Mud (Lama)brown green	Sand	Jose Antonio	Guillermo / Hubert	2	1.9
1261	1260	2011	NR	NR	NR	42	Traditional (zig - zag)	1	10000	Atrina maura	China	NA	1	10.5	sand Mud (Lama)brown green	Sand	Jose Antonio	Guillermo / Hubert	2	1.9
1262	1261	2011	NR	NR	NR	42	Traditional (zig - zag)	1	10000	Pinna rugosa	Larga	NA	1	10	sand Mud (Lama)brown green	Sand	Jose Antonio	Guillermo / Hubert	2	1.9
1263	1262	2011	NR	NR	NR	42	Traditional (zig - zag)	1	10000	Pinna rugosa	Larga	NA	1	11	sand Mud (Lama)brown green	Sand	Jose Antonio	Guillermo / Hubert	2	1.9
1264	1263	2011	NR	NR	NR	42	Traditional (zig - zag)	1	10000	Pinna rugosa	Larga	NA	1	11	sand Mud (Lama)brown green	Sand	Jose Antonio	Guillermo / Hubert	2	1.9
1265	1264	2011	NR	NR	NR	42	Traditional (zig - zag)	1	10000	Pinna rugosa	Larga	NA	1	8	sand Mud (Lama)brown green	Sand	Jose Antonio	Guillermo / Hubert	2	1.9
1266	1265	2011	NR	NR	NR	42	Traditional (zig - zag)	1	10000	Pinna rugosa	Larga	NA	1	11	sand Mud (Lama)brown green	Sand	Jose Antonio	Guillermo / Hubert	2	1.9
1267	1266	2011	NR	NR	NR	42	Traditional (zig - zag)	1	10000	Pinna rugosa	Larga	NA	1	9	sand Mud (Lama)brown green	Sand	Jose Antonio	Guillermo / Hubert	2	1.9
1268	1267	2011	NR	NR	NR	42	Traditional (zig - zag)	1	10000	Pinna rugosa	Larga	NA	1	10.5	sand Mud (Lama)brown green	Sand	Jose Antonio	Guillermo / Hubert	2	1.9
1269	1268	2011	NR	NR	NR	42	Traditional (zig - zag)	1	10000	Pinna rugosa	Larga	NA	1	12	sand Mud (Lama)brown green	Sand	Jose Antonio	Guillermo / Hubert	2	1.9
1270	1269	2011	NR	NR	NR	42	Traditional (zig - zag)	1	10000	Pinna rugosa	Larga	NA	1	12	sand Mud (Lama)brown green	Sand	Jose Antonio	Guillermo / Hubert	2	1.9
1271	1270	2011	NR	NR	NR	42	Traditional (zig - zag)	1	10000	Pinna rugosa	Larga	NA	1	12	sand Mud (Lama)brown green	Sand	Jose Antonio	Guillermo / Hubert	2	1.9
1272	1271	2011	NR	NR	NR	42	Traditional (zig - zag)	1	10000	Pinna rugosa	Larga	NA	1	8	sand Mud (Lama)brown green	Sand	Jose Antonio	Guillermo / Hubert	2	1.9
1273	1272	2011	NR	NR	NR	42	Traditional (zig - zag)	1	10000	Pinna rugosa	Larga	NA	1	9.5	sand Mud (Lama)brown green	Sand	Jose Antonio	Guillermo / Hubert	2	1.9
1274	1273	2011	NR	NR	NR	42	Traditional (zig - zag)	1	10000	Pinna rugosa	Larga	NA	1	9.5	sand Mud (Lama)brown green	Sand	Jose Antonio	Guillermo / Hubert	2	1.9
1275	1274	2011	NR	NR	NR	42	Traditional (zig - zag)	1	10000	Pinna rugosa	Larga	NA	1	9	sand Mud (Lama)brown green	Sand	Jose Antonio	Guillermo / Hubert	2	1.9
1276	1275	2011	NR	NR	NR	42	Traditional (zig - zag)	1	10000	Pinna rugosa	Larga	NA	1	10.5	sand Mud (Lama)brown green	Sand	Jose Antonio	Guillermo / Hubert	2	1.9
1277	1276	2011	NR	NR	NR	42	Traditional (zig - zag)	1	10000	Pinna rugosa	Larga	NA	1	10	sand Mud (Lama)brown green	Sand	Jose Antonio	Guillermo / Hubert	2	1.9
1278	1277	2011	NR	NR	NR	42	Traditional (zig - zag)	1	10000	Pinna rugosa	Larga	NA	1	6.5	sand Mud (Lama)brown green	Sand	Jose Antonio	Guillermo / Hubert	2	1.9
1279	1278	2011	NR	NR	NR	42	Traditional (zig - zag)	1	10000	Pinna rugosa	Larga	NA	1	13	sand Mud (Lama)brown green	Sand	Jose Antonio	Guillermo / Hubert	2	1.9
1280	1279	2011	NR	NR	NR	42	Traditional (zig - zag)	1	10000	Pinna rugosa	Larga	NA	1	11	sand Mud (Lama)brown green	Sand	Jose Antonio	Guillermo / Hubert	2	1.9
1281	1280	2011	NR	NR	NR	42	Traditional (zig - zag)	1	10000	Pinna rugosa	Larga	NA	1	7	sand Mud (Lama)brown green	Sand	Jose Antonio	Guillermo / Hubert	2	1.9
1282	1281	2011	NR	NR	NR	42	Traditional (zig - zag)	1	10000	Pinna rugosa	Larga	NA	1	9	sand Mud (Lama)brown green	Sand	Jose Antonio	Guillermo / Hubert	2	1.9
1283	1282	2011	NR	NR	NR	42	Traditional (zig - zag)	1	10000	Pinna rugosa	Larga	NA	1	8.5	sand Mud (Lama)brown green	Sand	Jose Antonio	Guillermo / Hubert	2	1.9
1284	1283	2011	NR	NR	NR	42	Traditional (zig - zag)	1	10000	Pinna rugosa	Larga	NA	1	9	sand Mud (Lama)brown green	Sand	Jose Antonio	Guillermo / Hubert	2	1.9
1285	1284	2011	NR	NR	NR	42	Traditional (zig - zag)	1	10000	Pinna rugosa	Larga	NA	1	12	sand Mud (Lama)brown green	Sand	Jose Antonio	Guillermo / Hubert	2	1.9
1286	1285	2011	NR	NR	NR	42	Traditional (zig - zag)	1	10000	Pinna rugosa	Larga	NA	1	11	sand Mud (Lama)brown green	Sand	Jose Antonio	Guillermo / Hubert	2	1.9
1287	1286	2011	NR	NR	NR	42	Traditional (zig - zag)	1	10000	Pinna rugosa	Larga	NA	1	11	sand Mud (Lama)brown green	Sand	Jose Antonio	Guillermo / Hubert	2	1.9
1288	1287	2011	NR	NR	NR	42	Traditional (zig - zag)	1	10000	Pinna rugosa	Larga	NA	1	12.5	sand Mud (Lama)brown green	Sand	Jose Antonio	Guillermo / Hubert	2	1.9
1289	1288	2011	NR	NR	NR	42	Traditional (zig - zag)	1	10000	Pinna rugosa	Larga	NA	1	13	sand Mud (Lama)brown green	Sand	Jose Antonio	Guillermo / Hubert	2	1.9
1290	1289	2011	NR	NR	NR	42	Traditional (zig - zag)	1	10000	Pinna rugosa	Larga	NA	1	15	sand Mud (Lama)brown green	Sand	Jose Antonio	Guillermo / Hubert	2	1.9
1291	1290	2011	NR	NR	NR	42	Traditional (zig - zag)	1	10000	Pinna rugosa	Larga	NA	1	16	sand Mud (Lama)brown green	Sand	Jose Antonio	Guillermo / Hubert	2	1.9
1292	1291	2011	NR	NR	NR	42	Traditional (zig - zag)	1	10000	Pinna rugosa	Larga	NA	1	12.5	sand Mud (Lama)brown green	Sand	Jose Antonio	Guillermo / Hubert	2	1.9
1293	1292	2011	NR	NR	NR	42	Traditional (zig - zag)	1	10000	Pinna rugosa	Larga	NA	1	13	sand Mud (Lama)brown green	Sand	Jose Antonio	Guillermo / Hubert	2	1.9
1294	1293	2011	NR	NR	NR	42	Traditional (zig - zag)	1	10000	Pinna rugosa	Larga	NA	1	9.5	sand Mud (Lama)brown green	Sand	Jose Antonio	Guillermo / Hubert	2	1.9
1295	1294	2011	NR	NR	NR	42	Traditional (zig - zag)	1	10000	Pinna rugosa	Larga	NA	1	9.5	sand Mud (Lama)brown green	Sand	Jose Antonio	Guillermo / Hubert	2	1.9
1296	1295	2011	NR	NR	NR	42	Traditional (zig - zag)	1	10000	Pinna rugosa	Larga	NA	1	10	sand Mud (Lama)brown green	Sand	Jose Antonio	Guillermo / Hubert	2	1.9
1297	1296	2011	NR	NR	NR	42	Traditional (zig - zag)	1	10000	Pinna rugosa	Larga	NA	1	11.5	sand Mud (Lama)brown green	Sand	Jose Antonio	Guillermo / Hubert	2	1.9
1298	1297	2011	NR	NR	NR	42	Traditional (zig - zag)	1	10000	Pinna rugosa	Larga	NA	1	10	sand Mud (Lama)brown green	Sand	Jose Antonio	Guillermo / Hubert	2	1.9
1299	1298	2011	NR	NR	NR	42	Traditional (zig - zag)	1	10000	Pinna rugosa	Larga	NA	1	12	sand Mud (Lama)brown green	Sand	Jose Antonio	Guillermo / Hubert	2	1.9
1300	1299	2011	NR	NR	NR	42	Traditional (zig - zag)	1	10000	Pinna rugosa	Larga	NA	1	8	sand Mud (Lama)brown green	Sand	Jose Antonio	Guillermo / Hubert	2	1.9
1301	1300	2011	NR	NR	NR	42	Traditional (zig - zag)	1	10000	Pinna rugosa	Larga	NA	1	8.5	sand Mud (Lama)brown green	Sand	Jose Antonio	Guillermo / Hubert	2	1.9
1302	1301	2011	NR	NR	NR	42	Traditional (zig - zag)	1	10000	Pinna rugosa	Larga	NA	1	11	sand Mud (Lama)brown green	Sand	Jose Antonio	Guillermo / Hubert	2	1.9
1303	1302	2011	NR	NR	NR	42	Traditional (zig - zag)	1	10000	Pinna rugosa	Larga	NA	1	13	sand Mud (Lama)brown green	Sand	Jose Antonio	Guillermo / Hubert	2	1.9
1304	1303	2011	NR	NR	NR	42	Traditional (zig - zag)	1	10000	Pinna rugosa	Larga	NA	1	11	sand Mud (Lama)brown green	Sand	Jose Antonio	Guillermo / Hubert	2	1.9
1305	1304	2011	NR	NR	NR	42	Traditional (zig - zag)	1	10000	Pinna rugosa	Larga	NA	1	6	sand Mud (Lama)brown green	Sand	Jose Antonio	Guillermo / Hubert	2	1.9
1306	1305	2011	NR	NR	NR	42	Traditional (zig - zag)	1	10000	Pinna rugosa	Larga	NA	1	7	sand Mud (Lama)brown green	Sand	Jose Antonio	Guillermo / Hubert	2	1.9
1307	1306	2011	NR	NR	NR	42	Traditional (zig - zag)	1	10000	Pinna rugosa	Larga	NA	1	8	sand Mud (Lama)brown green	Sand	Jose Antonio	Guillermo / Hubert	2	1.9
1308	1307	2011	NR	NR	NR	42	Traditional (zig - zag)	1	10000	Pinna rugosa	Larga	NA	1	10	sand Mud (Lama)brown green	Sand	Jose Antonio	Guillermo / Hubert	2	1.9
1309	1308	2011	NR	NR	NR	42	Traditional (zig - zag)	1	10000	Pinna rugosa	Larga	NA	1	13	sand Mud (Lama)brown green	Sand	Jose Antonio	Guillermo / Hubert	2	1.9
1310	1309	2011	NR	NR	NR	42	Traditional (zig - zag)	1	10000	Pinna rugosa	Larga	NA	1	12	sand Mud (Lama)brown green	Sand	Jose Antonio	Guillermo / Hubert	2	1.9
1311	1310	2011	NR	NR	NR	42	Traditional (zig - zag)	1	10000	Pinna rugosa	Larga	NA	1	11	sand Mud (Lama)brown green	Sand	Jose Antonio	Guillermo / Hubert	2	1.9
1312	1311	2011	NR	NR	NR	42	Traditional (zig - zag)	1	10000	Pinna rugosa	Larga	NA	1	13	sand Mud (Lama)brown green	Sand	Jose Antonio	Guillermo / Hubert	2	1.9
1313	1312	2011	NR	NR	NR	42	Traditional (zig - zag)	1	10000	Pinna rugosa	Larga	NA	1	12	sand Mud (Lama)brown green	Sand	Jose Antonio	Guillermo / Hubert	2	1.9
1314	1313	2011	NR	NR	NR	42	Traditional (zig - zag)	1	10000	Pinna rugosa	Larga	NA	1	10	sand Mud (Lama)brown green	Sand	Jose Antonio	Guillermo / Hubert	2	1.9
1315	1314	2011	NR	NR	NR	42	Traditional (zig - zag)	1	10000	Pinna rugosa	Larga	NA	1	12	sand Mud (Lama)brown green	Sand	Jose Antonio	Guillermo / Hubert	2	1.9
1316	1315	2011	NR	NR	NR	42	Traditional (zig - zag)	1	10000	Pinna rugosa	Larga	NA	1	15	sand Mud (Lama)brown green	Sand	Jose Antonio	Guillermo / Hubert	2	1.9
1317	1316	2011	NR	NR	NR	42	Traditional (zig - zag)	1	10000	Pinna rugosa	Larga	NA	1	18	sand Mud (Lama)brown green	Sand	Jose Antonio	Guillermo / Hubert	2	1.9
1318	1317	2011	NR	NR	NR	42	Traditional (zig - zag)	1	10000	Pinna rugosa	Larga	NA	1	16	sand Mud (Lama)brown green	Sand	Jose Antonio	Guillermo / Hubert	2	1.9
1319	1318	2011	NR	NR	NR	42	Traditional (zig - zag)	1	10000	Pinna rugosa	Larga	NA	1	11	sand Mud (Lama)brown green	Sand	Jose Antonio	Guillermo / Hubert	2	1.9
1320	1319	2011	NR	NR	NR	42	Traditional (zig - zag)	1	10000	Pinna rugosa	Larga	NA	1	14	sand Mud (Lama)brown green	Sand	Jose Antonio	Guillermo / Hubert	2	1.9
1321	1320	2011	NR	NR	NR	42	Traditional (zig - zag)	1	10000	Pinna rugosa	Larga	NA	1	13.5	sand Mud (Lama)brown green	Sand	Jose Antonio	Guillermo / Hubert	2	1.9
1322	1321	2011	NR	NR	NR	42	Traditional (zig - zag)	1	10000	Pinna rugosa	Larga	NA	1	7	sand Mud (Lama)brown green	Sand	Jose Antonio	Guillermo / Hubert	2	1.9
1323	1322	2011	NR	NR	NR	42	Traditional (zig - zag)	1	10000	Pinna rugosa	Larga	NA	1	12	sand Mud (Lama)brown green	Sand	Jose Antonio	Guillermo / Hubert	2	1.9
1324	1323	2011	NR	NR	NR	42	Traditional (zig - zag)	1	10000	Pinna rugosa	Larga	NA	1	10	sand Mud (Lama)brown green	Sand	Jose Antonio	Guillermo / Hubert	2	1.9
1325	1324	2011	NR	NR	NR	42	Traditional (zig - zag)	1	10000	Pinna rugosa	Larga	NA	1	12	sand Mud (Lama)brown green	Sand	Jose Antonio	Guillermo / Hubert	2	1.9
1326	1325	2011	NR	NR	NR	42	Traditional (zig - zag)	1	10000	Pinna rugosa	Larga	NA	1	15	sand Mud (Lama)brown green	Sand	Jose Antonio	Guillermo / Hubert	2	1.9
1327	1326	2011	NR	NR	NR	42	Traditional (zig - zag)	1	10000	Pinna rugosa	Larga	NA	1	18	sand Mud (Lama)brown green	Sand	Jose Antonio	Guillermo / Hubert	2	1.9
1328	1327	2011	NR	NR	NR	42	Traditional (zig - zag)	1	10000	Pinna rugosa	Larga	NA	1	16	sand Mud (Lama)brown green	Sand	Jose Antonio	Guillermo / Hubert	2	1.9
1329	1328	2011	NR	NR	NR	42	Traditional (zig - zag)	1	10000	Pinna rugosa	Larga	NA	1	9	sand Mud (Lama)brown green	Sand	Jose Antonio	Guillermo / Hubert	2	1.9
1330	1329	2011	NR	NR	NR	42	Traditional (zig - zag)	1	10000	Pinna rugosa	Larga	NA	1	10	sand Mud (Lama)brown green	Sand	Jose Antonio	Guillermo / Hubert	2	1.9
1331	1330	2011	NR	NR	NR	42	Traditional (zig - zag)	1	10000	Pinna rugosa	Larga	NA	1	13	sand Mud (Lama)brown green	Sand	Jose Antonio	Guillermo / Hubert	2	1.9
1332	1331	2011	NR	NR	NR	42	Traditional (zig - zag)	1	10000	Pinna rugosa	Larga	NA	1	13.5	sand Mud (Lama)brown green	Sand	Jose Antonio	Guillermo / Hubert	2	1.9
1333	1332	2011	NR	NR	NR	42	Traditional (zig - zag)	1	10000	Pinna rugosa	Larga	NA	1	7	sand Mud (Lama)brown green	Sand	Jose Antonio	Guillermo / Hubert	2	1.9
1334	1333	2011	NR	NR	NR	42	Traditional (zig - zag)	1	10000	Pinna rugosa	Larga	NA	1	12	sand Mud (Lama)brown green	Sand	Jose Antonio	Guillermo / Hubert	2	1.9
1335	1334	2011	NR	NR	NR	42	Traditional (zig - zag)	1	10000	Pinna rugosa	Larga	NA	1	9	sand Mud (Lama)brown green	Sand	Jose Antonio	Guillermo / Hubert	2	1.9
1336	1335	2011	NR	NR	NR	42	Traditional (zig - zag)	1	10000	Pinna rugosa	Larga	NA	1	13	sand Mud (Lama)brown green	Sand	Jose Antonio	Guillermo / Hubert	2	1.9
1337	1336	2011	NR	NR	NR	42	Traditional (zig - zag)	1	10000	Pinna rugosa	Larga	NA	1	16	sand Mud (Lama)brown green	Sand	Jose Antonio	Guillermo / Hubert	2	1.9
1338	1337	2011	NR	NR	NR	42	Traditional (zig - zag)	1	10000	Pinna rugosa	Larga	NA	1	9	sand Mud (Lama)brown green	Sand	Jose Antonio	Guillermo / Hubert	2	1.9
1339	1338	2011	NR	NR	NR	42	Traditional (zig - zag)	1	10000	Pinna rugosa	Larga	NA	1	14	sand Mud (Lama)brown green	Sand	Jose Antonio	Guillermo / Hubert	2	1.9
1340	1339	2011	NR	NR	NR	42	Traditional (zig - zag)	1	10000	Pinna rugosa	Larga	NA	1	13	sand Mud (Lama)brown green	Sand	Jose Antonio	Guillermo / Hubert	2	1.9
1341	1340	2011	NR	NR	NR	42	Traditional (zig - zag)	1	10000	Pinna rugosa	Larga	NA	1	8	sand Mud (Lama)brown green	Sand	Jose Antonio	Guillermo / Hubert	2	1.9
1342	1341	2011	NR	NR	NR	42	Traditional (zig - zag)	1	10000	Pinna rugosa	Larga	NA	1	9	sand Mud (Lama)brown green	Sand	Jose Antonio	Guillermo / Hubert	2	1.9
1343	1342	2011	NR	NR	NR	42	Traditional (zig - zag)	1	10000	Pinna rugosa	Larga	NA	1	10	sand Mud (Lama)brown green	Sand	Jose Antonio	Guillermo / Hubert	2	1.9
1344	1343	2011	NR	NR	NR	42	Traditional (zig - zag)	1	10000	Pinna rugosa	Larga	NA	1	7	sand Mud (Lama)brown green	Sand	Jose Antonio	Guillermo / Hubert	2	1.9
1345	1344	2011	NR	NR	NR	42	Traditional (zig - zag)	1	10000	Pinna rugosa	Larga	NA	1	14	sand Mud (Lama)brown green	Sand	Jose Antonio	Guillermo / Hubert	2	1.9
1346	1345	2011	NR	NR	NR	42	Traditional (zig - zag)	1	10000	Pinna rugosa	Larga	NA	1	12	sand Mud (Lama)brown green	Sand	Jose Antonio	Guillermo / Hubert	2	1.9
1347	1346	2011	NR	NR	NR	42	Traditional (zig - zag)	1	10000	Pinna rugosa	Larga	NA	1	7.5	sand Mud (Lama)brown green	Sand	Jose Antonio	Guillermo / Hubert	2	1.9
1348	1347	2011	NR	NR	NR	42	Traditional (zig - zag)	1	10000	Pinna rugosa	Larga	NA	1	10	sand Mud (Lama)brown green	Sand	Jose Antonio	Guillermo / Hubert	2	1.9
1349	1348	2011	NR	NR	NR	42	Traditional (zig - zag)	1	10000	Pinna rugosa	Larga	NA	1	12	sand Mud (Lama)brown green	Sand	Jose Antonio	Guillermo / Hubert	2	1.9
1350	1349	2011	NR	NR	NR	42	Traditional (zig - zag)	1	10000	Pinna rugosa	Larga	NA	1	12	sand Mud (Lama)brown green	Sand	Jose Antonio	Guillermo / Hubert	2	1.9
1351	1350	2011	NR	NR	NR	42	Traditional (zig - zag)	1	10000	Pinna rugosa	Larga	NA	1	14	sand Mud (Lama)brown green	Sand	Jose Antonio	Guillermo / Hubert	2	1.9
1352	1351	2011	NR	NR	NR	42	Traditional (zig - zag)	1	10000	Pinna rugosa	Larga	NA	1	16	sand Mud (Lama)brown green	Sand	Jose Antonio	Guillermo / Hubert	2	1.9
1353	1352	2011	NR	NR	NR	42	Traditional (zig - zag)	1	10000	Pinna rugosa	Larga	NA	1	12	sand Mud (Lama)brown green	Sand	Jose Antonio	Guillermo / Hubert	2	1.9
1354	1353	2011	NR	NR	NR	42	Traditional (zig - zag)	1	10000	Pinna rugosa	Larga	NA	1	11	sand Mud (Lama)brown green	Sand	Jose Antonio	Guillermo / Hubert	2	1.9
1355	1354	2011	NR	NR	NR	42	Traditional (zig - zag)	1	10000	Pinna rugosa	Larga	NA	1	5	sand Mud (Lama)brown green	Sand	Jose Antonio	Guillermo / Hubert	2	1.9
1356	1355	2011	NR	NR	NR	42	Traditional (zig - zag)	1	10000	Pinna rugosa	Larga	NA	1	11	sand Mud (Lama)brown green	Sand	Jose Antonio	Guillermo / Hubert	2	1.9
1357	1356	2011	NR	NR	NR	42	Traditional (zig - zag)	1	10000	Pinna rugosa	Larga	NA	1	9	sand Mud (Lama)brown green	Sand	Jose Antonio	Guillermo / Hubert	2	1.9
1358	1357	2011	NR	NR	NR	42	Traditional (zig - zag)	1	10000	Pinna rugosa	Larga	NA	1	8	sand Mud (Lama)brown green	Sand	Jose Antonio	Guillermo / Hubert	2	1.9
1359	1358	2011	NR	NR	NR	42	Traditional (zig - zag)	1	10000	Pinna rugosa	Larga	NA	1	11	sand Mud (Lama)brown green	Sand	Jose Antonio	Guillermo / Hubert	2	1.9
1360	1359	2011	NR	NR	NR	42	Traditional (zig - zag)	1	10000	Pinna rugosa	Larga	NA	1	14	sand Mud (Lama)brown green	Sand	Jose Antonio	Guillermo / Hubert	2	1.9
1361	1360	2011	NR	NR	NR	42	Traditional (zig - zag)	1	10000	Pinna rugosa	Larga	NA	1	10	sand Mud (Lama)brown green	Sand	Jose Antonio	Guillermo / Hubert	2	1.9
1362	1361	2011	NR	NR	NR	42	Traditional (zig - zag)	1	10000	Pinna rugosa	Larga	NA	1	7	sand Mud (Lama)brown green	Sand	Jose Antonio	Guillermo / Hubert	2	1.9
1363	1362	2011	NR	NR	NR	42	Traditional (zig - zag)	1	10000	Pinna rugosa	Larga	NA	1	8.5	sand Mud (Lama)brown green	Sand	Jose Antonio	Guillermo / Hubert	2	1.9
1364	1363	2011	NR	NR	NR	42	Traditional (zig - zag)	1	10000	Pinna rugosa	Larga	NA	1	10	sand Mud (Lama)brown green	Sand	Jose Antonio	Guillermo / Hubert	2	1.9
1365	1364	2011	NR	NR	NR	42	Traditional (zig - zag)	1	10000	Pinna rugosa	Larga	NA	1	12	sand Mud (Lama)brown green	Sand	Jose Antonio	Guillermo / Hubert	2	1.9
1366	1365	2011	NR	NR	NR	42	Traditional (zig - zag)	1	10000	Pinna rugosa	Larga	NA	1	11	sand Mud (Lama)brown green	Sand	Jose Antonio	Guillermo / Hubert	2	1.9
1367	1366	2011	NR	NR	NR	42	Traditional (zig - zag)	1	10000	Pinna rugosa	Larga	NA	1	10.5	sand Mud (Lama)brown green	Sand	Jose Antonio	Guillermo / Hubert	2	1.9
1368	1367	2011	NR	NR	NR	42	Traditional (zig - zag)	1	10000	Pinna rugosa	Larga	NA	1	9	sand Mud (Lama)brown green	Sand	Jose Antonio	Guillermo / Hubert	2	1.9
1369	1368	2011	NR	NR	NR	42	Traditional (zig - zag)	1	10000	Pinna rugosa	Larga	NA	1	9	sand Mud (Lama)brown green	Sand	Jose Antonio	Guillermo / Hubert	2	1.9
1370	1369	2011	NR	NR	NR	42	Traditional (zig - zag)	1	10000	Pinna rugosa	Larga	NA	1	10	sand Mud (Lama)brown green	Sand	Jose Antonio	Guillermo / Hubert	2	1.9
1371	1370	2011	NR	NR	NR	42	Traditional (zig - zag)	1	10000	Pinna rugosa	Larga	NA	1	11	sand Mud (Lama)brown green	Sand	Jose Antonio	Guillermo / Hubert	2	1.9
1372	1371	2011	NR	NR	NR	42	Traditional (zig - zag)	1	10000	Pinna rugosa	Larga	NA	1	11	sand Mud (Lama)brown green	Sand	Jose Antonio	Guillermo / Hubert	2	1.9
1373	1372	2011	NR	NR	NR	42	Traditional (zig - zag)	1	10000	Pinna rugosa	Larga	NA	1	12	sand Mud (Lama)brown green	Sand	Jose Antonio	Guillermo / Hubert	2	1.9
1374	1373	2011	NR	NR	NR	42	Traditional (zig - zag)	1	10000	Pinna rugosa	Larga	NA	1	14	sand Mud (Lama)brown green	Sand	Jose Antonio	Guillermo / Hubert	2	1.9
1375	1374	2011	NR	NR	NR	42	Traditional (zig - zag)	1	10000	Pinna rugosa	Larga	NA	1	9	sand Mud (Lama)brown green	Sand	Jose Antonio	Guillermo / Hubert	2	1.9
1376	1375	2011	NR	NR	NR	42	Traditional (zig - zag)	1	10000	Pinna rugosa	Larga	NA	1	8	sand Mud (Lama)brown green	Sand	Jose Antonio	Guillermo / Hubert	2	1.9
1377	1376	2011	NR	NR	NR	42	Traditional (zig - zag)	1	10000	Pinna rugosa	Larga	NA	1	9	sand Mud (Lama)brown green	Sand	Jose Antonio	Guillermo / Hubert	2	1.9
1378	1377	2011	NR	NR	NR	42	Traditional (zig - zag)	1	10000	Pinna rugosa	Larga	NA	1	7	sand Mud (Lama)brown green	Sand	Jose Antonio	Guillermo / Hubert	2	1.9
1379	1378	2011	NR	NR	NR	42	Traditional (zig - zag)	1	10000	Pinna rugosa	Larga	NA	1	9	sand Mud (Lama)brown green	Sand	Jose Antonio	Guillermo / Hubert	2	1.9
1380	1379	2011	NR	NR	NR	42	Traditional (zig - zag)	1	10000	Pinna rugosa	Larga	NA	1	11	sand Mud (Lama)brown green	Sand	Jose Antonio	Guillermo / Hubert	2	1.9
1381	1380	2011	NR	NR	NR	42	Traditional (zig - zag)	1	10000	Pinna rugosa	Larga	NA	1	12	sand Mud (Lama)brown green	Sand	Jose Antonio	Guillermo / Hubert	2	1.9
1382	1381	2011	NR	NR	NR	42	Traditional (zig - zag)	1	10000	Pinna rugosa	Larga	NA	1	9.5	sand Mud (Lama)brown green	Sand	Jose Antonio	Guillermo / Hubert	2	1.9
1383	1382	2011	NR	NR	NR	42	Traditional (zig - zag)	1	10000	Pinna rugosa	Larga	NA	1	9	sand Mud (Lama)brown green	Sand	Jose Antonio	Guillermo / Hubert	2	1.9
1384	1383	2011	NR	NR	NR	42	Traditional (zig - zag)	1	10000	Pinna rugosa	Larga	NA	1	12	sand Mud (Lama)brown green	Sand	Jose Antonio	Guillermo / Hubert	2	1.9
1385	1384	2011	NR	NR	NR	42	Traditional (zig - zag)	1	10000	Pinna rugosa	Larga	NA	1	9	sand Mud (Lama)brown green	Sand	Jose Antonio	Guillermo / Hubert	2	1.9
1386	1385	2011	NR	NR	NR	42	Traditional (zig - zag)	1	10000	Pinna rugosa	Larga	NA	1	12	sand Mud (Lama)brown green	Sand	Jose Antonio	Guillermo / Hubert	2	1.9
1387	1386	2011	NR	NR	NR	42	Traditional (zig - zag)	1	10000	Pinna rugosa	Larga	NA	1	9	sand Mud (Lama)brown green	Sand	Jose Antonio	Guillermo / Hubert	2	1.9
1388	1387	2011	NR	NR	NR	42	Traditional (zig - zag)	1	10000	Pinna rugosa	Larga	NA	1	12	sand Mud (Lama)brown green	Sand	Jose Antonio	Guillermo / Hubert	2	1.9
1389	1388	2011	NR	NR	NR	42	Traditional (zig - zag)	1	10000	Pinna rugosa	Larga	NA	1	8	sand Mud (Lama)brown green	Sand	Jose Antonio	Guillermo / Hubert	2	1.9
1390	1389	2011	NR	NR	NR	42	Traditional (zig - zag)	1	10000	Pinna rugosa	Larga	NA	1	10	sand Mud (Lama)brown green	Sand	Jose Antonio	Guillermo / Hubert	2	1.9
1391	1390	2011	NR	NR	NR	42	Traditional (zig - zag)	1	10000	Pinna rugosa	Larga	NA	1	9	sand Mud (Lama)brown green	Sand	Jose Antonio	Guillermo / Hubert	2	1.9
1392	1391	2011	NR	NR	NR	42	Traditional (zig - zag)	1	10000	Pinna rugosa	Larga	NA	1	9	sand Mud (Lama)brown green	Sand	Jose Antonio	Guillermo / Hubert	2	1.9
1393	1392	2011	NR	NR	NR	42	Traditional (zig - zag)	1	10000	Pinna rugosa	Larga	NA	1	10	sand Mud (Lama)brown green	Sand	Jose Antonio	Guillermo / Hubert	2	1.9
1394	1393	2011	NR	NR	NR	42	Traditional (zig - zag)	1	10000	Pinna rugosa	Larga	NA	1	9	sand Mud (Lama)brown green	Sand	Jose Antonio	Guillermo / Hubert	2	1.9
1395	1394	2011	NR	NR	NR	42	Traditional (zig - zag)	1	10000	Pinna rugosa	Larga	NA	1	6.5	sand Mud (Lama)brown green	Sand	Jose Antonio	Guillermo / Hubert	2	1.9
1396	1395	2011	NR	NR	NR	42	Traditional (zig - zag)	1	10000	Pinna rugosa	Larga	NA	1	8	sand Mud (Lama)brown green	Sand	Jose Antonio	Guillermo / Hubert	2	1.9
1397	1396	2011	NR	NR	NR	42	Traditional (zig - zag)	1	10000	Pinna rugosa	Larga	NA	1	9	sand Mud (Lama)brown green	Sand	Jose Antonio	Guillermo / Hubert	2	1.9
1398	1397	2011	NR	NR	NR	42	Traditional (zig - zag)	1	10000	Pinna rugosa	Larga	NA	1	11	sand Mud (Lama)brown green	Sand	Jose Antonio	Guillermo / Hubert	2	1.9
1399	1398	2011	NR	NR	NR	42	Traditional (zig - zag)	1	10000	Pinna rugosa	Larga	NA	1	7.5	sand Mud (Lama)brown green	Sand	Jose Antonio	Guillermo / Hubert	2	1.9
1400	1399	2011	NR	NR	NR	42	Traditional (zig - zag)	1	10000	Pinna rugosa	Larga	NA	1	8	sand Mud (Lama)brown green	Sand	Jose Antonio	Guillermo / Hubert	2	1.9
1401	1400	2011	NR	NR	NR	42	Traditional (zig - zag)	1	10000	Pinna rugosa	Larga	NA	1	9	sand Mud (Lama)brown green	Sand	Jose Antonio	Guillermo / Hubert	2	1.9
1402	1401	2011	NR	NR	NR	42	Traditional (zig - zag)	1	10000	Pinna rugosa	Larga	NA	1	7	sand Mud (Lama)brown green	Sand	Jose Antonio	Guillermo / Hubert	2	1.9
1403	1402	2011	NR	NR	NR	42	Traditional (zig - zag)	1	10000	Pinna rugosa	Larga	NA	1	10.5	sand Mud (Lama)brown green	Sand	Jose Antonio	Guillermo / Hubert	2	1.9
1404	1403	2011	NR	NR	NR	42	Traditional (zig - zag)	1	10000	Pinna rugosa	Larga	NA	1	13	sand Mud (Lama)brown green	Sand	Jose Antonio	Guillermo / Hubert	2	1.9
1405	1404	2011	NR	NR	NR	42	Traditional (zig - zag)	1	10000	Pinna rugosa	Larga	NA	1	7	sand Mud (Lama)brown green	Sand	Jose Antonio	Guillermo / Hubert	2	1.9
1406	1405	2011	NR	NR	NR	42	Traditional (zig - zag)	1	10000	Pinna rugosa	Larga	NA	1	11	sand Mud (Lama)brown green	Sand	Jose Antonio	Guillermo / Hubert	2	1.9
1407	1406	2011	NR	NR	NR	42	Traditional (zig - zag)	1	10000	Pinna rugosa	Larga	NA	1	12	sand Mud (Lama)brown green	Sand	Jose Antonio	Guillermo / Hubert	2	1.9
1408	1407	2011	NR	NR	NR	42	Traditional (zig - zag)	1	10000	Pinna rugosa	Larga	NA	1	8.5	sand Mud (Lama)brown green	Sand	Jose Antonio	Guillermo / Hubert	2	1.9
1409	1408	2011	NR	NR	NR	42	Traditional (zig - zag)	1	10000	Pinna rugosa	Larga	NA	1	12	sand Mud (Lama)brown green	Sand	Jose Antonio	Guillermo / Hubert	2	1.9
1410	1409	2011	NR	NR	NR	42	Traditional (zig - zag)	1	10000	Pinna rugosa	Larga	NA	1	7.5	sand Mud (Lama)brown green	Sand	Jose Antonio	Guillermo / Hubert	2	1.9
1411	1410	2011	NR	NR	NR	42	Traditional (zig - zag)	1	10000	Pinna rugosa	Larga	NA	1	10	sand Mud (Lama)brown green	Sand	Jose Antonio	Guillermo / Hubert	2	1.9
1412	1411	2011	NR	NR	NR	42	Traditional (zig - zag)	1	10000	Pinna rugosa	Larga	NA	1	12	sand Mud (Lama)brown green	Sand	Jose Antonio	Guillermo / Hubert	2	1.9
1413	1412	2011	NR	NR	NR	42	Traditional (zig - zag)	1	10000	Pinna rugosa	Larga	NA	1	6.5	sand Mud (Lama)brown green	Sand	Jose Antonio	Guillermo / Hubert	2	1.9
1414	1413	2011	NR	NR	NR	42	Traditional (zig - zag)	1	10000	Pinna rugosa	Larga	NA	1	7	sand Mud (Lama)brown green	Sand	Jose Antonio	Guillermo / Hubert	2	1.9
1415	1414	2011	NR	NR	NR	42	Traditional (zig - zag)	1	10000	Pinna rugosa	Larga	NA	1	8	sand Mud (Lama)brown green	Sand	Jose Antonio	Guillermo / Hubert	2	1.9
1416	1415	2011	NR	NR	NR	42	Traditional (zig - zag)	1	10000	Pinna rugosa	Larga	NA	1	10	sand Mud (Lama)brown green	Sand	Jose Antonio	Guillermo / Hubert	2	1.9
1417	1416	2011	NR	NR	NR	42	Traditional (zig - zag)	1	10000	Pinna rugosa	Larga	NA	1	6.5	sand Mud (Lama)brown green	Sand	Jose Antonio	Guillermo / Hubert	2	1.9
1418	1417	2011	NR	NR	NR	42	Traditional (zig - zag)	1	10000	Pinna rugosa	Larga	NA	1	8	sand Mud (Lama)brown green	Sand	Jose Antonio	Guillermo / Hubert	2	1.9
1419	1418	2011	NR	NR	NR	42	Traditional (zig - zag)	1	10000	Pinna rugosa	Larga	NA	1	7	sand Mud (Lama)brown green	Sand	Jose Antonio	Guillermo / Hubert	2	1.9
1420	1419	2011	NR	NR	NR	42	Traditional (zig - zag)	1	10000	Pinna rugosa	Larga	NA	1	6	sand Mud (Lama)brown green	Sand	Jose Antonio	Guillermo / Hubert	2	1.9
1421	1420	2011	NR	NR	NR	42	Traditional (zig - zag)	1	10000	Pinna rugosa	Larga	NA	1	9	sand Mud (Lama)brown green	Sand	Jose Antonio	Guillermo / Hubert	2	1.9
1422	1421	2011	NR	NR	NR	42	Traditional (zig - zag)	1	10000	Pinna rugosa	Larga	NA	1	10.5	sand Mud (Lama)brown green	Sand	Jose Antonio	Guillermo / Hubert	2	1.9
1423	1422	2011	NR	NR	NR	42	Traditional (zig - zag)	1	10000	Pinna rugosa	Larga	NA	1	8.5	sand Mud (Lama)brown green	Sand	Jose Antonio	Guillermo / Hubert	2	1.9
1424	1423	2011	NR	NR	NR	42	Traditional (zig - zag)	1	10000	Pinna rugosa	Larga	NA	1	9	sand Mud (Lama)brown green	Sand	Jose Antonio	Guillermo / Hubert	2	1.9
1425	1424	2011	NR	NR	NR	42	Traditional (zig - zag)	1	10000	Pinna rugosa	Larga	NA	1	8	sand Mud (Lama)brown green	Sand	Jose Antonio	Guillermo / Hubert	2	1.9
1426	1425	2011	NR	NR	NR	42	Traditional (zig - zag)	1	10000	Pinna rugosa	Larga	NA	1	12	sand Mud (Lama)brown green	Sand	Jose Antonio	Guillermo / Hubert	2	1.9
1427	1426	2011	NR	NR	NR	42	Traditional (zig - zag)	1	10000	Pinna rugosa	Larga	NA	1	13.5	sand Mud (Lama)brown green	Sand	Jose Antonio	Guillermo / Hubert	2	1.9
1428	1427	2011	NR	NR	NR	42	Traditional (zig - zag)	1	10000	Pinna rugosa	Larga	NA	1	14	sand Mud (Lama)brown green	Sand	Jose Antonio	Guillermo / Hubert	2	1.9
1429	1428	2011	NR	NR	NR	42	Traditional (zig - zag)	1	10000	Pinna rugosa	Larga	NA	1	16	sand Mud (Lama)brown green	Sand	Jose Antonio	Guillermo / Hubert	2	1.9
1430	1429	2011	NR	NR	NR	42	Traditional (zig - zag)	1	10000	Pinna rugosa	Larga	NA	1	9	sand Mud (Lama)brown green	Sand	Jose Antonio	Guillermo / Hubert	2	1.9
1431	1430	2011	NR	NR	NR	42	Traditional (zig - zag)	1	10000	Pinna rugosa	Larga	NA	1	8	sand Mud (Lama)brown green	Sand	Jose Antonio	Guillermo / Hubert	2	1.9
1432	1431	2011	NR	NR	NR	42	Traditional (zig - zag)	1	10000	Pinna rugosa	Larga	NA	1	12	sand Mud (Lama)brown green	Sand	Jose Antonio	Guillermo / Hubert	2	1.9
1433	1432	2011	NR	NR	NR	42	Traditional (zig - zag)	1	10000	Pinna rugosa	Larga	NA	1	16	sand Mud (Lama)brown green	Sand	Jose Antonio	Guillermo / Hubert	2	1.9
1434	1433	2011	NR	NR	NR	42	Traditional (zig - zag)	1	10000	Pinna rugosa	Larga	NA	1	9	sand Mud (Lama)brown green	Sand	Jose Antonio	Guillermo / Hubert	2	1.9
1435	1434	2011	NR	NR	NR	42	Traditional (zig - zag)	1	10000	Pinna rugosa	Larga	NA	1	13	sand Mud (Lama)brown green	Sand	Jose Antonio	Guillermo / Hubert	2	1.9
1436	1435	2011	NR	NR	NR	42	Traditional (zig - zag)	1	10000	Pinna rugosa	Larga	NA	1	14	sand Mud (Lama)brown green	Sand	Jose Antonio	Guillermo / Hubert	2	1.9
1437	1436	2011	NR	NR	NR	42	Traditional (zig - zag)	1	10000	Pinna rugosa	Larga	NA	1	10	sand Mud (Lama)brown green	Sand	Jose Antonio	Guillermo / Hubert	2	1.9
1438	1437	2011	NR	NR	NR	42	Traditional (zig - zag)	1	10000	Pinna rugosa	Larga	NA	1	12	sand Mud (Lama)brown green	Sand	Jose Antonio	Guillermo / Hubert	2	1.9
1439	1438	2011	NR	NR	NR	42	Traditional (zig - zag)	1	10000	Pinna rugosa	Larga	NA	1	13	sand Mud (Lama)brown green	Sand	Jose Antonio	Guillermo / Hubert	2	1.9
1440	1439	2011	NR	NR	NR	42	Traditional (zig - zag)	1	10000	Pinna rugosa	Larga	NA	1	8	sand Mud (Lama)brown green	Sand	Jose Antonio	Guillermo / Hubert	2	1.9
1441	1440	2011	NR	NR	NR	42	Traditional (zig - zag)	1	10000	Pinna rugosa	Larga	NA	1	7.5	sand Mud (Lama)brown green	Sand	Jose Antonio	Guillermo / Hubert	2	1.9
1442	1441	2011	NR	NR	NR	42	Traditional (zig - zag)	1	10000	Pinna rugosa	Larga	NA	1	10	sand Mud (Lama)brown green	Sand	Jose Antonio	Guillermo / Hubert	2	1.9
1443	1442	2011	NR	NR	NR	42	Traditional (zig - zag)	1	10000	Pinna rugosa	Larga	NA	1	14	sand Mud (Lama)brown green	Sand	Jose Antonio	Guillermo / Hubert	2	1.9
1444	1443	2011	NR	NR	NR	42	Traditional (zig - zag)	1	10000	Pinna rugosa	Larga	NA	1	7	sand Mud (Lama)brown green	Sand	Jose Antonio	Guillermo / Hubert	2	1.9
1445	1444	2011	NR	NR	NR	42	Traditional (zig - zag)	1	10000	Pinna rugosa	Larga	NA	1	8.5	sand Mud (Lama)brown green	Sand	Jose Antonio	Guillermo / Hubert	2	1.9
1446	1445	2011	NR	NR	NR	42	Traditional (zig - zag)	1	10000	Pinna rugosa	Larga	NA	1	9	sand Mud (Lama)brown green	Sand	Jose Antonio	Guillermo / Hubert	2	1.9
1447	1446	2011	NR	NR	NR	42	Traditional (zig - zag)	1	10000	Pinna rugosa	Larga	NA	1	9	sand Mud (Lama)brown green	Sand	Jose Antonio	Guillermo / Hubert	2	1.9
1448	1447	2011	NR	NR	NR	42	Traditional (zig - zag)	1	10000	Pinna rugosa	Larga	NA	1	12	sand Mud (Lama)brown green	Sand	Jose Antonio	Guillermo / Hubert	2	1.9
1449	1448	2011	NR	NR	NR	42	Traditional (zig - zag)	1	10000	Pinna rugosa	Larga	NA	1	11	sand Mud (Lama)brown green	Sand	Jose Antonio	Guillermo / Hubert	2	1.9
1450	1449	2011	NR	NR	NR	42	Traditional (zig - zag)	1	10000	Pinna rugosa	Larga	NA	1	16	sand Mud (Lama)brown green	Sand	Jose Antonio	Guillermo / Hubert	2	1.9
1451	1450	2011	NR	NR	NR	42	Traditional (zig - zag)	1	10000	Pinna rugosa	Larga	NA	1	17	sand Mud (Lama)brown green	Sand	Jose Antonio	Guillermo / Hubert	2	1.9
1452	1451	2011	NR	NR	NR	42	Traditional (zig - zag)	1	10000	Pinna rugosa	Larga	NA	1	18	sand Mud (Lama)brown green	Sand	Jose Antonio	Guillermo / Hubert	2	1.9
1453	1452	2011	NR	NR	NR	42	Traditional (zig - zag)	1	10000	Pinna rugosa	Larga	NA	1	16	sand Mud (Lama)brown green	Sand	Jose Antonio	Guillermo / Hubert	2	1.9
1454	1453	2011	NR	NR	NR	42	Traditional (zig - zag)	1	10000	Pinna rugosa	Larga	NA	1	14	sand Mud (Lama)brown green	Sand	Jose Antonio	Guillermo / Hubert	2	1.9
1455	1454	2011	NR	NR	NR	42	Traditional (zig - zag)	1	10000	Pinna rugosa	Larga	NA	1	17	sand Mud (Lama)brown green	Sand	Jose Antonio	Guillermo / Hubert	2	1.9
1456	1455	2011	NR	NR	NR	42	Traditional (zig - zag)	1	10000	Pinna rugosa	Larga	NA	1	15	sand Mud (Lama)brown green	Sand	Jose Antonio	Guillermo / Hubert	2	1.9
1457	1456	2011	NR	NR	NR	42	Traditional (zig - zag)	1	10000	Pinna rugosa	Larga	NA	1	7	sand Mud (Lama)brown green	Sand	Jose Antonio	Guillermo / Hubert	2	1.9
1458	1457	2011	NR	NR	NR	42	Traditional (zig - zag)	1	10000	Pinna rugosa	Larga	NA	1	14	sand Mud (Lama)brown green	Sand	Jose Antonio	Guillermo / Hubert	2	1.9
1459	1458	2011	NR	NR	NR	42	Traditional (zig - zag)	1	10000	Pinna rugosa	Larga	NA	1	12.5	sand Mud (Lama)brown green	Sand	Jose Antonio	Guillermo / Hubert	2	1.9
1460	1459	2011	NR	NR	NR	42	Traditional (zig - zag)	1	10000	Pinna rugosa	Larga	NA	1	11	sand Mud (Lama)brown green	Sand	Jose Antonio	Guillermo / Hubert	2	1.9
1461	1460	2011	NR	NR	NR	42	Traditional (zig - zag)	1	10000	Pinna rugosa	Larga	NA	1	9	sand Mud (Lama)brown green	Sand	Jose Antonio	Guillermo / Hubert	2	1.9
1462	1461	2011	NR	NR	NR	42	Traditional (zig - zag)	1	10000	Pinna rugosa	Larga	NA	1	12	sand Mud (Lama)brown green	Sand	Jose Antonio	Guillermo / Hubert	2	1.9
1463	1462	2011	NR	NR	NR	42	Traditional (zig - zag)	1	10000	Pinna rugosa	Larga	NA	1	12	sand Mud (Lama)brown green	Sand	Jose Antonio	Guillermo / Hubert	2	1.9
1464	1463	2011	NR	NR	NR	42	Traditional (zig - zag)	1	10000	Pinna rugosa	Larga	NA	1	14	sand Mud (Lama)brown green	Sand	Jose Antonio	Guillermo / Hubert	2	1.9
1465	1464	2011	NR	NR	NR	42	Traditional (zig - zag)	1	10000	Pinna rugosa	Larga	NA	1	15	sand Mud (Lama)brown green	Sand	Jose Antonio	Guillermo / Hubert	2	1.9
1466	1465	2011	NR	NR	NR	42	Traditional (zig - zag)	1	10000	Pinna rugosa	Larga	NA	1	14	sand Mud (Lama)brown green	Sand	Jose Antonio	Guillermo / Hubert	2	1.9
1467	1466	2011	NR	NR	NR	42	Traditional (zig - zag)	1	10000	Pinna rugosa	Larga	NA	1	12.5	sand Mud (Lama)brown green	Sand	Jose Antonio	Guillermo / Hubert	2	1.9
1468	1467	2011	NR	NR	NR	42	Traditional (zig - zag)	1	10000	Pinna rugosa	Larga	NA	1	13.5	sand Mud (Lama)brown green	Sand	Jose Antonio	Guillermo / Hubert	2	1.9
1469	1468	2011	NR	NR	NR	42	Traditional (zig - zag)	1	10000	Pinna rugosa	Larga	NA	1	12	sand Mud (Lama)brown green	Sand	Jose Antonio	Guillermo / Hubert	2	1.9
1470	1469	2011	NR	NR	NR	42	Traditional (zig - zag)	1	10000	Pinna rugosa	Larga	NA	1	13.5	sand Mud (Lama)brown green	Sand	Jose Antonio	Guillermo / Hubert	2	1.9
1471	1470	2011	NR	NR	NR	42	Traditional (zig - zag)	1	10000	Pinna rugosa	Larga	NA	1	14	sand Mud (Lama)brown green	Sand	Jose Antonio	Guillermo / Hubert	2	1.9
1472	1471	2011	NR	NR	NR	42	Traditional (zig - zag)	1	10000	Pinna rugosa	Larga	NA	1	15	sand Mud (Lama)brown green	Sand	Jose Antonio	Guillermo / Hubert	2	1.9
1473	1472	2011	NR	NR	NR	43	Traditional (zig - zag)	1	10000	Atrina tuberculosa	Botijona	NA	0	NA	sand with shell and sacate	Sand	Jose Antonio	Guillermo / Hubert	2	1.5
1474	1473	2011	NR	NR	NR	43	Traditional (zig - zag)	1	10000	Atrina maura	China	NA	1	4.5	sand with shell and sacate	Sand	Jose Antonio	Guillermo / Hubert	2	1.5
1475	1474	2011	NR	NR	NR	43	Traditional (zig - zag)	1	10000	Atrina maura	China	NA	1	15	sand with shell and sacate	Sand	Jose Antonio	Guillermo / Hubert	2	1.5
1476	1475	2011	NR	NR	NR	43	Traditional (zig - zag)	1	10000	Atrina maura	China	NA	1	13	sand with shell and sacate	Sand	Jose Antonio	Guillermo / Hubert	2	1.5
1477	1476	2011	NR	NR	NR	43	Traditional (zig - zag)	1	10000	Atrina maura	China	NA	1	13.5	sand with shell and sacate	Sand	Jose Antonio	Guillermo / Hubert	2	1.5
1478	1477	2011	NR	NR	NR	43	Traditional (zig - zag)	1	10000	Atrina maura	China	NA	1	12	sand with shell and sacate	Sand	Jose Antonio	Guillermo / Hubert	2	1.5
1479	1478	2011	NR	NR	NR	43	Traditional (zig - zag)	1	10000	Atrina maura	China	NA	1	16	sand with shell and sacate	Sand	Jose Antonio	Guillermo / Hubert	2	1.5
1480	1479	2011	NR	NR	NR	43	Traditional (zig - zag)	1	10000	Atrina maura	China	NA	1	11.5	sand with shell and sacate	Sand	Jose Antonio	Guillermo / Hubert	2	1.5
1481	1480	2011	NR	NR	NR	43	Traditional (zig - zag)	1	10000	Atrina maura	China	NA	1	16.5	sand with shell and sacate	Sand	Jose Antonio	Guillermo / Hubert	2	1.5
1482	1481	2011	NR	NR	NR	43	Traditional (zig - zag)	1	10000	Atrina maura	China	NA	1	15.5	sand with shell and sacate	Sand	Jose Antonio	Guillermo / Hubert	2	1.5
1483	1482	2011	NR	NR	NR	43	Traditional (zig - zag)	1	10000	Atrina maura	China	NA	1	8.5	sand with shell and sacate	Sand	Jose Antonio	Guillermo / Hubert	2	1.5
1484	1483	2011	NR	NR	NR	43	Traditional (zig - zag)	1	10000	Atrina maura	China	NA	1	15	sand with shell and sacate	Sand	Jose Antonio	Guillermo / Hubert	2	1.5
1485	1484	2011	NR	NR	NR	43	Traditional (zig - zag)	1	10000	Atrina maura	China	NA	1	13.5	sand with shell and sacate	Sand	Jose Antonio	Guillermo / Hubert	2	1.5
1486	1485	2011	NR	NR	NR	43	Traditional (zig - zag)	1	10000	Atrina maura	China	NA	1	14.5	sand with shell and sacate	Sand	Jose Antonio	Guillermo / Hubert	2	1.5
1487	1486	2011	NR	NR	NR	43	Traditional (zig - zag)	1	10000	Atrina maura	China	NA	1	8.5	sand with shell and sacate	Sand	Jose Antonio	Guillermo / Hubert	2	1.5
1488	1487	2011	NR	NR	NR	43	Traditional (zig - zag)	1	10000	Atrina maura	China	NA	1	15.5	sand with shell and sacate	Sand	Jose Antonio	Guillermo / Hubert	2	1.5
1489	1488	2011	NR	NR	NR	43	Traditional (zig - zag)	1	10000	Atrina maura	China	NA	1	10	sand with shell and sacate	Sand	Jose Antonio	Guillermo / Hubert	2	1.5
1490	1489	2011	NR	NR	NR	43	Traditional (zig - zag)	1	10000	Atrina maura	China	NA	1	11	sand with shell and sacate	Sand	Jose Antonio	Guillermo / Hubert	2	1.5
1491	1490	2011	NR	NR	NR	43	Traditional (zig - zag)	1	10000	Atrina maura	China	NA	1	13	sand with shell and sacate	Sand	Jose Antonio	Guillermo / Hubert	2	1.5
1492	1491	2011	NR	NR	NR	43	Traditional (zig - zag)	1	10000	Atrina maura	China	NA	1	5	sand with shell and sacate	Sand	Jose Antonio	Guillermo / Hubert	2	1.5
1493	1492	2011	NR	NR	NR	43	Traditional (zig - zag)	1	10000	Atrina maura	China	NA	1	7	sand with shell and sacate	Sand	Jose Antonio	Guillermo / Hubert	2	1.5
1494	1493	2011	NR	NR	NR	43	Traditional (zig - zag)	1	10000	Pinna rugosa	Larga	NA	1	14	sand with shell and sacate	Sand	Jose Antonio	Guillermo / Hubert	2	1.5
1495	1494	2011	NR	NR	NR	43	Traditional (zig - zag)	1	10000	Pinna rugosa	Larga	NA	1	14.5	sand with shell and sacate	Sand	Jose Antonio	Guillermo / Hubert	2	1.5
1496	1495	2011	NR	NR	NR	43	Traditional (zig - zag)	1	10000	Pinna rugosa	Larga	NA	1	12	sand with shell and sacate	Sand	Jose Antonio	Guillermo / Hubert	2	1.5
1497	1496	2011	NR	NR	NR	43	Traditional (zig - zag)	1	10000	Pinna rugosa	Larga	NA	1	13	sand with shell and sacate	Sand	Jose Antonio	Guillermo / Hubert	2	1.5
1498	1497	2011	NR	NR	NR	43	Traditional (zig - zag)	1	10000	Pinna rugosa	Larga	NA	1	15	sand with shell and sacate	Sand	Jose Antonio	Guillermo / Hubert	2	1.5
1499	1498	2011	NR	NR	NR	43	Traditional (zig - zag)	1	10000	Pinna rugosa	Larga	NA	1	9	sand with shell and sacate	Sand	Jose Antonio	Guillermo / Hubert	2	1.5
1500	1499	2011	NR	NR	NR	43	Traditional (zig - zag)	1	10000	Pinna rugosa	Larga	NA	1	11	sand with shell and sacate	Sand	Jose Antonio	Guillermo / Hubert	2	1.5
1501	1500	2011	NR	NR	NR	43	Traditional (zig - zag)	1	10000	Pinna rugosa	Larga	NA	1	11.5	sand with shell and sacate	Sand	Jose Antonio	Guillermo / Hubert	2	1.5
1502	1501	2011	NR	NR	NR	43	Traditional (zig - zag)	1	10000	Pinna rugosa	Larga	NA	1	13	sand with shell and sacate	Sand	Jose Antonio	Guillermo / Hubert	2	1.5
1503	1502	2011	NR	NR	NR	43	Traditional (zig - zag)	1	10000	Pinna rugosa	Larga	NA	1	12	sand with shell and sacate	Sand	Jose Antonio	Guillermo / Hubert	2	1.5
1504	1503	2011	NR	NR	NR	43	Traditional (zig - zag)	1	10000	Pinna rugosa	Larga	NA	1	10	sand with shell and sacate	Sand	Jose Antonio	Guillermo / Hubert	2	1.5
1505	1504	2011	NR	NR	NR	43	Traditional (zig - zag)	1	10000	Pinna rugosa	Larga	NA	1	12	sand with shell and sacate	Sand	Jose Antonio	Guillermo / Hubert	2	1.5
1506	1505	2011	NR	NR	NR	43	Traditional (zig - zag)	1	10000	Pinna rugosa	Larga	NA	1	7	sand with shell and sacate	Sand	Jose Antonio	Guillermo / Hubert	2	1.5
1507	1506	2011	NR	NR	NR	43	Traditional (zig - zag)	1	10000	Pinna rugosa	Larga	NA	1	5	sand with shell and sacate	Sand	Jose Antonio	Guillermo / Hubert	2	1.5
1508	1507	2011	NR	NR	NR	43	Traditional (zig - zag)	1	10000	Pinna rugosa	Larga	NA	1	15	sand with shell and sacate	Sand	Jose Antonio	Guillermo / Hubert	2	1.5
1509	1508	2011	NR	NR	NR	43	Traditional (zig - zag)	1	10000	Pinna rugosa	Larga	NA	1	11	sand with shell and sacate	Sand	Jose Antonio	Guillermo / Hubert	2	1.5
1510	1509	2011	NR	NR	NR	43	Traditional (zig - zag)	1	10000	Pinna rugosa	Larga	NA	1	14	sand with shell and sacate	Sand	Jose Antonio	Guillermo / Hubert	2	1.5
1511	1510	2011	NR	NR	NR	43	Traditional (zig - zag)	1	10000	Pinna rugosa	Larga	NA	1	12	sand with shell and sacate	Sand	Jose Antonio	Guillermo / Hubert	2	1.5
1512	1511	2011	NR	NR	NR	43	Traditional (zig - zag)	1	10000	Pinna rugosa	Larga	NA	1	13.5	sand with shell and sacate	Sand	Jose Antonio	Guillermo / Hubert	2	1.5
1513	1512	2011	NR	NR	NR	43	Traditional (zig - zag)	1	10000	Pinna rugosa	Larga	NA	1	12	sand with shell and sacate	Sand	Jose Antonio	Guillermo / Hubert	2	1.5
1514	1513	2011	NR	NR	NR	43	Traditional (zig - zag)	1	10000	Pinna rugosa	Larga	NA	1	11.5	sand with shell and sacate	Sand	Jose Antonio	Guillermo / Hubert	2	1.5
1515	1514	2011	NR	NR	NR	43	Traditional (zig - zag)	1	10000	Pinna rugosa	Larga	NA	1	10.5	sand with shell and sacate	Sand	Jose Antonio	Guillermo / Hubert	2	1.5
1516	1515	2011	NR	NR	NR	43	Traditional (zig - zag)	1	10000	Pinna rugosa	Larga	NA	1	16	sand with shell and sacate	Sand	Jose Antonio	Guillermo / Hubert	2	1.5
1517	1516	2011	NR	NR	NR	43	Traditional (zig - zag)	1	10000	Pinna rugosa	Larga	NA	1	13	sand with shell and sacate	Sand	Jose Antonio	Guillermo / Hubert	2	1.5
1518	1517	2011	NR	NR	NR	43	Traditional (zig - zag)	1	10000	Pinna rugosa	Larga	NA	1	12.5	sand with shell and sacate	Sand	Jose Antonio	Guillermo / Hubert	2	1.5
1519	1518	2011	NR	NR	NR	43	Traditional (zig - zag)	1	10000	Pinna rugosa	Larga	NA	1	14.5	sand with shell and sacate	Sand	Jose Antonio	Guillermo / Hubert	2	1.5
1520	1519	2011	NR	NR	NR	43	Traditional (zig - zag)	1	10000	Pinna rugosa	Larga	NA	1	12	sand with shell and sacate	Sand	Jose Antonio	Guillermo / Hubert	2	1.5
1521	1520	2011	NR	NR	NR	43	Traditional (zig - zag)	1	10000	Pinna rugosa	Larga	NA	1	12.5	sand with shell and sacate	Sand	Jose Antonio	Guillermo / Hubert	2	1.5
1522	1521	2011	NR	NR	NR	43	Traditional (zig - zag)	1	10000	Pinna rugosa	Larga	NA	1	13.5	sand with shell and sacate	Sand	Jose Antonio	Guillermo / Hubert	2	1.5
1523	1522	2011	NR	NR	NR	43	Traditional (zig - zag)	1	10000	Pinna rugosa	Larga	NA	1	12	sand with shell and sacate	Sand	Jose Antonio	Guillermo / Hubert	2	1.5
1524	1523	2011	NR	NR	NR	43	Traditional (zig - zag)	1	10000	Pinna rugosa	Larga	NA	1	11.5	sand with shell and sacate	Sand	Jose Antonio	Guillermo / Hubert	2	1.5
1525	1524	2011	NR	NR	NR	43	Traditional (zig - zag)	1	10000	Pinna rugosa	Larga	NA	1	11	sand with shell and sacate	Sand	Jose Antonio	Guillermo / Hubert	2	1.5
1526	1525	2011	NR	NR	NR	43	Traditional (zig - zag)	1	10000	Pinna rugosa	Larga	NA	1	10	sand with shell and sacate	Sand	Jose Antonio	Guillermo / Hubert	2	1.5
1527	1526	2011	NR	NR	NR	43	Traditional (zig - zag)	1	10000	Pinna rugosa	Larga	NA	1	13.5	sand with shell and sacate	Sand	Jose Antonio	Guillermo / Hubert	2	1.5
1528	1527	2011	NR	NR	NR	43	Traditional (zig - zag)	1	10000	Pinna rugosa	Larga	NA	1	14	sand with shell and sacate	Sand	Jose Antonio	Guillermo / Hubert	2	1.5
1529	1528	2011	NR	NR	NR	43	Traditional (zig - zag)	1	10000	Pinna rugosa	Larga	NA	1	16	sand with shell and sacate	Sand	Jose Antonio	Guillermo / Hubert	2	1.5
1530	1529	2011	NR	NR	NR	43	Traditional (zig - zag)	1	10000	Pinna rugosa	Larga	NA	1	16.5	sand with shell and sacate	Sand	Jose Antonio	Guillermo / Hubert	2	1.5
1531	1530	2011	NR	NR	NR	43	Traditional (zig - zag)	1	10000	Pinna rugosa	Larga	NA	1	12	sand with shell and sacate	Sand	Jose Antonio	Guillermo / Hubert	2	1.5
1532	1531	2011	NR	NR	NR	43	Traditional (zig - zag)	1	10000	Pinna rugosa	Larga	NA	1	12	sand with shell and sacate	Sand	Jose Antonio	Guillermo / Hubert	2	1.5
1533	1532	2011	NR	NR	NR	43	Traditional (zig - zag)	1	10000	Pinna rugosa	Larga	NA	1	13.5	sand with shell and sacate	Sand	Jose Antonio	Guillermo / Hubert	2	1.5
1534	1533	2011	NR	NR	NR	43	Traditional (zig - zag)	1	10000	Pinna rugosa	Larga	NA	1	14	sand with shell and sacate	Sand	Jose Antonio	Guillermo / Hubert	2	1.5
1535	1534	2011	NR	NR	NR	45	Traditional (zig - zag)	1	10000	Atrina tuberculosa	Botijona	NA	0	NA	sand with shell sacate brown in parts Mud (Fango)	Sand	Jose Antonio	Guillermo / Hubert	2	2.6
1536	1535	2011	NR	NR	NR	45	Traditional (zig - zag)	1	10000	Atrina maura	China	NA	1	15	sand with shell sacate brown in parts Mud (Fango)	Sand	Jose Antonio	Guillermo / Hubert	2	2.6
1537	1536	2011	NR	NR	NR	45	Traditional (zig - zag)	1	10000	Atrina maura	China	NA	1	13.5	sand with shell sacate brown in parts Mud (Fango)	Sand	Jose Antonio	Guillermo / Hubert	2	2.6
1538	1537	2011	NR	NR	NR	45	Traditional (zig - zag)	1	10000	Atrina maura	China	NA	1	12	sand with shell sacate brown in parts Mud (Fango)	Sand	Jose Antonio	Guillermo / Hubert	2	2.6
1539	1538	2011	NR	NR	NR	45	Traditional (zig - zag)	1	10000	Atrina maura	China	NA	1	17.5	sand with shell sacate brown in parts Mud (Fango)	Sand	Jose Antonio	Guillermo / Hubert	2	2.6
1540	1539	2011	NR	NR	NR	45	Traditional (zig - zag)	1	10000	Atrina maura	China	NA	1	14	sand with shell sacate brown in parts Mud (Fango)	Sand	Jose Antonio	Guillermo / Hubert	2	2.6
1541	1540	2011	NR	NR	NR	45	Traditional (zig - zag)	1	10000	Atrina maura	China	NA	1	17	sand with shell sacate brown in parts Mud (Fango)	Sand	Jose Antonio	Guillermo / Hubert	2	2.6
1542	1541	2011	NR	NR	NR	45	Traditional (zig - zag)	1	10000	Atrina maura	China	NA	1	16	sand with shell sacate brown in parts Mud (Fango)	Sand	Jose Antonio	Guillermo / Hubert	2	2.6
1543	1542	2011	NR	NR	NR	45	Traditional (zig - zag)	1	10000	Atrina maura	China	NA	1	16	sand with shell sacate brown in parts Mud (Fango)	Sand	Jose Antonio	Guillermo / Hubert	2	2.6
1544	1543	2011	NR	NR	NR	45	Traditional (zig - zag)	1	10000	Pinna rugosa	Larga	NA	1	12.5	sand with shell sacate brown in parts Mud (Fango)	Sand	Jose Antonio	Guillermo / Hubert	2	2.6
1545	1544	2011	NR	NR	NR	45	Traditional (zig - zag)	1	10000	Pinna rugosa	Larga	NA	1	14	sand with shell sacate brown in parts Mud (Fango)	Sand	Jose Antonio	Guillermo / Hubert	2	2.6
1546	1545	2011	NR	NR	NR	45	Traditional (zig - zag)	1	10000	Pinna rugosa	Larga	NA	1	15	sand with shell sacate brown in parts Mud (Fango)	Sand	Jose Antonio	Guillermo / Hubert	2	2.6
1547	1546	2011	NR	NR	NR	45	Traditional (zig - zag)	1	10000	Pinna rugosa	Larga	NA	1	14	sand with shell sacate brown in parts Mud (Fango)	Sand	Jose Antonio	Guillermo / Hubert	2	2.6
1548	1547	2011	NR	NR	NR	45	Traditional (zig - zag)	1	10000	Pinna rugosa	Larga	NA	1	18	sand with shell sacate brown in parts Mud (Fango)	Sand	Jose Antonio	Guillermo / Hubert	2	2.6
1549	1548	2011	NR	NR	NR	45	Traditional (zig - zag)	1	10000	Pinna rugosa	Larga	NA	1	14	sand with shell sacate brown in parts Mud (Fango)	Sand	Jose Antonio	Guillermo / Hubert	2	2.6
1550	1549	2011	NR	NR	NR	45	Traditional (zig - zag)	1	10000	Pinna rugosa	Larga	NA	1	15.5	sand with shell sacate brown in parts Mud (Fango)	Sand	Jose Antonio	Guillermo / Hubert	2	2.6
1551	1550	2011	NR	NR	NR	45	Traditional (zig - zag)	1	10000	Pinna rugosa	Larga	NA	1	17	sand with shell sacate brown in parts Mud (Fango)	Sand	Jose Antonio	Guillermo / Hubert	2	2.6
1552	1551	2011	NR	NR	NR	45	Traditional (zig - zag)	1	10000	Pinna rugosa	Larga	NA	1	21	sand with shell sacate brown in parts Mud (Fango)	Sand	Jose Antonio	Guillermo / Hubert	2	2.6
1553	1552	2011	NR	NR	NR	45	Traditional (zig - zag)	1	10000	Pinna rugosa	Larga	NA	1	14.5	sand with shell sacate brown in parts Mud (Fango)	Sand	Jose Antonio	Guillermo / Hubert	2	2.6
1554	1553	2011	NR	NR	NR	45	Traditional (zig - zag)	1	10000	Pinna rugosa	Larga	NA	1	13	sand with shell sacate brown in parts Mud (Fango)	Sand	Jose Antonio	Guillermo / Hubert	2	2.6
1555	1554	2011	NR	NR	NR	45	Traditional (zig - zag)	1	10000	Pinna rugosa	Larga	NA	1	17	sand with shell sacate brown in parts Mud (Fango)	Sand	Jose Antonio	Guillermo / Hubert	2	2.6
1556	1555	2011	NR	NR	NR	46	Traditional (zig - zag)	1	10000	Atrina tuberculosa	Botijona	NA	0	NA	sand	Sand	Jose Antonio	Guillermo / Hubert	2	2.3
1557	1556	2011	NR	NR	NR	46	Traditional (zig - zag)	1	10000	Pinna rugosa	Larga	NA	0	NA	sand	Sand	Jose Antonio	Guillermo / Hubert	2	2.3
1558	1557	2011	NR	NR	NR	46	Traditional (zig - zag)	1	10000	Atrina maura	China	NA	1	14	sand	Sand	Jose Antonio	Guillermo / Hubert	2	2.3
1559	1558	2011	NR	NR	NR	46	Traditional (zig - zag)	1	10000	Atrina maura	China	NA	1	14	sand	Sand	Jose Antonio	Guillermo / Hubert	2	2.3
1560	1559	2011	NR	NR	NR	46	Traditional (zig - zag)	1	10000	Atrina maura	China	NA	1	12	sand	Sand	Jose Antonio	Guillermo / Hubert	2	2.3
1561	1560	2011	NR	NR	NR	46	Traditional (zig - zag)	1	10000	Atrina maura	China	NA	1	15	sand	Sand	Jose Antonio	Guillermo / Hubert	2	2.3
1562	1561	2011	NR	NR	NR	47	Traditional (zig - zag)	1	10000	Pinna rugosa	Larga	NA	0	NA	sand fine with shell	Sand	Jose Antonio I	Guillermo / Hubert	2	6.4
1563	1562	2011	NR	NR	NR	47	Traditional (zig - zag)	1	10000	Atrina tuberculosa	Botijona	NA	0	NA	sand fine with shell	Sand	Jose Antonio I	Guillermo / Hubert	2	6.4
1564	1563	2011	NR	NR	NR	47	Traditional (zig - zag)	1	10000	Atrina maura	China	NA	0	NA	sand fine with shell	Sand	Jose Antonio I	Guillermo / Hubert	2	6.4
1565	1564	2011	NR	NR	NR	48	Traditional (zig - zag)	1	10000	Pinna rugosa	Larga	NA	0	NA	sand fine	Sand	Jose Antonio I	Guillermo / Hubert	2	9.3
1566	1565	2011	NR	NR	NR	48	Traditional (zig - zag)	1	10000	Atrina tuberculosa	Botijona	NA	0	NA	sand fine	Sand	Jose Antonio I	Guillermo / Hubert	2	9.3
1567	1566	2011	NR	NR	NR	48	Traditional (zig - zag)	1	10000	Atrina maura	China	NA	0	NA	sand fine	Sand	Jose Antonio I	Guillermo / Hubert	2	9.3
1568	1567	2011	NR	NR	NR	49	Traditional (zig - zag)	1	10000	Pinna rugosa	Larga	NA	0	NA	sand fine	Sand	Jose Antonio I	Guillermo / Hubert	2	6.1
1569	1568	2011	NR	NR	NR	49	Traditional (zig - zag)	1	10000	Atrina tuberculosa	Botijona	NA	0	NA	sand fine	Sand	Jose Antonio I	Guillermo / Hubert	2	6.1
1570	1569	2011	NR	NR	NR	49	Traditional (zig - zag)	1	10000	Atrina maura	China	NA	0	NA	sand fine	Sand	Jose Antonio I	Guillermo / Hubert	2	6.1
1571	1570	2011	SEPTEMBER	9	9/20/11	50	Traditional (zig - zag)	1	10000	Pinna rugosa	Larga	NA	0	NA	sand fine	Sand	Jose Antonio I	Guillermo / Hubert	2	6.6
1572	1571	2011	SEPTEMBER	9	9/20/11	50	Traditional (zig - zag)	1	10000	Atrina tuberculosa	Botijona	NA	0	NA	sand fine	Sand	Jose Antonio I	Guillermo / Hubert	2	6.6
1573	1572	2011	SEPTEMBER	9	9/20/11	50	Traditional (zig - zag)	1	10000	Atrina maura	China	NA	0	NA	sand fine	Sand	Jose Antonio I	Guillermo / Hubert	2	6.6
1574	1573	2011	NR	NR	NR	51	Traditional (zig - zag)	1	10000	Atrina tuberculosa	Botijona	NA	0	NA	sand concha sacate	Sand	Jose Antonio	Guillermo / Hubert	2	2a6
1575	1574	2011	NR	NR	NR	51	Traditional (zig - zag)	1	10000	Atrina maura	China	NA	1	13	sand concha sacate	Sand	Jose Antonio	Guillermo / Hubert	2	2a6
1576	1575	2011	NR	NR	NR	51	Traditional (zig - zag)	1	10000	Atrina maura	China	NA	1	11.5	sand concha sacate	Sand	Jose Antonio	Guillermo / Hubert	2	2a6
1577	1576	2011	NR	NR	NR	51	Traditional (zig - zag)	1	10000	Atrina maura	China	NA	1	11	sand concha sacate	Sand	Jose Antonio	Guillermo / Hubert	2	2a6
1578	1577	2011	NR	NR	NR	51	Traditional (zig - zag)	1	10000	Atrina maura	China	NA	1	12.5	sand concha sacate	Sand	Jose Antonio	Guillermo / Hubert	2	2a6
1579	1578	2011	NR	NR	NR	51	Traditional (zig - zag)	1	10000	Atrina maura	China	NA	1	12.5	sand concha sacate	Sand	Jose Antonio	Guillermo / Hubert	2	2a6
1580	1579	2011	NR	NR	NR	51	Traditional (zig - zag)	1	10000	Atrina maura	China	NA	1	13	sand concha sacate	Sand	Jose Antonio	Guillermo / Hubert	2	2a6
1581	1580	2011	NR	NR	NR	51	Traditional (zig - zag)	1	10000	Atrina maura	China	NA	1	13.5	sand concha sacate	Sand	Jose Antonio	Guillermo / Hubert	2	2a6
1582	1581	2011	NR	NR	NR	51	Traditional (zig - zag)	1	10000	Atrina maura	China	NA	1	12	sand concha sacate	Sand	Jose Antonio	Guillermo / Hubert	2	2a6
1583	1582	2011	NR	NR	NR	51	Traditional (zig - zag)	1	10000	Atrina maura	China	NA	1	7.5	sand concha sacate	Sand	Jose Antonio	Guillermo / Hubert	2	2a6
1584	1583	2011	NR	NR	NR	51	Traditional (zig - zag)	1	10000	Atrina maura	China	NA	1	11	sand concha sacate	Sand	Jose Antonio	Guillermo / Hubert	2	2a6
1585	1584	2011	NR	NR	NR	51	Traditional (zig - zag)	1	10000	Atrina maura	China	NA	1	13	sand concha sacate	Sand	Jose Antonio	Guillermo / Hubert	2	2a6
1586	1585	2011	NR	NR	NR	51	Traditional (zig - zag)	1	10000	Atrina maura	China	NA	1	12.5	sand concha sacate	Sand	Jose Antonio	Guillermo / Hubert	2	2a6
1587	1586	2011	NR	NR	NR	51	Traditional (zig - zag)	1	10000	Atrina maura	China	NA	1	10	sand concha sacate	Sand	Jose Antonio	Guillermo / Hubert	2	2a6
1588	1587	2011	NR	NR	NR	51	Traditional (zig - zag)	1	10000	Atrina maura	China	NA	1	12	sand concha sacate	Sand	Jose Antonio	Guillermo / Hubert	2	2a6
1589	1588	2011	NR	NR	NR	51	Traditional (zig - zag)	1	10000	Atrina maura	China	NA	1	8	sand concha sacate	Sand	Jose Antonio	Guillermo / Hubert	2	2a6
1590	1589	2011	NR	NR	NR	51	Traditional (zig - zag)	1	10000	Atrina maura	China	NA	1	6	sand concha sacate	Sand	Jose Antonio	Guillermo / Hubert	2	2a6
1591	1590	2011	NR	NR	NR	51	Traditional (zig - zag)	1	10000	Atrina maura	China	NA	1	12	sand concha sacate	Sand	Jose Antonio	Guillermo / Hubert	2	2a6
1592	1591	2011	NR	NR	NR	51	Traditional (zig - zag)	1	10000	Atrina maura	China	NA	1	12.5	sand concha sacate	Sand	Jose Antonio	Guillermo / Hubert	2	2a6
1593	1592	2011	NR	NR	NR	51	Traditional (zig - zag)	1	10000	Atrina maura	China	NA	1	14	sand concha sacate	Sand	Jose Antonio	Guillermo / Hubert	2	2a6
1594	1593	2011	NR	NR	NR	51	Traditional (zig - zag)	1	10000	Atrina maura	China	NA	1	12.5	sand concha sacate	Sand	Jose Antonio	Guillermo / Hubert	2	2a6
1595	1594	2011	NR	NR	NR	51	Traditional (zig - zag)	1	10000	Atrina maura	China	NA	1	13	sand concha sacate	Sand	Jose Antonio	Guillermo / Hubert	2	2a6
1596	1595	2011	NR	NR	NR	51	Traditional (zig - zag)	1	10000	Atrina maura	China	NA	1	12	sand concha sacate	Sand	Jose Antonio	Guillermo / Hubert	2	2a6
1597	1596	2011	NR	NR	NR	51	Traditional (zig - zag)	1	10000	Atrina maura	China	NA	1	11	sand concha sacate	Sand	Jose Antonio	Guillermo / Hubert	2	2a6
1598	1597	2011	NR	NR	NR	51	Traditional (zig - zag)	1	10000	Atrina maura	China	NA	1	7	sand concha sacate	Sand	Jose Antonio	Guillermo / Hubert	2	2a6
1599	1598	2011	NR	NR	NR	51	Traditional (zig - zag)	1	10000	Atrina maura	China	NA	1	10	sand concha sacate	Sand	Jose Antonio	Guillermo / Hubert	2	2a6
1600	1599	2011	NR	NR	NR	51	Traditional (zig - zag)	1	10000	Atrina maura	China	NA	1	13	sand concha sacate	Sand	Jose Antonio	Guillermo / Hubert	2	2a6
1601	1600	2011	NR	NR	NR	51	Traditional (zig - zag)	1	10000	Atrina maura	China	NA	1	12	sand concha sacate	Sand	Jose Antonio	Guillermo / Hubert	2	2a6
1602	1601	2011	NR	NR	NR	51	Traditional (zig - zag)	1	10000	Atrina maura	China	NA	1	11	sand concha sacate	Sand	Jose Antonio	Guillermo / Hubert	2	2a6
1603	1602	2011	NR	NR	NR	51	Traditional (zig - zag)	1	10000	Atrina maura	China	NA	1	12.5	sand concha sacate	Sand	Jose Antonio	Guillermo / Hubert	2	2a6
1604	1603	2011	NR	NR	NR	51	Traditional (zig - zag)	1	10000	Atrina maura	China	NA	1	12	sand concha sacate	Sand	Jose Antonio	Guillermo / Hubert	2	2a6
1605	1604	2011	NR	NR	NR	51	Traditional (zig - zag)	1	10000	Atrina maura	China	NA	1	11	sand concha sacate	Sand	Jose Antonio	Guillermo / Hubert	2	2a6
1606	1605	2011	NR	NR	NR	51	Traditional (zig - zag)	1	10000	Atrina maura	China	NA	1	10	sand concha sacate	Sand	Jose Antonio	Guillermo / Hubert	2	2a6
1607	1606	2011	NR	NR	NR	51	Traditional (zig - zag)	1	10000	Atrina maura	China	NA	1	7	sand concha sacate	Sand	Jose Antonio	Guillermo / Hubert	2	2a6
1608	1607	2011	NR	NR	NR	51	Traditional (zig - zag)	1	10000	Atrina maura	China	NA	1	8	sand concha sacate	Sand	Jose Antonio	Guillermo / Hubert	2	2a6
1609	1608	2011	NR	NR	NR	51	Traditional (zig - zag)	1	10000	Atrina maura	China	NA	1	5.5	sand concha sacate	Sand	Jose Antonio	Guillermo / Hubert	2	2a6
1610	1609	2011	NR	NR	NR	51	Traditional (zig - zag)	1	10000	Atrina maura	China	NA	1	13	sand concha sacate	Sand	Jose Antonio	Guillermo / Hubert	2	2a6
1611	1610	2011	NR	NR	NR	51	Traditional (zig - zag)	1	10000	Atrina maura	China	NA	1	8	sand concha sacate	Sand	Jose Antonio	Guillermo / Hubert	2	2a6
1612	1611	2011	NR	NR	NR	51	Traditional (zig - zag)	1	10000	Atrina maura	China	NA	1	6	sand concha sacate	Sand	Jose Antonio	Guillermo / Hubert	2	2a6
1613	1612	2011	NR	NR	NR	51	Traditional (zig - zag)	1	10000	Atrina maura	China	NA	1	12	sand concha sacate	Sand	Jose Antonio	Guillermo / Hubert	2	2a6
1614	1613	2011	NR	NR	NR	51	Traditional (zig - zag)	1	10000	Atrina maura	China	NA	1	11	sand concha sacate	Sand	Jose Antonio	Guillermo / Hubert	2	2a6
1615	1614	2011	NR	NR	NR	51	Traditional (zig - zag)	1	10000	Atrina maura	China	NA	1	8	sand concha sacate	Sand	Jose Antonio	Guillermo / Hubert	2	2a6
1616	1615	2011	NR	NR	NR	51	Traditional (zig - zag)	1	10000	Atrina maura	China	NA	1	7	sand concha sacate	Sand	Jose Antonio	Guillermo / Hubert	2	2a6
1617	1616	2011	NR	NR	NR	51	Traditional (zig - zag)	1	10000	Atrina maura	China	NA	1	12.5	sand concha sacate	Sand	Jose Antonio	Guillermo / Hubert	2	2a6
1618	1617	2011	NR	NR	NR	51	Traditional (zig - zag)	1	10000	Atrina maura	China	NA	1	14	sand concha sacate	Sand	Jose Antonio	Guillermo / Hubert	2	2a6
1619	1618	2011	NR	NR	NR	51	Traditional (zig - zag)	1	10000	Atrina maura	China	NA	1	14	sand concha sacate	Sand	Jose Antonio	Guillermo / Hubert	2	2a6
1620	1619	2011	NR	NR	NR	51	Traditional (zig - zag)	1	10000	Pinna rugosa	Larga	NA	1	16	sand concha sacate	Sand	Jose Antonio	Guillermo / Hubert	2	2a6
1621	1620	2011	NR	NR	NR	51	Traditional (zig - zag)	1	10000	Pinna rugosa	Larga	NA	1	11	sand concha sacate	Sand	Jose Antonio	Guillermo / Hubert	2	2a6
1622	1621	2011	NR	NR	NR	51	Traditional (zig - zag)	1	10000	Pinna rugosa	Larga	NA	1	12	sand concha sacate	Sand	Jose Antonio	Guillermo / Hubert	2	2a6
1623	1622	2011	NR	NR	NR	51	Traditional (zig - zag)	1	10000	Pinna rugosa	Larga	NA	1	13	sand concha sacate	Sand	Jose Antonio	Guillermo / Hubert	2	2a6
1624	1623	2011	NR	NR	NR	51	Traditional (zig - zag)	1	10000	Pinna rugosa	Larga	NA	1	11	sand concha sacate	Sand	Jose Antonio	Guillermo / Hubert	2	2a6
1625	1624	2011	NR	NR	NR	51	Traditional (zig - zag)	1	10000	Pinna rugosa	Larga	NA	1	13.5	sand concha sacate	Sand	Jose Antonio	Guillermo / Hubert	2	2a6
1626	1625	2011	NR	NR	NR	51	Traditional (zig - zag)	1	10000	Pinna rugosa	Larga	NA	1	7.5	sand concha sacate	Sand	Jose Antonio	Guillermo / Hubert	2	2a6
1627	1626	2011	NR	NR	NR	51	Traditional (zig - zag)	1	10000	Pinna rugosa	Larga	NA	1	11	sand concha sacate	Sand	Jose Antonio	Guillermo / Hubert	2	2a6
1628	1627	2011	NR	NR	NR	51	Traditional (zig - zag)	1	10000	Pinna rugosa	Larga	NA	1	13.5	sand concha sacate	Sand	Jose Antonio	Guillermo / Hubert	2	2a6
1629	1628	2011	NR	NR	NR	51	Traditional (zig - zag)	1	10000	Pinna rugosa	Larga	NA	1	15	sand concha sacate	Sand	Jose Antonio	Guillermo / Hubert	2	2a6
1630	1629	2011	NR	NR	NR	51	Traditional (zig - zag)	1	10000	Pinna rugosa	Larga	NA	1	16	sand concha sacate	Sand	Jose Antonio	Guillermo / Hubert	2	2a6
1631	1630	2011	NR	NR	NR	51	Traditional (zig - zag)	1	10000	Pinna rugosa	Larga	NA	1	18.5	sand concha sacate	Sand	Jose Antonio	Guillermo / Hubert	2	2a6
1632	1631	2011	NR	NR	NR	51	Traditional (zig - zag)	1	10000	Pinna rugosa	Larga	NA	1	7.5	sand concha sacate	Sand	Jose Antonio	Guillermo / Hubert	2	2a6
1633	1632	2011	NR	NR	NR	52	Traditional (zig - zag)	1	10000	Atrina tuberculosa	Botijona	NA	0	NA	sand with shell and sacate	Sand	Jose Antonio	Guillermo / Hubert	2	3 a 6
1634	1633	2011	NR	NR	NR	52	Traditional (zig - zag)	1	10000	Atrina maura	China	NA	1	6.5	sand with shell and sacate	Sand	Jose Antonio	Guillermo / Hubert	2	3 a 6
1635	1634	2011	NR	NR	NR	52	Traditional (zig - zag)	1	10000	Atrina maura	China	NA	1	7.5	sand with shell and sacate	Sand	Jose Antonio	Guillermo / Hubert	2	3 a 6
1636	1635	2011	NR	NR	NR	52	Traditional (zig - zag)	1	10000	Atrina maura	China	NA	1	10.5	sand with shell and sacate	Sand	Jose Antonio	Guillermo / Hubert	2	3 a 6
1637	1636	2011	NR	NR	NR	52	Traditional (zig - zag)	1	10000	Atrina maura	China	NA	1	11	sand with shell and sacate	Sand	Jose Antonio	Guillermo / Hubert	2	3 a 6
1638	1637	2011	NR	NR	NR	52	Traditional (zig - zag)	1	10000	Atrina maura	China	NA	1	11.5	sand with shell and sacate	Sand	Jose Antonio	Guillermo / Hubert	2	3 a 6
1639	1638	2011	NR	NR	NR	52	Traditional (zig - zag)	1	10000	Atrina maura	China	NA	1	8	sand with shell and sacate	Sand	Jose Antonio	Guillermo / Hubert	2	3 a 6
1640	1639	2011	NR	NR	NR	52	Traditional (zig - zag)	1	10000	Atrina maura	China	NA	1	8.5	sand with shell and sacate	Sand	Jose Antonio	Guillermo / Hubert	2	3 a 6
1641	1640	2011	NR	NR	NR	52	Traditional (zig - zag)	1	10000	Atrina maura	China	NA	1	7.5	sand with shell and sacate	Sand	Jose Antonio	Guillermo / Hubert	2	3 a 6
1642	1641	2011	NR	NR	NR	52	Traditional (zig - zag)	1	10000	Atrina maura	China	NA	1	8	sand with shell and sacate	Sand	Jose Antonio	Guillermo / Hubert	2	3 a 6
1643	1642	2011	NR	NR	NR	52	Traditional (zig - zag)	1	10000	Atrina maura	China	NA	1	7.5	sand with shell and sacate	Sand	Jose Antonio	Guillermo / Hubert	2	3 a 6
1644	1643	2011	NR	NR	NR	52	Traditional (zig - zag)	1	10000	Atrina maura	China	NA	1	11.5	sand with shell and sacate	Sand	Jose Antonio	Guillermo / Hubert	2	3 a 6
1645	1644	2011	NR	NR	NR	52	Traditional (zig - zag)	1	10000	Atrina maura	China	NA	1	12.5	sand with shell and sacate	Sand	Jose Antonio	Guillermo / Hubert	2	3 a 6
1646	1645	2011	NR	NR	NR	52	Traditional (zig - zag)	1	10000	Atrina maura	China	NA	1	10.5	sand with shell and sacate	Sand	Jose Antonio	Guillermo / Hubert	2	3 a 6
1647	1646	2011	NR	NR	NR	52	Traditional (zig - zag)	1	10000	Atrina maura	China	NA	1	11	sand with shell and sacate	Sand	Jose Antonio	Guillermo / Hubert	2	3 a 6
1648	1647	2011	NR	NR	NR	52	Traditional (zig - zag)	1	10000	Atrina maura	China	NA	1	12	sand with shell and sacate	Sand	Jose Antonio	Guillermo / Hubert	2	3 a 6
1649	1648	2011	NR	NR	NR	52	Traditional (zig - zag)	1	10000	Atrina maura	China	NA	1	10	sand with shell and sacate	Sand	Jose Antonio	Guillermo / Hubert	2	3 a 6
1650	1649	2011	NR	NR	NR	52	Traditional (zig - zag)	1	10000	Atrina maura	China	NA	1	11	sand with shell and sacate	Sand	Jose Antonio	Guillermo / Hubert	2	3 a 6
1651	1650	2011	NR	NR	NR	52	Traditional (zig - zag)	1	10000	Atrina maura	China	NA	1	13	sand with shell and sacate	Sand	Jose Antonio	Guillermo / Hubert	2	3 a 6
1652	1651	2011	NR	NR	NR	52	Traditional (zig - zag)	1	10000	Atrina maura	China	NA	1	7.5	sand with shell and sacate	Sand	Jose Antonio	Guillermo / Hubert	2	3 a 6
1653	1652	2011	NR	NR	NR	52	Traditional (zig - zag)	1	10000	Atrina maura	China	NA	1	11	sand with shell and sacate	Sand	Jose Antonio	Guillermo / Hubert	2	3 a 6
1654	1653	2011	NR	NR	NR	52	Traditional (zig - zag)	1	10000	Atrina maura	China	NA	1	14.5	sand with shell and sacate	Sand	Jose Antonio	Guillermo / Hubert	2	3 a 6
1655	1654	2011	NR	NR	NR	52	Traditional (zig - zag)	1	10000	Atrina maura	China	NA	1	14.5	sand with shell and sacate	Sand	Jose Antonio	Guillermo / Hubert	2	3 a 6
1656	1655	2011	NR	NR	NR	52	Traditional (zig - zag)	1	10000	Atrina maura	China	NA	1	12.5	sand with shell and sacate	Sand	Jose Antonio	Guillermo / Hubert	2	3 a 6
1657	1656	2011	NR	NR	NR	52	Traditional (zig - zag)	1	10000	Atrina maura	China	NA	1	7	sand with shell and sacate	Sand	Jose Antonio	Guillermo / Hubert	2	3 a 6
1658	1657	2011	NR	NR	NR	52	Traditional (zig - zag)	1	10000	Atrina maura	China	NA	1	13.5	sand with shell and sacate	Sand	Jose Antonio	Guillermo / Hubert	2	3 a 6
1659	1658	2011	NR	NR	NR	52	Traditional (zig - zag)	1	10000	Atrina maura	China	NA	1	13	sand with shell and sacate	Sand	Jose Antonio	Guillermo / Hubert	2	3 a 6
1660	1659	2011	NR	NR	NR	52	Traditional (zig - zag)	1	10000	Atrina maura	China	NA	1	11	sand with shell and sacate	Sand	Jose Antonio	Guillermo / Hubert	2	3 a 6
1661	1660	2011	NR	NR	NR	52	Traditional (zig - zag)	1	10000	Atrina maura	China	NA	1	8	sand with shell and sacate	Sand	Jose Antonio	Guillermo / Hubert	2	3 a 6
1662	1661	2011	NR	NR	NR	52	Traditional (zig - zag)	1	10000	Atrina maura	China	NA	1	7	sand with shell and sacate	Sand	Jose Antonio	Guillermo / Hubert	2	3 a 6
1663	1662	2011	NR	NR	NR	52	Traditional (zig - zag)	1	10000	Atrina maura	China	NA	1	6.5	sand with shell and sacate	Sand	Jose Antonio	Guillermo / Hubert	2	3 a 6
1664	1663	2011	NR	NR	NR	52	Traditional (zig - zag)	1	10000	Atrina maura	China	NA	1	10	sand with shell and sacate	Sand	Jose Antonio	Guillermo / Hubert	2	3 a 6
1665	1664	2011	NR	NR	NR	52	Traditional (zig - zag)	1	10000	Atrina maura	China	NA	1	14	sand with shell and sacate	Sand	Jose Antonio	Guillermo / Hubert	2	3 a 6
1666	1665	2011	NR	NR	NR	52	Traditional (zig - zag)	1	10000	Atrina maura	China	NA	1	8	sand with shell and sacate	Sand	Jose Antonio	Guillermo / Hubert	2	3 a 6
1667	1666	2011	NR	NR	NR	52	Traditional (zig - zag)	1	10000	Atrina maura	China	NA	1	11	sand with shell and sacate	Sand	Jose Antonio	Guillermo / Hubert	2	3 a 6
1668	1667	2011	NR	NR	NR	52	Traditional (zig - zag)	1	10000	Atrina maura	China	NA	1	12	sand with shell and sacate	Sand	Jose Antonio	Guillermo / Hubert	2	3 a 6
1669	1668	2011	NR	NR	NR	52	Traditional (zig - zag)	1	10000	Atrina maura	China	NA	1	11	sand with shell and sacate	Sand	Jose Antonio	Guillermo / Hubert	2	3 a 6
1670	1669	2011	NR	NR	NR	52	Traditional (zig - zag)	1	10000	Atrina maura	China	NA	1	14	sand with shell and sacate	Sand	Jose Antonio	Guillermo / Hubert	2	3 a 6
1671	1670	2011	NR	NR	NR	52	Traditional (zig - zag)	1	10000	Atrina maura	China	NA	1	15	sand with shell and sacate	Sand	Jose Antonio	Guillermo / Hubert	2	3 a 6
1672	1671	2011	NR	NR	NR	52	Traditional (zig - zag)	1	10000	Atrina maura	China	NA	1	10	sand with shell and sacate	Sand	Jose Antonio	Guillermo / Hubert	2	3 a 6
1673	1672	2011	NR	NR	NR	52	Traditional (zig - zag)	1	10000	Atrina maura	China	NA	1	15.5	sand with shell and sacate	Sand	Jose Antonio	Guillermo / Hubert	2	3 a 6
1674	1673	2011	NR	NR	NR	52	Traditional (zig - zag)	1	10000	Atrina maura	China	NA	1	12	sand with shell and sacate	Sand	Jose Antonio	Guillermo / Hubert	2	3 a 6
1675	1674	2011	NR	NR	NR	52	Traditional (zig - zag)	1	10000	Atrina maura	China	NA	1	12	sand with shell and sacate	Sand	Jose Antonio	Guillermo / Hubert	2	3 a 6
1676	1675	2011	NR	NR	NR	52	Traditional (zig - zag)	1	10000	Atrina maura	China	NA	1	12	sand with shell and sacate	Sand	Jose Antonio	Guillermo / Hubert	2	3 a 6
1677	1676	2011	NR	NR	NR	52	Traditional (zig - zag)	1	10000	Atrina maura	China	NA	1	8.5	sand with shell and sacate	Sand	Jose Antonio	Guillermo / Hubert	2	3 a 6
1678	1677	2011	NR	NR	NR	52	Traditional (zig - zag)	1	10000	Atrina maura	China	NA	1	12	sand with shell and sacate	Sand	Jose Antonio	Guillermo / Hubert	2	3 a 6
1679	1678	2011	NR	NR	NR	52	Traditional (zig - zag)	1	10000	Atrina maura	China	NA	1	9	sand with shell and sacate	Sand	Jose Antonio	Guillermo / Hubert	2	3 a 6
1680	1679	2011	NR	NR	NR	52	Traditional (zig - zag)	1	10000	Atrina maura	China	NA	1	12	sand with shell and sacate	Sand	Jose Antonio	Guillermo / Hubert	2	3 a 6
1681	1680	2011	NR	NR	NR	52	Traditional (zig - zag)	1	10000	Atrina maura	China	NA	1	9	sand with shell and sacate	Sand	Jose Antonio	Guillermo / Hubert	2	3 a 6
1682	1681	2011	NR	NR	NR	52	Traditional (zig - zag)	1	10000	Atrina maura	China	NA	1	12	sand with shell and sacate	Sand	Jose Antonio	Guillermo / Hubert	2	3 a 6
1683	1682	2011	NR	NR	NR	52	Traditional (zig - zag)	1	10000	Atrina maura	China	NA	1	9	sand with shell and sacate	Sand	Jose Antonio	Guillermo / Hubert	2	3 a 6
1684	1683	2011	NR	NR	NR	52	Traditional (zig - zag)	1	10000	Atrina maura	China	NA	1	11.5	sand with shell and sacate	Sand	Jose Antonio	Guillermo / Hubert	2	3 a 6
1685	1684	2011	NR	NR	NR	52	Traditional (zig - zag)	1	10000	Atrina maura	China	NA	1	13	sand with shell and sacate	Sand	Jose Antonio	Guillermo / Hubert	2	3 a 6
1686	1685	2011	NR	NR	NR	52	Traditional (zig - zag)	1	10000	Atrina maura	China	NA	1	10	sand with shell and sacate	Sand	Jose Antonio	Guillermo / Hubert	2	3 a 6
1687	1686	2011	NR	NR	NR	52	Traditional (zig - zag)	1	10000	Atrina maura	China	NA	1	11.5	sand with shell and sacate	Sand	Jose Antonio	Guillermo / Hubert	2	3 a 6
1688	1687	2011	NR	NR	NR	52	Traditional (zig - zag)	1	10000	Atrina maura	China	NA	1	15	sand with shell and sacate	Sand	Jose Antonio	Guillermo / Hubert	2	3 a 6
1689	1688	2011	NR	NR	NR	52	Traditional (zig - zag)	1	10000	Atrina maura	China	NA	1	13	sand with shell and sacate	Sand	Jose Antonio	Guillermo / Hubert	2	3 a 6
1690	1689	2011	NR	NR	NR	52	Traditional (zig - zag)	1	10000	Atrina maura	China	NA	1	13.5	sand with shell and sacate	Sand	Jose Antonio	Guillermo / Hubert	2	3 a 6
1691	1690	2011	NR	NR	NR	52	Traditional (zig - zag)	1	10000	Atrina maura	China	NA	1	9	sand with shell and sacate	Sand	Jose Antonio	Guillermo / Hubert	2	3 a 6
1692	1691	2011	NR	NR	NR	52	Traditional (zig - zag)	1	10000	Atrina maura	China	NA	1	8.5	sand with shell and sacate	Sand	Jose Antonio	Guillermo / Hubert	2	3 a 6
1693	1692	2011	NR	NR	NR	52	Traditional (zig - zag)	1	10000	Atrina maura	China	NA	1	12	sand with shell and sacate	Sand	Jose Antonio	Guillermo / Hubert	2	3 a 6
1694	1693	2011	NR	NR	NR	52	Traditional (zig - zag)	1	10000	Atrina maura	China	NA	1	6	sand with shell and sacate	Sand	Jose Antonio	Guillermo / Hubert	2	3 a 6
1695	1694	2011	NR	NR	NR	52	Traditional (zig - zag)	1	10000	Atrina maura	China	NA	1	5	sand with shell and sacate	Sand	Jose Antonio	Guillermo / Hubert	2	3 a 6
1696	1695	2011	NR	NR	NR	52	Traditional (zig - zag)	1	10000	Atrina maura	China	NA	1	6.5	sand with shell and sacate	Sand	Jose Antonio	Guillermo / Hubert	2	3 a 6
1697	1696	2011	NR	NR	NR	52	Traditional (zig - zag)	1	10000	Atrina maura	China	NA	1	9.5	sand with shell and sacate	Sand	Jose Antonio	Guillermo / Hubert	2	3 a 6
1698	1697	2011	NR	NR	NR	52	Traditional (zig - zag)	1	10000	Atrina maura	China	NA	1	9.5	sand with shell and sacate	Sand	Jose Antonio	Guillermo / Hubert	2	3 a 6
1699	1698	2011	NR	NR	NR	52	Traditional (zig - zag)	1	10000	Atrina maura	China	NA	1	5	sand with shell and sacate	Sand	Jose Antonio	Guillermo / Hubert	2	3 a 6
1700	1699	2011	NR	NR	NR	52	Traditional (zig - zag)	1	10000	Atrina maura	China	NA	1	10	sand with shell and sacate	Sand	Jose Antonio	Guillermo / Hubert	2	3 a 6
1701	1700	2011	NR	NR	NR	52	Traditional (zig - zag)	1	10000	Atrina maura	China	NA	1	12	sand with shell and sacate	Sand	Jose Antonio	Guillermo / Hubert	2	3 a 6
1702	1701	2011	NR	NR	NR	52	Traditional (zig - zag)	1	10000	Atrina maura	China	NA	1	11	sand with shell and sacate	Sand	Jose Antonio	Guillermo / Hubert	2	3 a 6
1703	1702	2011	NR	NR	NR	52	Traditional (zig - zag)	1	10000	Atrina maura	China	NA	1	13	sand with shell and sacate	Sand	Jose Antonio	Guillermo / Hubert	2	3 a 6
1704	1703	2011	NR	NR	NR	52	Traditional (zig - zag)	1	10000	Pinna rugosa	Larga	NA	1	5	sand with shell and sacate	Sand	Jose Antonio	Guillermo / Hubert	2	3 a 6
1705	1704	2011	NR	NR	NR	52	Traditional (zig - zag)	1	10000	Pinna rugosa	Larga	NA	1	12	sand with shell and sacate	Sand	Jose Antonio	Guillermo / Hubert	2	3 a 6
1706	1705	2011	NR	NR	NR	52	Traditional (zig - zag)	1	10000	Pinna rugosa	Larga	NA	1	17	sand with shell and sacate	Sand	Jose Antonio	Guillermo / Hubert	2	3 a 6
1707	1706	2011	NR	NR	NR	52	Traditional (zig - zag)	1	10000	Pinna rugosa	Larga	NA	1	15	sand with shell and sacate	Sand	Jose Antonio	Guillermo / Hubert	2	3 a 6
1708	1707	2011	NR	NR	NR	52	Traditional (zig - zag)	1	10000	Pinna rugosa	Larga	NA	1	13	sand with shell and sacate	Sand	Jose Antonio	Guillermo / Hubert	2	3 a 6
1709	1708	2011	NR	NR	NR	52	Traditional (zig - zag)	1	10000	Pinna rugosa	Larga	NA	1	14	sand with shell and sacate	Sand	Jose Antonio	Guillermo / Hubert	2	3 a 6
1710	1709	2011	NR	NR	NR	52	Traditional (zig - zag)	1	10000	Pinna rugosa	Larga	NA	1	13.5	sand with shell and sacate	Sand	Jose Antonio	Guillermo / Hubert	2	3 a 6
1711	1710	2011	NR	NR	NR	52	Traditional (zig - zag)	1	10000	Pinna rugosa	Larga	NA	1	13.5	sand with shell and sacate	Sand	Jose Antonio	Guillermo / Hubert	2	3 a 6
1712	1711	2011	NR	NR	NR	52	Traditional (zig - zag)	1	10000	Pinna rugosa	Larga	NA	1	12.5	sand with shell and sacate	Sand	Jose Antonio	Guillermo / Hubert	2	3 a 6
1713	1712	2011	NR	NR	NR	52	Traditional (zig - zag)	1	10000	Pinna rugosa	Larga	NA	1	12	sand with shell and sacate	Sand	Jose Antonio	Guillermo / Hubert	2	3 a 6
1714	1713	2011	NR	NR	NR	52	Traditional (zig - zag)	1	10000	Pinna rugosa	Larga	NA	1	15	sand with shell and sacate	Sand	Jose Antonio	Guillermo / Hubert	2	3 a 6
1715	1714	2011	NR	NR	NR	52	Traditional (zig - zag)	1	10000	Pinna rugosa	Larga	NA	1	13	sand with shell and sacate	Sand	Jose Antonio	Guillermo / Hubert	2	3 a 6
1716	1715	2011	NR	NR	NR	52	Traditional (zig - zag)	1	10000	Pinna rugosa	Larga	NA	1	14	sand with shell and sacate	Sand	Jose Antonio	Guillermo / Hubert	2	3 a 6
1717	1716	2011	NR	NR	NR	52	Traditional (zig - zag)	1	10000	Pinna rugosa	Larga	NA	1	15	sand with shell and sacate	Sand	Jose Antonio	Guillermo / Hubert	2	3 a 6
1718	1717	2011	NR	NR	NR	52	Traditional (zig - zag)	1	10000	Pinna rugosa	Larga	NA	1	12.5	sand with shell and sacate	Sand	Jose Antonio	Guillermo / Hubert	2	3 a 6
1719	1718	2011	NR	NR	NR	53	Traditional (zig - zag)	1	10000	Atrina tuberculosa	Botijona	NA	0	NA	NR	NR	Jose Antonio	Guillermo / Hubert	2	2.5
1720	1719	2011	NR	NR	NR	53	Traditional (zig - zag)	1	10000	Atrina maura	China	NA	1	4	NR	NR	Jose Antonio	Guillermo / Hubert	2	2.5
1721	1720	2011	NR	NR	NR	53	Traditional (zig - zag)	1	10000	Atrina maura	China	NA	1	15.5	NR	NR	Jose Antonio	Guillermo / Hubert	2	2.5
1722	1721	2011	NR	NR	NR	53	Traditional (zig - zag)	1	10000	Atrina maura	China	NA	1	15	NR	NR	Jose Antonio	Guillermo / Hubert	2	2.5
1723	1722	2011	NR	NR	NR	53	Traditional (zig - zag)	1	10000	Atrina maura	China	NA	1	9	NR	NR	Jose Antonio	Guillermo / Hubert	2	2.5
1724	1723	2011	NR	NR	NR	53	Traditional (zig - zag)	1	10000	Atrina maura	China	NA	1	8	NR	NR	Jose Antonio	Guillermo / Hubert	2	2.5
1725	1724	2011	NR	NR	NR	53	Traditional (zig - zag)	1	10000	Atrina maura	China	NA	1	6.5	NR	NR	Jose Antonio	Guillermo / Hubert	2	2.5
1726	1725	2011	NR	NR	NR	53	Traditional (zig - zag)	1	10000	Atrina maura	China	NA	1	9.5	NR	NR	Jose Antonio	Guillermo / Hubert	2	2.5
1727	1726	2011	NR	NR	NR	53	Traditional (zig - zag)	1	10000	Atrina maura	China	NA	1	10	NR	NR	Jose Antonio	Guillermo / Hubert	2	2.5
1728	1727	2011	NR	NR	NR	53	Traditional (zig - zag)	1	10000	Atrina maura	China	NA	1	6	NR	NR	Jose Antonio	Guillermo / Hubert	2	2.5
1729	1728	2011	NR	NR	NR	53	Traditional (zig - zag)	1	10000	Atrina maura	China	NA	1	18	NR	NR	Jose Antonio	Guillermo / Hubert	2	2.5
1730	1729	2011	NR	NR	NR	53	Traditional (zig - zag)	1	10000	Atrina maura	China	NA	1	13.5	NR	NR	Jose Antonio	Guillermo / Hubert	2	2.5
1731	1730	2011	NR	NR	NR	53	Traditional (zig - zag)	1	10000	Atrina maura	China	NA	1	12	NR	NR	Jose Antonio	Guillermo / Hubert	2	2.5
1732	1731	2011	NR	NR	NR	53	Traditional (zig - zag)	1	10000	Atrina maura	China	NA	1	11.5	NR	NR	Jose Antonio	Guillermo / Hubert	2	2.5
1733	1732	2011	NR	NR	NR	53	Traditional (zig - zag)	1	10000	Atrina maura	China	NA	1	12	NR	NR	Jose Antonio	Guillermo / Hubert	2	2.5
1734	1733	2011	NR	NR	NR	53	Traditional (zig - zag)	1	10000	Atrina maura	China	NA	1	10.5	NR	NR	Jose Antonio	Guillermo / Hubert	2	2.5
1735	1734	2011	NR	NR	NR	53	Traditional (zig - zag)	1	10000	Atrina maura	China	NA	1	7.5	NR	NR	Jose Antonio	Guillermo / Hubert	2	2.5
1736	1735	2011	NR	NR	NR	53	Traditional (zig - zag)	1	10000	Atrina maura	China	NA	1	13.5	NR	NR	Jose Antonio	Guillermo / Hubert	2	2.5
1737	1736	2011	NR	NR	NR	53	Traditional (zig - zag)	1	10000	Atrina maura	China	NA	1	12.5	NR	NR	Jose Antonio	Guillermo / Hubert	2	2.5
1738	1737	2011	NR	NR	NR	53	Traditional (zig - zag)	1	10000	Atrina maura	China	NA	1	14	NR	NR	Jose Antonio	Guillermo / Hubert	2	2.5
1739	1738	2011	NR	NR	NR	53	Traditional (zig - zag)	1	10000	Atrina maura	China	NA	1	11.5	NR	NR	Jose Antonio	Guillermo / Hubert	2	2.5
1740	1739	2011	NR	NR	NR	53	Traditional (zig - zag)	1	10000	Atrina maura	China	NA	1	15	NR	NR	Jose Antonio	Guillermo / Hubert	2	2.5
1741	1740	2011	NR	NR	NR	53	Traditional (zig - zag)	1	10000	Atrina maura	China	NA	1	17.5	NR	NR	Jose Antonio	Guillermo / Hubert	2	2.5
1742	1741	2011	NR	NR	NR	53	Traditional (zig - zag)	1	10000	Atrina maura	China	NA	1	16	NR	NR	Jose Antonio	Guillermo / Hubert	2	2.5
1743	1742	2011	NR	NR	NR	53	Traditional (zig - zag)	1	10000	Atrina maura	China	NA	1	15	NR	NR	Jose Antonio	Guillermo / Hubert	2	2.5
1744	1743	2011	NR	NR	NR	53	Traditional (zig - zag)	1	10000	Atrina maura	China	NA	1	17	NR	NR	Jose Antonio	Guillermo / Hubert	2	2.5
1745	1744	2011	NR	NR	NR	53	Traditional (zig - zag)	1	10000	Atrina maura	China	NA	1	8.5	NR	NR	Jose Antonio	Guillermo / Hubert	2	2.5
1746	1745	2011	NR	NR	NR	53	Traditional (zig - zag)	1	10000	Atrina maura	China	NA	1	9	NR	NR	Jose Antonio	Guillermo / Hubert	2	2.5
1747	1746	2011	NR	NR	NR	53	Traditional (zig - zag)	1	10000	Atrina maura	China	NA	1	11	NR	NR	Jose Antonio	Guillermo / Hubert	2	2.5
1748	1747	2011	NR	NR	NR	53	Traditional (zig - zag)	1	10000	Atrina maura	China	NA	1	14.5	NR	NR	Jose Antonio	Guillermo / Hubert	2	2.5
1749	1748	2011	NR	NR	NR	53	Traditional (zig - zag)	1	10000	Atrina maura	China	NA	1	12.5	NR	NR	Jose Antonio	Guillermo / Hubert	2	2.5
1750	1749	2011	NR	NR	NR	53	Traditional (zig - zag)	1	10000	Atrina maura	China	NA	1	5.5	NR	NR	Jose Antonio	Guillermo / Hubert	2	2.5
1751	1750	2011	NR	NR	NR	53	Traditional (zig - zag)	1	10000	Atrina maura	China	NA	1	13.5	NR	NR	Jose Antonio	Guillermo / Hubert	2	2.5
1752	1751	2011	NR	NR	NR	53	Traditional (zig - zag)	1	10000	Atrina maura	China	NA	1	13	NR	NR	Jose Antonio	Guillermo / Hubert	2	2.5
1753	1752	2011	NR	NR	NR	53	Traditional (zig - zag)	1	10000	Atrina maura	China	NA	1	12	NR	NR	Jose Antonio	Guillermo / Hubert	2	2.5
1754	1753	2011	NR	NR	NR	53	Traditional (zig - zag)	1	10000	Atrina maura	China	NA	1	14	NR	NR	Jose Antonio	Guillermo / Hubert	2	2.5
1755	1754	2011	NR	NR	NR	53	Traditional (zig - zag)	1	10000	Atrina maura	China	NA	1	16.5	NR	NR	Jose Antonio	Guillermo / Hubert	2	2.5
1756	1755	2011	NR	NR	NR	53	Traditional (zig - zag)	1	10000	Atrina maura	China	NA	1	11.5	NR	NR	Jose Antonio	Guillermo / Hubert	2	2.5
1757	1756	2011	NR	NR	NR	53	Traditional (zig - zag)	1	10000	Atrina maura	China	NA	1	12	NR	NR	Jose Antonio	Guillermo / Hubert	2	2.5
1758	1757	2011	NR	NR	NR	53	Traditional (zig - zag)	1	10000	Atrina maura	China	NA	1	14	NR	NR	Jose Antonio	Guillermo / Hubert	2	2.5
1759	1758	2011	NR	NR	NR	53	Traditional (zig - zag)	1	10000	Atrina maura	China	NA	1	9.5	NR	NR	Jose Antonio	Guillermo / Hubert	2	2.5
1760	1759	2011	NR	NR	NR	53	Traditional (zig - zag)	1	10000	Atrina maura	China	NA	1	17	NR	NR	Jose Antonio	Guillermo / Hubert	2	2.5
1761	1760	2011	NR	NR	NR	53	Traditional (zig - zag)	1	10000	Atrina maura	China	NA	1	14.5	NR	NR	Jose Antonio	Guillermo / Hubert	2	2.5
1762	1761	2011	NR	NR	NR	53	Traditional (zig - zag)	1	10000	Atrina maura	China	NA	1	16	NR	NR	Jose Antonio	Guillermo / Hubert	2	2.5
1763	1762	2011	NR	NR	NR	53	Traditional (zig - zag)	1	10000	Atrina maura	China	NA	1	12	NR	NR	Jose Antonio	Guillermo / Hubert	2	2.5
1764	1763	2011	NR	NR	NR	53	Traditional (zig - zag)	1	10000	Atrina maura	China	NA	1	10.5	NR	NR	Jose Antonio	Guillermo / Hubert	2	2.5
1765	1764	2011	NR	NR	NR	53	Traditional (zig - zag)	1	10000	Pinna rugosa	Larga	NA	1	13.5	NR	NR	Jose Antonio	Guillermo / Hubert	2	2.5
1766	1765	2011	NR	NR	NR	54	Traditional (zig - zag)	1	10000	Atrina tuberculosa	Botijona	NA	0	NA	sand fine	Sand	Jose Antonio	Guillermo / Hubert	2	9
1767	1766	2011	NR	NR	NR	54	Traditional (zig - zag)	1	10000	Atrina maura	China	NA	1	21	sand fine	Sand	Jose Antonio	Guillermo / Hubert	2	9
1768	1767	2011	NR	NR	NR	54	Traditional (zig - zag)	1	10000	Atrina maura	China	NA	1	10	sand fine	Sand	Jose Antonio	Guillermo / Hubert	2	9
1769	1768	2011	NR	NR	NR	54	Traditional (zig - zag)	1	10000	Atrina maura	China	NA	1	12	sand fine	Sand	Jose Antonio	Guillermo / Hubert	2	9
1770	1769	2011	NR	NR	NR	54	Traditional (zig - zag)	1	10000	Atrina maura	China	NA	1	9.5	sand fine	Sand	Jose Antonio	Guillermo / Hubert	2	9
1771	1770	2011	NR	NR	NR	54	Traditional (zig - zag)	1	10000	Atrina maura	China	NA	1	16.5	sand fine	Sand	Jose Antonio	Guillermo / Hubert	2	9
1772	1771	2011	NR	NR	NR	54	Traditional (zig - zag)	1	10000	Atrina maura	China	NA	1	17	sand fine	Sand	Jose Antonio	Guillermo / Hubert	2	9
1773	1772	2011	NR	NR	NR	54	Traditional (zig - zag)	1	10000	Atrina maura	China	NA	1	16.5	sand fine	Sand	Jose Antonio	Guillermo / Hubert	2	9
1774	1773	2011	NR	NR	NR	54	Traditional (zig - zag)	1	10000	Atrina maura	China	NA	1	16	sand fine	Sand	Jose Antonio	Guillermo / Hubert	2	9
1775	1774	2011	NR	NR	NR	54	Traditional (zig - zag)	1	10000	Atrina maura	China	NA	1	15.5	sand fine	Sand	Jose Antonio	Guillermo / Hubert	2	9
1776	1775	2011	NR	NR	NR	54	Traditional (zig - zag)	1	10000	Atrina maura	China	NA	1	14.5	sand fine	Sand	Jose Antonio	Guillermo / Hubert	2	9
1777	1776	2011	NR	NR	NR	54	Traditional (zig - zag)	1	10000	Pinna rugosa	Larga	NA	1	19	sand fine	Sand	Jose Antonio	Guillermo / Hubert	2	9
1778	1777	2011	NR	NR	NR	54	Traditional (zig - zag)	1	10000	Pinna rugosa	Larga	NA	1	20	sand fine	Sand	Jose Antonio	Guillermo / Hubert	2	9
1779	1778	2011	NR	NR	NR	54	Traditional (zig - zag)	1	10000	Pinna rugosa	Larga	NA	1	22	sand fine	Sand	Jose Antonio	Guillermo / Hubert	2	9
1780	1779	2011	NR	NR	NR	54	Traditional (zig - zag)	1	10000	Pinna rugosa	Larga	NA	1	21	sand fine	Sand	Jose Antonio	Guillermo / Hubert	2	9
1781	1780	2011	NR	NR	NR	55	Traditional (zig - zag)	1	10000	Atrina tuberculosa	Botijona	NA	0	NA	sand fine	Sand	Jose Antonio	Guillermo / Hubert	2	NR
1782	1781	2011	NR	NR	NR	55	Traditional (zig - zag)	1	10000	Atrina maura	China	NA	1	15.5	sand fine	Sand	Jose Antonio	Guillermo / Hubert	2	NR
1783	1782	2011	NR	NR	NR	55	Traditional (zig - zag)	1	10000	Atrina maura	China	NA	1	14	sand fine	Sand	Jose Antonio	Guillermo / Hubert	2	NR
1784	1783	2011	NR	NR	NR	55	Traditional (zig - zag)	1	10000	Atrina maura	China	NA	1	15.5	sand fine	Sand	Jose Antonio	Guillermo / Hubert	2	NR
1785	1784	2011	NR	NR	NR	55	Traditional (zig - zag)	1	10000	Atrina maura	China	NA	1	18	sand fine	Sand	Jose Antonio	Guillermo / Hubert	2	NR
1786	1785	2011	NR	NR	NR	55	Traditional (zig - zag)	1	10000	Atrina maura	China	NA	1	18.5	sand fine	Sand	Jose Antonio	Guillermo / Hubert	2	NR
1787	1786	2011	NR	NR	NR	55	Traditional (zig - zag)	1	10000	Atrina maura	China	NA	1	27	sand fine	Sand	Jose Antonio	Guillermo / Hubert	2	NR
1788	1787	2011	NR	NR	NR	55	Traditional (zig - zag)	1	10000	Atrina maura	China	NA	1	12	sand fine	Sand	Jose Antonio	Guillermo / Hubert	2	NR
1789	1788	2011	NR	NR	NR	55	Traditional (zig - zag)	1	10000	Atrina maura	China	NA	1	18	sand fine	Sand	Jose Antonio	Guillermo / Hubert	2	NR
1790	1789	2011	NR	NR	NR	55	Traditional (zig - zag)	1	10000	Atrina maura	China	NA	1	9	sand fine	Sand	Jose Antonio	Guillermo / Hubert	2	NR
1791	1790	2011	NR	NR	NR	55	Traditional (zig - zag)	1	10000	Atrina maura	China	NA	1	13.5	sand fine	Sand	Jose Antonio	Guillermo / Hubert	2	NR
1792	1791	2011	NR	NR	NR	55	Traditional (zig - zag)	1	10000	Atrina maura	China	NA	1	14	sand fine	Sand	Jose Antonio	Guillermo / Hubert	2	NR
1793	1792	2011	NR	NR	NR	55	Traditional (zig - zag)	1	10000	Atrina maura	China	NA	1	16.5	sand fine	Sand	Jose Antonio	Guillermo / Hubert	2	NR
1794	1793	2011	NR	NR	NR	55	Traditional (zig - zag)	1	10000	Pinna rugosa	Larga	NA	1	13	sand fine	Sand	Jose Antonio	Guillermo / Hubert	2	NR
1795	1794	2011	NR	NR	NR	55	Traditional (zig - zag)	1	10000	Pinna rugosa	Larga	NA	1	17	sand fine	Sand	Jose Antonio	Guillermo / Hubert	2	NR
1796	1795	2011	NR	NR	NR	55	Traditional (zig - zag)	1	10000	Pinna rugosa	Larga	NA	1	14	sand fine	Sand	Jose Antonio	Guillermo / Hubert	2	NR
1797	1796	2011	NR	NR	NR	55	Traditional (zig - zag)	1	10000	Pinna rugosa	Larga	NA	1	17.5	sand fine	Sand	Jose Antonio	Guillermo / Hubert	2	NR
1798	1797	2011	NR	NR	NR	55	Traditional (zig - zag)	1	10000	Pinna rugosa	Larga	NA	1	16	sand fine	Sand	Jose Antonio	Guillermo / Hubert	2	NR
1799	1798	2011	NR	NR	NR	55	Traditional (zig - zag)	1	10000	Pinna rugosa	Larga	NA	1	23	sand fine	Sand	Jose Antonio	Guillermo / Hubert	2	NR
1800	1799	2011	NR	NR	NR	55	Traditional (zig - zag)	1	10000	Pinna rugosa	Larga	NA	1	20.5	sand fine	Sand	Jose Antonio	Guillermo / Hubert	2	NR
1801	1800	2011	NR	NR	NR	55	Traditional (zig - zag)	1	10000	Pinna rugosa	Larga	NA	1	17	sand fine	Sand	Jose Antonio	Guillermo / Hubert	2	NR
1802	1801	2011	NR	NR	NR	55	Traditional (zig - zag)	1	10000	Pinna rugosa	Larga	NA	1	18.5	sand fine	Sand	Jose Antonio	Guillermo / Hubert	2	NR
1803	1802	2011	NR	NR	NR	55	Traditional (zig - zag)	1	10000	Pinna rugosa	Larga	NA	1	14.5	sand fine	Sand	Jose Antonio	Guillermo / Hubert	2	NR
1804	1803	2011	NR	NR	NR	56	Traditional (zig - zag)	1	10000	Atrina tuberculosa	Botijona	NA	0	NA	sand fine dark	Sand	Jose Antonio	Guillermo / Hubert	2	7.2
1805	1804	2011	NR	NR	NR	56	Traditional (zig - zag)	1	10000	Atrina maura	China	NA	1	16	sand fine dark	Sand	Jose Antonio	Guillermo / Hubert	2	7.2
1806	1805	2011	NR	NR	NR	56	Traditional (zig - zag)	1	10000	Atrina maura	China	NA	1	15	sand fine dark	Sand	Jose Antonio	Guillermo / Hubert	2	7.2
1807	1806	2011	NR	NR	NR	56	Traditional (zig - zag)	1	10000	Atrina maura	China	NA	1	15	sand fine dark	Sand	Jose Antonio	Guillermo / Hubert	2	7.2
1808	1807	2011	NR	NR	NR	56	Traditional (zig - zag)	1	10000	Atrina maura	China	NA	1	18	sand fine dark	Sand	Jose Antonio	Guillermo / Hubert	2	7.2
1809	1808	2011	NR	NR	NR	56	Traditional (zig - zag)	1	10000	Atrina maura	China	NA	1	17	sand fine dark	Sand	Jose Antonio	Guillermo / Hubert	2	7.2
1810	1809	2011	NR	NR	NR	56	Traditional (zig - zag)	1	10000	Atrina maura	China	NA	1	17.5	sand fine dark	Sand	Jose Antonio	Guillermo / Hubert	2	7.2
1811	1810	2011	NR	NR	NR	56	Traditional (zig - zag)	1	10000	Atrina maura	China	NA	1	13.5	sand fine dark	Sand	Jose Antonio	Guillermo / Hubert	2	7.2
1812	1811	2011	NR	NR	NR	56	Traditional (zig - zag)	1	10000	Pinna rugosa	Larga	NA	1	16	sand fine dark	Sand	Jose Antonio	Guillermo / Hubert	2	7.2
1813	1812	2011	NR	NR	NR	56	Traditional (zig - zag)	1	10000	Pinna rugosa	Larga	NA	1	17	sand fine dark	Sand	Jose Antonio	Guillermo / Hubert	2	7.2
1814	1813	2011	NR	NR	NR	56	Traditional (zig - zag)	1	10000	Pinna rugosa	Larga	NA	1	25	sand fine dark	Sand	Jose Antonio	Guillermo / Hubert	2	7.2
1815	1814	2011	NR	NR	NR	56	Traditional (zig - zag)	1	10000	Pinna rugosa	Larga	NA	1	15	sand fine dark	Sand	Jose Antonio	Guillermo / Hubert	2	7.2
1816	1815	2011	NR	NR	NR	56	Traditional (zig - zag)	1	10000	Pinna rugosa	Larga	NA	1	18	sand fine dark	Sand	Jose Antonio	Guillermo / Hubert	2	7.2
1817	1816	2011	NR	NR	NR	56	Traditional (zig - zag)	1	10000	Pinna rugosa	Larga	NA	1	22	sand fine dark	Sand	Jose Antonio	Guillermo / Hubert	2	7.2
1818	1817	2011	NR	NR	NR	56	Traditional (zig - zag)	1	10000	Pinna rugosa	Larga	NA	1	21	sand fine dark	Sand	Jose Antonio	Guillermo / Hubert	2	7.2
1819	1818	2011	NR	NR	NR	57	Traditional (zig - zag)	1	10000	Atrina tuberculosa	Botijona	NA	0	NA	sand fine with shell	Sand	Jose Antonio	Guillermo / Hubert	2	NR
1820	1819	2011	NR	NR	NR	57	Traditional (zig - zag)	1	10000	Atrina maura	China	NA	1	13	sand fine with shell	Sand	Jose Antonio	Guillermo / Hubert	2	NR
1821	1820	2011	NR	NR	NR	57	Traditional (zig - zag)	1	10000	Atrina maura	China	NA	1	16	sand fine with shell	Sand	Jose Antonio	Guillermo / Hubert	2	NR
1822	1821	2011	NR	NR	NR	57	Traditional (zig - zag)	1	10000	Atrina maura	China	NA	1	12	sand fine with shell	Sand	Jose Antonio	Guillermo / Hubert	2	NR
1823	1822	2011	NR	NR	NR	57	Traditional (zig - zag)	1	10000	Atrina maura	China	NA	1	9	sand fine with shell	Sand	Jose Antonio	Guillermo / Hubert	2	NR
1824	1823	2011	NR	NR	NR	57	Traditional (zig - zag)	1	10000	Atrina maura	China	NA	1	10	sand fine with shell	Sand	Jose Antonio	Guillermo / Hubert	2	NR
1825	1824	2011	NR	NR	NR	57	Traditional (zig - zag)	1	10000	Atrina maura	China	NA	1	11	sand fine with shell	Sand	Jose Antonio	Guillermo / Hubert	2	NR
1826	1825	2011	NR	NR	NR	57	Traditional (zig - zag)	1	10000	Atrina maura	China	NA	1	8	sand fine with shell	Sand	Jose Antonio	Guillermo / Hubert	2	NR
1827	1826	2011	NR	NR	NR	57	Traditional (zig - zag)	1	10000	Pinna rugosa	Larga	NA	1	17	sand fine with shell	Sand	Jose Antonio	Guillermo / Hubert	2	NR
1828	1827	2011	NR	NR	NR	57	Traditional (zig - zag)	1	10000	Pinna rugosa	Larga	NA	1	14	sand fine with shell	Sand	Jose Antonio	Guillermo / Hubert	2	NR
1829	1828	2011	SEPTEMBER	9	9/16/11	58	Traditional (zig - zag)	1	10000	Pinna rugosa	Larga	NA	0	NA	sand fine with shell	Sand	Jose Antonio I	Guillermo / Hubert	2	NR
1830	1829	2011	SEPTEMBER	9	9/16/11	58	Traditional (zig - zag)	1	10000	Atrina maura	China	NA	0	NA	sand fine with shell	Sand	Jose Antonio I	Guillermo / Hubert	2	NR
1831	1830	2011	SEPTEMBER	9	9/16/11	58	Traditional (zig - zag)	1	10000	Atrina tuberculosa	Botijona	NA	0	NA	sand fine with shell	Sand	Jose Antonio I	Guillermo / Hubert	2	NR
1832	1831	2011	SEPTEMBER	9	9/16/11	59	Traditional (zig - zag)	1	10000	Pinna rugosa	Larga	NA	0	NA	sand fine with shell	Sand	Jose Antonio I	Guillermo / Hubert	2	NR
1833	1832	2011	SEPTEMBER	9	9/16/11	59	Traditional (zig - zag)	1	10000	Atrina maura	China	NA	0	NA	sand fine with shell	Sand	Jose Antonio I	Guillermo / Hubert	2	NR
1834	1833	2011	SEPTEMBER	9	9/16/11	59	Traditional (zig - zag)	1	10000	Atrina tuberculosa	Botijona	NA	0	NA	sand fine with shell	Sand	Jose Antonio I	Guillermo / Hubert	2	NR
1835	1834	2011	NR	NR	NR	60	Traditional (zig - zag)	1	10000	Pinna rugosa	Larga	NA	0	NA	sand fine with shell	Sand	Jose Antonio	Guillermo / Hubert	2	NR
1836	1835	2011	NR	NR	NR	60	Traditional (zig - zag)	1	10000	Atrina tuberculosa	Botijona	NA	0	NA	sand fine with shell	Sand	Jose Antonio	Guillermo / Hubert	2	NR
1837	1836	2011	NR	NR	NR	60	Traditional (zig - zag)	1	10000	Atrina maura	China	NA	1	16	sand fine with shell	Sand	Jose Antonio	Guillermo / Hubert	2	NR
1838	1837	2011	NR	NR	NR	60	Traditional (zig - zag)	1	10000	Pinna rugosa	Larga	NA	1	15.5	sand fine with shell	Sand	Jose Antonio	Guillermo / Hubert	2	NR
1839	1838	2011	NR	NR	NR	61	Traditional (zig - zag)	1	10000	Pinna rugosa	Larga	NA	0	NA	sand with shell	Sand	Jose Antonio	Guillermo / Hubert	2	NR
1840	1839	2011	NR	NR	NR	61	Traditional (zig - zag)	1	10000	Atrina tuberculosa	Botijona	NA	0	NA	sand with shell	Sand	Jose Antonio	Guillermo / Hubert	2	NR
1841	1840	2011	NR	NR	NR	61	Traditional (zig - zag)	1	10000	Atrina maura	China	NA	1	11	sand with shell	Sand	Jose Antonio	Guillermo / Hubert	2	NR
1842	1841	2011	NR	NR	NR	61	Traditional (zig - zag)	1	10000	Atrina maura	China	NA	1	12	sand with shell	Sand	Jose Antonio	Guillermo / Hubert	2	NR
1843	1842	2011	NR	NR	NR	61	Traditional (zig - zag)	1	10000	Atrina maura	China	NA	1	13	sand with shell	Sand	Jose Antonio	Guillermo / Hubert	2	NR
1844	1843	2011	NR	NR	NR	61	Traditional (zig - zag)	1	10000	Atrina maura	China	NA	1	14	sand with shell	Sand	Jose Antonio	Guillermo / Hubert	2	NR
1845	1844	2011	NR	NR	NR	61	Traditional (zig - zag)	1	10000	Atrina maura	China	NA	1	17	sand with shell	Sand	Jose Antonio	Guillermo / Hubert	2	NR
1846	1845	2011	NR	NR	NR	61	Traditional (zig - zag)	1	10000	Atrina maura	China	NA	1	18	sand with shell	Sand	Jose Antonio	Guillermo / Hubert	2	NR
1847	1846	2011	NR	NR	NR	61	Traditional (zig - zag)	1	10000	Atrina maura	China	NA	1	16	sand with shell	Sand	Jose Antonio	Guillermo / Hubert	2	NR
1848	1847	2011	NR	NR	NR	61	Traditional (zig - zag)	1	10000	Atrina maura	China	NA	1	17	sand with shell	Sand	Jose Antonio	Guillermo / Hubert	2	NR
1849	1848	2011	NR	NR	NR	61	Traditional (zig - zag)	1	10000	Atrina maura	China	NA	1	13	sand with shell	Sand	Jose Antonio	Guillermo / Hubert	2	NR
1850	1849	2011	NR	NR	NR	61	Traditional (zig - zag)	1	10000	Atrina maura	China	NA	1	15	sand with shell	Sand	Jose Antonio	Guillermo / Hubert	2	NR
1851	1850	2011	NR	NR	NR	61	Traditional (zig - zag)	1	10000	Atrina maura	China	NA	1	11	sand with shell	Sand	Jose Antonio	Guillermo / Hubert	2	NR
1852	1851	2011	NR	NR	NR	61	Traditional (zig - zag)	1	10000	Atrina maura	China	NA	1	12	sand with shell	Sand	Jose Antonio	Guillermo / Hubert	2	NR
1853	1852	2011	NR	NR	NR	61	Traditional (zig - zag)	1	10000	Atrina maura	China	NA	1	13	sand with shell	Sand	Jose Antonio	Guillermo / Hubert	2	NR
1854	1853	2011	NR	NR	NR	61	Traditional (zig - zag)	1	10000	Atrina maura	China	NA	1	13	sand with shell	Sand	Jose Antonio	Guillermo / Hubert	2	NR
1855	1854	2011	NR	NR	NR	61	Traditional (zig - zag)	1	10000	Atrina maura	China	NA	1	15	sand with shell	Sand	Jose Antonio	Guillermo / Hubert	2	NR
1856	1855	2011	NR	NR	NR	61	Traditional (zig - zag)	1	10000	Atrina maura	China	NA	1	17	sand with shell	Sand	Jose Antonio	Guillermo / Hubert	2	NR
1857	1856	2011	NR	NR	NR	62	Traditional (zig - zag)	1	10000	Pinna rugosa	Larga	NA	0	NA	sand hard with shell	Sand	Jose Antonio	Guillermo / Hubert	2	NR
1858	1857	2011	NR	NR	NR	62	Traditional (zig - zag)	1	10000	Atrina tuberculosa	Botijona	NA	0	NA	sand hard with shell	Sand	Jose Antonio	Guillermo / Hubert	2	NR
1859	1858	2011	NR	NR	NR	62	Traditional (zig - zag)	1	10000	Atrina maura	China	NA	1	13	sand hard with shell	Sand	Jose Antonio	Guillermo / Hubert	2	NR
1860	1859	2011	NR	NR	NR	62	Traditional (zig - zag)	1	10000	Atrina maura	China	NA	1	16	sand hard with shell	Sand	Jose Antonio	Guillermo / Hubert	2	NR
1861	1860	2011	NR	NR	NR	62	Traditional (zig - zag)	1	10000	Atrina maura	China	NA	1	15	sand hard with shell	Sand	Jose Antonio	Guillermo / Hubert	2	NR
1862	1861	2011	NR	NR	NR	62	Traditional (zig - zag)	1	10000	Atrina maura	China	NA	1	17	sand hard with shell	Sand	Jose Antonio	Guillermo / Hubert	2	NR
1863	1862	2011	NR	NR	NR	63	Traditional (zig - zag)	1	10000	Pinna rugosa	Larga	NA	0	NA	NR	NR	Jose Antonio	Guillermo / Hubert	2	NR
1864	1863	2011	NR	NR	NR	63	Traditional (zig - zag)	1	10000	Atrina tuberculosa	Botijona	NA	0	NA	NR	NR	Jose Antonio	Guillermo / Hubert	2	NR
1865	1864	2011	NR	NR	NR	63	Traditional (zig - zag)	1	10000	Atrina maura	China	NA	1	9	NR	NR	Jose Antonio	Guillermo / Hubert	2	NR
1866	1865	2011	NR	NR	NR	63	Traditional (zig - zag)	1	10000	Atrina maura	China	NA	1	11	NR	NR	Jose Antonio	Guillermo / Hubert	2	NR
1867	1866	2011	NR	NR	NR	63	Traditional (zig - zag)	1	10000	Atrina maura	China	NA	1	13	NR	NR	Jose Antonio	Guillermo / Hubert	2	NR
1868	1867	2011	NR	NR	NR	63	Traditional (zig - zag)	1	10000	Atrina maura	China	NA	1	12	NR	NR	Jose Antonio	Guillermo / Hubert	2	NR
1869	1868	2011	NR	NR	NR	63	Traditional (zig - zag)	1	10000	Atrina maura	China	NA	1	6	NR	NR	Jose Antonio	Guillermo / Hubert	2	NR
1870	1869	2011	NR	NR	NR	63	Traditional (zig - zag)	1	10000	Atrina maura	China	NA	1	14	NR	NR	Jose Antonio	Guillermo / Hubert	2	NR
1871	1870	2011	NR	NR	NR	63	Traditional (zig - zag)	1	10000	Atrina maura	China	NA	1	14	NR	NR	Jose Antonio	Guillermo / Hubert	2	NR
1872	1871	2011	NR	NR	NR	63	Traditional (zig - zag)	1	10000	Atrina maura	China	NA	1	13	NR	NR	Jose Antonio	Guillermo / Hubert	2	NR
1873	1872	2011	NR	NR	NR	63	Traditional (zig - zag)	1	10000	Atrina maura	China	NA	1	11	NR	NR	Jose Antonio	Guillermo / Hubert	2	NR
1874	1873	2011	NR	NR	NR	63	Traditional (zig - zag)	1	10000	Atrina maura	China	NA	1	8	NR	NR	Jose Antonio	Guillermo / Hubert	2	NR
1875	1874	2011	NR	NR	NR	63	Traditional (zig - zag)	1	10000	Atrina maura	China	NA	1	15	NR	NR	Jose Antonio	Guillermo / Hubert	2	NR
1876	1875	2011	NR	NR	NR	63	Traditional (zig - zag)	1	10000	Atrina maura	China	NA	1	8	NR	NR	Jose Antonio	Guillermo / Hubert	2	NR
1877	1876	2011	NR	NR	NR	63	Traditional (zig - zag)	1	10000	Atrina maura	China	NA	1	18	NR	NR	Jose Antonio	Guillermo / Hubert	2	NR
1878	1877	2011	NR	NR	NR	63	Traditional (zig - zag)	1	10000	Atrina maura	China	NA	1	19	NR	NR	Jose Antonio	Guillermo / Hubert	2	NR
1879	1878	2011	NR	NR	NR	63	Traditional (zig - zag)	1	10000	Atrina maura	China	NA	1	15	NR	NR	Jose Antonio	Guillermo / Hubert	2	NR
1880	1879	2011	NR	NR	NR	64	Traditional (zig - zag)	1	10000	Pinna rugosa	Larga	NA	0	NA	NR	NR	Jose Antonio	Guillermo / Hubert	2	NR
1881	1880	2011	NR	NR	NR	64	Traditional (zig - zag)	1	10000	Atrina maura	China	NA	1	12	NR	NR	Jose Antonio	Guillermo / Hubert	2	NR
1882	1881	2011	NR	NR	NR	64	Traditional (zig - zag)	1	10000	Atrina maura	China	NA	1	13	NR	NR	Jose Antonio	Guillermo / Hubert	2	NR
1883	1882	2011	NR	NR	NR	64	Traditional (zig - zag)	1	10000	Atrina maura	China	NA	1	14	NR	NR	Jose Antonio	Guillermo / Hubert	2	NR
1884	1883	2011	NR	NR	NR	64	Traditional (zig - zag)	1	10000	Atrina maura	China	NA	1	20	NR	NR	Jose Antonio	Guillermo / Hubert	2	NR
1885	1884	2011	NR	NR	NR	64	Traditional (zig - zag)	1	10000	Atrina maura	China	NA	1	10	NR	NR	Jose Antonio	Guillermo / Hubert	2	NR
1886	1885	2011	NR	NR	NR	64	Traditional (zig - zag)	1	10000	Atrina maura	China	NA	1	16	NR	NR	Jose Antonio	Guillermo / Hubert	2	NR
1887	1886	2011	NR	NR	NR	64	Traditional (zig - zag)	1	10000	Atrina maura	China	NA	1	14	NR	NR	Jose Antonio	Guillermo / Hubert	2	NR
1888	1887	2011	NR	NR	NR	64	Traditional (zig - zag)	1	10000	Atrina maura	China	NA	1	15	NR	NR	Jose Antonio	Guillermo / Hubert	2	NR
1889	1888	2011	NR	NR	NR	64	Traditional (zig - zag)	1	10000	Atrina maura	China	NA	1	12	NR	NR	Jose Antonio	Guillermo / Hubert	2	NR
1890	1889	2011	NR	NR	NR	64	Traditional (zig - zag)	1	10000	Atrina maura	China	NA	1	13	NR	NR	Jose Antonio	Guillermo / Hubert	2	NR
1891	1890	2011	NR	NR	NR	64	Traditional (zig - zag)	1	10000	Atrina maura	China	NA	1	8	NR	NR	Jose Antonio	Guillermo / Hubert	2	NR
1892	1891	2011	NR	NR	NR	64	Traditional (zig - zag)	1	10000	Atrina tuberculosa	Botijona	NA	1	11	NR	NR	Jose Antonio	Guillermo / Hubert	2	NR
1893	1892	2011	SEPTEMBER	9	9/15/11	65	Traditional (zig - zag)	1	10000	Pinna rugosa	Larga	NA	0	NA	NR	NR	Jose Antonio I	Guillermo / Hubert	2	NR
1894	1893	2011	SEPTEMBER	9	9/15/11	65	Traditional (zig - zag)	1	10000	Atrina maura	China	NA	0	NA	NR	NR	Jose Antonio I	Guillermo / Hubert	2	NR
1895	1894	2011	SEPTEMBER	9	9/15/11	65	Traditional (zig - zag)	1	10000	Atrina tuberculosa	Botijona	NA	0	NA	NR	NR	Jose Antonio I	Guillermo / Hubert	2	NR
1896	1895	2011	SEPTEMBER	9	9/15/11	66	Traditional (zig - zag)	1	10000	Pinna rugosa	Larga	NA	0	NA	NR	NR	Jose Antonio I	Guillermo / Hubert	2	NR
1897	1896	2011	SEPTEMBER	9	9/15/11	66	Traditional (zig - zag)	1	10000	Atrina maura	China	NA	0	NA	NR	NR	Jose Antonio I	Guillermo / Hubert	2	NR
1898	1897	2011	SEPTEMBER	9	9/15/11	66	Traditional (zig - zag)	1	10000	Atrina tuberculosa	Botijona	NA	0	NA	NR	NR	Jose Antonio I	Guillermo / Hubert	2	NR
1899	1898	2011	NR	NR	NR	78	Traditional (zig - zag)	1	10000	Atrina maura	China	NA	0	NA	sand with shell Mud (Lama) Brown Mud (Fango)	Sand	Jose Antonio I	Guillermo / Hubert	2	NR
1900	1899	2011	NR	NR	NR	78	Traditional (zig - zag)	1	10000	Atrina tuberculosa	Botijona	NA	0	NA	sand with shell Mud (Lama) Brown Mud (Fango)	Sand	Jose Antonio I	Guillermo / Hubert	2	NR
1901	1900	2011	NR	NR	NR	78	Traditional (zig - zag)	1	10000	Pinna rugosa	Larga	NA	1	13	sand shell Mud (Lama)brown Mud (Fango)	Sand	Jose Antonio	Guillermo / Hubert	2	NR
1902	1901	2011	NR	NR	NR	79	Traditional (zig - zag)	1	10000	Pinna rugosa	Larga	NA	0	NA	Mud (Fango) Brown Mud (Lama) sand with shell	Mud	Jose Antonio I	Guillermo / Hubert	2	2.1
1903	1902	2011	NR	NR	NR	79	Traditional (zig - zag)	1	10000	Atrina maura	China	NA	0	NA	Mud (Fango) Brown Mud (Lama) sand with shell	Mud	Jose Antonio I	Guillermo / Hubert	2	2.1
1904	1903	2011	NR	NR	NR	79	Traditional (zig - zag)	1	10000	Atrina tuberculosa	Botijona	NA	0	NA	Mud (Fango) Brown Mud (Lama) sand with shell	Mud	Jose Antonio I	Guillermo / Hubert	2	2.1
1905	1904	2011	NR	NR	NR	80	Traditional (zig - zag)	1	10000	Pinna rugosa	Larga	NA	0	NA	Mud (Fango) branch coral	Mud	Jose Antonio I	Guillermo / Hubert	2	NR
1906	1905	2011	NR	NR	NR	80	Traditional (zig - zag)	1	10000	Atrina maura	China	NA	0	NA	Mud (Fango) branch coral	Mud	Jose Antonio I	Guillermo / Hubert	2	NR
1907	1906	2011	NR	NR	NR	80	Traditional (zig - zag)	1	10000	Atrina tuberculosa	Botijona	NA	0	NA	Mud (Fango) branch coral	Mud	Jose Antonio I	Guillermo / Hubert	2	NR
1908	1907	2011	NR	NR	NR	81	Traditional (zig - zag)	1	10000	Pinna rugosa	Larga	NA	0	NA	Mud (Fango) branch coral	Mud	Jose Antonio I	Guillermo / Hubert	2	5.8
1909	1908	2011	NR	NR	NR	81	Traditional (zig - zag)	1	10000	Atrina maura	China	NA	0	NA	Mud (Fango) branch coral	Mud	Jose Antonio I	Guillermo / Hubert	2	5.8
1910	1909	2011	NR	NR	NR	81	Traditional (zig - zag)	1	10000	Atrina tuberculosa	Botijona	NA	0	NA	Mud (Fango) branch coral	Mud	Jose Antonio I	Guillermo / Hubert	2	5.8
1911	1910	2011	NR	NR	NR	82	Traditional (zig - zag)	1	10000	Pinna rugosa	Larga	NA	0	NA	Mud (Fango) and Brown Mud (Lama)	Mud	Jose Antonio I	Guillermo / Hubert	2	5.6
1912	1911	2011	NR	NR	NR	82	Traditional (zig - zag)	1	10000	Atrina maura	China	NA	0	NA	Mud (Fango) and Brown Mud (Lama)	Mud	Jose Antonio I	Guillermo / Hubert	2	5.6
1913	1912	2011	NR	NR	NR	82	Traditional (zig - zag)	1	10000	Atrina tuberculosa	Botijona	NA	0	NA	Mud (Fango) and Brown Mud (Lama)	Mud	Jose Antonio I	Guillermo / Hubert	2	5.6
1914	1913	2011	NR	NR	NR	83	Traditional (zig - zag)	1	10000	Atrina tuberculosa	Botijona	NA	0	NA	Mud (Fango) with coral branch	Mud	Jose Antonio	Guillermo / Hubert	2	4.6
1915	1914	2011	NR	NR	NR	83	Traditional (zig - zag)	1	10000	Atrina maura	China	NA	1	12	Mud (Fango) with coral branch	Mud	Jose Antonio	Guillermo / Hubert	2	4.6
1916	1915	2011	NR	NR	NR	83	Traditional (zig - zag)	1	10000	Atrina maura	China	NA	1	16	Mud (Fango) with coral branch	Mud	Jose Antonio	Guillermo / Hubert	2	4.6
1917	1916	2011	NR	NR	NR	83	Traditional (zig - zag)	1	10000	Atrina maura	China	NA	1	18	Mud (Fango) with coral branch	Mud	Jose Antonio	Guillermo / Hubert	2	4.6
1918	1917	2011	NR	NR	NR	83	Traditional (zig - zag)	1	10000	Pinna rugosa	Larga	NA	1	20	Mud (Fango) with coral branch	Mud	Jose Antonio	Guillermo / Hubert	2	4.6
1919	1918	2011	NR	NR	NR	83	Traditional (zig - zag)	1	10000	Pinna rugosa	Larga	NA	1	22	Mud (Fango) with coral branch	Mud	Jose Antonio	Guillermo / Hubert	2	4.6
1920	1919	2011	NR	NR	NR	84	Traditional (zig - zag)	1	10000	Atrina maura	China	NA	1	10	sand with sacate green	Sand	Jose Antonio	Guillermo / Hubert	2	2.1
1921	1920	2011	NR	NR	NR	84	Traditional (zig - zag)	1	10000	Atrina tuberculosa	Botijona	NA	0	NA	sand with sacate green	Sand	Jose Antonio	Guillermo / Hubert	2	2.1
1922	1921	2011	NR	NR	NR	84	Traditional (zig - zag)	1	10000	Pinna rugosa	Larga	NA	0	NA	sand with sacate green	Sand	Jose Antonio	Guillermo / Hubert	2	2.1
1923	1922	2011	NR	NR	NR	84	Traditional (zig - zag)	1	10000	Atrina maura	China	NA	1	11	sand with sacate green	Sand	Jose Antonio	Guillermo / Hubert	2	2.1
1924	1923	2011	NR	NR	NR	84	Traditional (zig - zag)	1	10000	Atrina maura	China	NA	1	11	sand with sacate green	Sand	Jose Antonio	Guillermo / Hubert	2	2.1
1925	1924	2011	NR	NR	NR	84	Traditional (zig - zag)	1	10000	Atrina maura	China	NA	1	12	sand with sacate green	Sand	Jose Antonio	Guillermo / Hubert	2	2.1
1926	1925	2011	NR	NR	NR	84	Traditional (zig - zag)	1	10000	Atrina maura	China	NA	1	13.5	sand with sacate green	Sand	Jose Antonio	Guillermo / Hubert	2	2.1
1927	1926	2011	NR	NR	NR	84	Traditional (zig - zag)	1	10000	Atrina maura	China	NA	1	13	sand with sacate green	Sand	Jose Antonio	Guillermo / Hubert	2	2.1
1928	1927	2011	NR	NR	NR	84	Traditional (zig - zag)	1	10000	Atrina maura	China	NA	1	12.5	sand with sacate green	Sand	Jose Antonio	Guillermo / Hubert	2	2.1
1929	1928	2011	NR	NR	NR	84	Traditional (zig - zag)	1	10000	Atrina maura	China	NA	1	13	sand with sacate green	Sand	Jose Antonio	Guillermo / Hubert	2	2.1
1930	1929	2011	NR	NR	NR	84	Traditional (zig - zag)	1	10000	Atrina maura	China	NA	1	14.5	sand with sacate green	Sand	Jose Antonio	Guillermo / Hubert	2	2.1
1931	1930	2011	NR	NR	NR	84	Traditional (zig - zag)	1	10000	Atrina maura	China	NA	1	10.5	sand with sacate green	Sand	Jose Antonio	Guillermo / Hubert	2	2.1
1932	1931	2011	NR	NR	NR	84	Traditional (zig - zag)	1	10000	Atrina maura	China	NA	1	11	sand with sacate green	Sand	Jose Antonio	Guillermo / Hubert	2	2.1
1933	1932	2011	NR	NR	NR	84	Traditional (zig - zag)	1	10000	Atrina maura	China	NA	1	12	sand with sacate green	Sand	Jose Antonio	Guillermo / Hubert	2	2.1
1934	1933	2011	NR	NR	NR	84	Traditional (zig - zag)	1	10000	Atrina maura	China	NA	1	12.5	sand with sacate green	Sand	Jose Antonio	Guillermo / Hubert	2	2.1
1935	1934	2011	NR	NR	NR	84	Traditional (zig - zag)	1	10000	Atrina maura	China	NA	1	12	sand with sacate green	Sand	Jose Antonio	Guillermo / Hubert	2	2.1
1936	1935	2011	NR	NR	NR	84	Traditional (zig - zag)	1	10000	Atrina maura	China	NA	1	10	sand with sacate green	Sand	Jose Antonio	Guillermo / Hubert	2	2.1
1937	1936	2011	NR	NR	NR	84	Traditional (zig - zag)	1	10000	Atrina maura	China	NA	1	10.5	sand with sacate green	Sand	Jose Antonio	Guillermo / Hubert	2	2.1
1938	1937	2011	NR	NR	NR	84	Traditional (zig - zag)	1	10000	Atrina maura	China	NA	1	11	sand with sacate green	Sand	Jose Antonio	Guillermo / Hubert	2	2.1
1939	1938	2011	NR	NR	NR	84	Traditional (zig - zag)	1	10000	Atrina maura	China	NA	1	12	sand with sacate green	Sand	Jose Antonio	Guillermo / Hubert	2	2.1
1940	1939	2011	NR	NR	NR	84	Traditional (zig - zag)	1	10000	Atrina maura	China	NA	1	12	sand with sacate green	Sand	Jose Antonio	Guillermo / Hubert	2	2.1
1941	1940	2011	NR	NR	NR	84	Traditional (zig - zag)	1	10000	Atrina maura	China	NA	1	11.5	sand with sacate green	Sand	Jose Antonio	Guillermo / Hubert	2	2.1
1942	1941	2011	NR	NR	NR	84	Traditional (zig - zag)	1	10000	Atrina maura	China	NA	1	9	sand with sacate green	Sand	Jose Antonio	Guillermo / Hubert	2	2.1
1943	1942	2011	NR	NR	NR	84	Traditional (zig - zag)	1	10000	Atrina maura	China	NA	1	8	sand with sacate green	Sand	Jose Antonio	Guillermo / Hubert	2	2.1
1944	1943	2011	NR	NR	NR	84	Traditional (zig - zag)	1	10000	Atrina maura	China	NA	1	10	sand with sacate green	Sand	Jose Antonio	Guillermo / Hubert	2	2.1
1945	1944	2011	NR	NR	NR	84	Traditional (zig - zag)	1	10000	Atrina maura	China	NA	1	8	sand with sacate green	Sand	Jose Antonio	Guillermo / Hubert	2	2.1
1946	1945	2011	NR	NR	NR	84	Traditional (zig - zag)	1	10000	Atrina maura	China	NA	1	8.5	sand with sacate green	Sand	Jose Antonio	Guillermo / Hubert	2	2.1
1947	1946	2011	NR	NR	NR	84	Traditional (zig - zag)	1	10000	Atrina maura	China	NA	1	11	sand with sacate green	Sand	Jose Antonio	Guillermo / Hubert	2	2.1
1948	1947	2011	NR	NR	NR	84	Traditional (zig - zag)	1	10000	Atrina maura	China	NA	1	12	sand with sacate green	Sand	Jose Antonio	Guillermo / Hubert	2	2.1
1949	1948	2011	NR	NR	NR	84	Traditional (zig - zag)	1	10000	Atrina maura	China	NA	1	10.5	sand with sacate green	Sand	Jose Antonio	Guillermo / Hubert	2	2.1
1950	1949	2011	NR	NR	NR	84	Traditional (zig - zag)	1	10000	Atrina maura	China	NA	1	9	sand with sacate green	Sand	Jose Antonio	Guillermo / Hubert	2	2.1
1951	1950	2011	NR	NR	NR	84	Traditional (zig - zag)	1	10000	Atrina maura	China	NA	1	9	sand with sacate green	Sand	Jose Antonio	Guillermo / Hubert	2	2.1
1952	1951	2011	NR	NR	NR	84	Traditional (zig - zag)	1	10000	Atrina maura	China	NA	1	10	sand with sacate green	Sand	Jose Antonio	Guillermo / Hubert	2	2.1
1953	1952	2011	NR	NR	NR	84	Traditional (zig - zag)	1	10000	Atrina maura	China	NA	1	12	sand with sacate green	Sand	Jose Antonio	Guillermo / Hubert	2	2.1
1954	1953	2011	NR	NR	NR	84	Traditional (zig - zag)	1	10000	Atrina maura	China	NA	1	11	sand with sacate green	Sand	Jose Antonio	Guillermo / Hubert	2	2.1
1955	1954	2011	NR	NR	NR	84	Traditional (zig - zag)	1	10000	Atrina maura	China	NA	1	12.5	sand with sacate green	Sand	Jose Antonio	Guillermo / Hubert	2	2.1
1956	1955	2011	NR	NR	NR	84	Traditional (zig - zag)	1	10000	Atrina maura	China	NA	1	11.5	sand with sacate green	Sand	Jose Antonio	Guillermo / Hubert	2	2.1
1957	1956	2011	NR	NR	NR	84	Traditional (zig - zag)	1	10000	Atrina maura	China	NA	1	10	sand with sacate green	Sand	Jose Antonio	Guillermo / Hubert	2	2.1
1958	1957	2011	NR	NR	NR	84	Traditional (zig - zag)	1	10000	Atrina maura	China	NA	1	8	sand with sacate green	Sand	Jose Antonio	Guillermo / Hubert	2	2.1
1959	1958	2011	NR	NR	NR	84	Traditional (zig - zag)	1	10000	Atrina maura	China	NA	1	7.5	sand with sacate green	Sand	Jose Antonio	Guillermo / Hubert	2	2.1
1960	1959	2011	NR	NR	NR	84	Traditional (zig - zag)	1	10000	Atrina maura	China	NA	1	7	sand with sacate green	Sand	Jose Antonio	Guillermo / Hubert	2	2.1
1961	1960	2011	NR	NR	NR	84	Traditional (zig - zag)	1	10000	Atrina maura	China	NA	1	7.5	sand with sacate green	Sand	Jose Antonio	Guillermo / Hubert	2	2.1
1962	1961	2011	NR	NR	NR	84	Traditional (zig - zag)	1	10000	Atrina maura	China	NA	1	10	sand with sacate green	Sand	Jose Antonio	Guillermo / Hubert	2	2.1
1963	1962	2011	NR	NR	NR	84	Traditional (zig - zag)	1	10000	Atrina maura	China	NA	1	11.5	sand with sacate green	Sand	Jose Antonio	Guillermo / Hubert	2	2.1
1964	1963	2011	NR	NR	NR	84	Traditional (zig - zag)	1	10000	Atrina maura	China	NA	1	10	sand with sacate green	Sand	Jose Antonio	Guillermo / Hubert	2	2.1
1965	1964	2011	NR	NR	NR	84	Traditional (zig - zag)	1	10000	Atrina maura	China	NA	1	9	sand with sacate green	Sand	Jose Antonio	Guillermo / Hubert	2	2.1
1966	1965	2011	NR	NR	NR	84	Traditional (zig - zag)	1	10000	Atrina maura	China	NA	1	14	sand with sacate green	Sand	Jose Antonio	Guillermo / Hubert	2	2.1
1967	1966	2011	NR	NR	NR	84	Traditional (zig - zag)	1	10000	Atrina maura	China	NA	1	14.5	sand with sacate green	Sand	Jose Antonio	Guillermo / Hubert	2	2.1
1968	1967	2011	NR	NR	NR	84	Traditional (zig - zag)	1	10000	Atrina maura	China	NA	1	13	sand with sacate green	Sand	Jose Antonio	Guillermo / Hubert	2	2.1
1969	1968	2011	NR	NR	NR	84	Traditional (zig - zag)	1	10000	Atrina maura	China	NA	1	13.5	sand with sacate green	Sand	Jose Antonio	Guillermo / Hubert	2	2.1
1970	1969	2011	NR	NR	NR	84	Traditional (zig - zag)	1	10000	Atrina maura	China	NA	1	12	sand with sacate green	Sand	Jose Antonio	Guillermo / Hubert	2	2.1
1971	1970	2011	NR	NR	NR	84	Traditional (zig - zag)	1	10000	Atrina maura	China	NA	1	12	sand with sacate green	Sand	Jose Antonio	Guillermo / Hubert	2	2.1
1972	1971	2011	NR	NR	NR	84	Traditional (zig - zag)	1	10000	Atrina maura	China	NA	1	11.5	sand with sacate green	Sand	Jose Antonio	Guillermo / Hubert	2	2.1
1973	1972	2011	NR	NR	NR	84	Traditional (zig - zag)	1	10000	Atrina maura	China	NA	1	10	sand with sacate green	Sand	Jose Antonio	Guillermo / Hubert	2	2.1
1974	1973	2011	NR	NR	NR	84	Traditional (zig - zag)	1	10000	Atrina maura	China	NA	1	11.5	sand with sacate green	Sand	Jose Antonio	Guillermo / Hubert	2	2.1
1975	1974	2011	NR	NR	NR	84	Traditional (zig - zag)	1	10000	Atrina maura	China	NA	1	9	sand with sacate green	Sand	Jose Antonio	Guillermo / Hubert	2	2.1
1976	1975	2011	NR	NR	NR	84	Traditional (zig - zag)	1	10000	Atrina maura	China	NA	1	9	sand with sacate green	Sand	Jose Antonio	Guillermo / Hubert	2	2.1
1977	1976	2011	NR	NR	NR	84	Traditional (zig - zag)	1	10000	Atrina maura	China	NA	1	10	sand with sacate green	Sand	Jose Antonio	Guillermo / Hubert	2	2.1
1978	1977	2011	NR	NR	NR	84	Traditional (zig - zag)	1	10000	Atrina maura	China	NA	1	11	sand with sacate green	Sand	Jose Antonio	Guillermo / Hubert	2	2.1
1979	1978	2011	NR	NR	NR	84	Traditional (zig - zag)	1	10000	Atrina maura	China	NA	1	11.5	sand with sacate green	Sand	Jose Antonio	Guillermo / Hubert	2	2.1
1980	1979	2011	NR	NR	NR	84	Traditional (zig - zag)	1	10000	Atrina maura	China	NA	1	11	sand with sacate green	Sand	Jose Antonio	Guillermo / Hubert	2	2.1
1981	1980	2011	NR	NR	NR	84	Traditional (zig - zag)	1	10000	Atrina maura	China	NA	1	12	sand with sacate green	Sand	Jose Antonio	Guillermo / Hubert	2	2.1
1982	1981	2011	NR	NR	NR	84	Traditional (zig - zag)	1	10000	Atrina maura	China	NA	1	10	sand with sacate green	Sand	Jose Antonio	Guillermo / Hubert	2	2.1
1983	1982	2011	NR	NR	NR	84	Traditional (zig - zag)	1	10000	Atrina maura	China	NA	1	12	sand with sacate green	Sand	Jose Antonio	Guillermo / Hubert	2	2.1
1984	1983	2011	NR	NR	NR	84	Traditional (zig - zag)	1	10000	Atrina maura	China	NA	1	12	sand with sacate green	Sand	Jose Antonio	Guillermo / Hubert	2	2.1
1985	1984	2011	NR	NR	NR	84	Traditional (zig - zag)	1	10000	Atrina maura	China	NA	1	11	sand with sacate green	Sand	Jose Antonio	Guillermo / Hubert	2	2.1
1986	1985	2011	NR	NR	NR	84	Traditional (zig - zag)	1	10000	Atrina maura	China	NA	1	12	sand with sacate green	Sand	Jose Antonio	Guillermo / Hubert	2	2.1
1987	1986	2011	NR	NR	NR	84	Traditional (zig - zag)	1	10000	Atrina maura	China	NA	1	7	sand with sacate green	Sand	Jose Antonio	Guillermo / Hubert	2	2.1
1988	1987	2011	NR	NR	NR	84	Traditional (zig - zag)	1	10000	Atrina maura	China	NA	1	11	sand with sacate green	Sand	Jose Antonio	Guillermo / Hubert	2	2.1
1989	1988	2011	NR	NR	NR	84	Traditional (zig - zag)	1	10000	Atrina maura	China	NA	1	7	sand with sacate green	Sand	Jose Antonio	Guillermo / Hubert	2	2.1
1990	1989	2011	NR	NR	NR	84	Traditional (zig - zag)	1	10000	Atrina maura	China	NA	1	9	sand with sacate green	Sand	Jose Antonio	Guillermo / Hubert	2	2.1
1991	1990	2011	NR	NR	NR	84	Traditional (zig - zag)	1	10000	Atrina maura	China	NA	1	11	sand with sacate green	Sand	Jose Antonio	Guillermo / Hubert	2	2.1
1992	1991	2011	NR	NR	NR	84	Traditional (zig - zag)	1	10000	Atrina maura	China	NA	1	10	sand with sacate green	Sand	Jose Antonio	Guillermo / Hubert	2	2.1
1993	1992	2011	NR	NR	NR	84	Traditional (zig - zag)	1	10000	Atrina maura	China	NA	1	10.5	sand with sacate green	Sand	Jose Antonio	Guillermo / Hubert	2	2.1
1994	1993	2011	NR	NR	NR	84	Traditional (zig - zag)	1	10000	Atrina maura	China	NA	1	13	sand with sacate green	Sand	Jose Antonio	Guillermo / Hubert	2	2.1
1995	1994	2011	NR	NR	NR	84	Traditional (zig - zag)	1	10000	Atrina maura	China	NA	1	12	sand with sacate green	Sand	Jose Antonio	Guillermo / Hubert	2	2.1
1996	1995	2011	NR	NR	NR	84	Traditional (zig - zag)	1	10000	Atrina maura	China	NA	1	10	sand with sacate green	Sand	Jose Antonio	Guillermo / Hubert	2	2.1
1997	1996	2011	NR	NR	NR	84	Traditional (zig - zag)	1	10000	Atrina maura	China	NA	1	9	sand with sacate green	Sand	Jose Antonio	Guillermo / Hubert	2	2.1
1998	1997	2011	NR	NR	NR	84	Traditional (zig - zag)	1	10000	Atrina maura	China	NA	1	9.5	sand with sacate green	Sand	Jose Antonio	Guillermo / Hubert	2	2.1
1999	1998	2011	NR	NR	NR	84	Traditional (zig - zag)	1	10000	Atrina maura	China	NA	1	11.5	sand with sacate green	Sand	Jose Antonio	Guillermo / Hubert	2	2.1
[truncated: 43,048 more rows]
