# Supplementary material for: Evaluating the bio-economic performance of a Callo de hacha (Atrina maura, Atrina tuberculosa & Pinna rugosa) fishery restoration plan in La Paz, Mexico
Source: PLoS One. 2018 Dec 20;13(12):e0209431. doi: 10.1371/journal.pone.0209431 (PMC6301776; doi:10.1371/journal.pone.0209431)
Supplement: S2 File — (ZIP) [file pone.0209431.s005.zip]

Archive with 3 entries (2 files):
- S2_File.xlsm
- __MACOSX/
- __MACOSX/._S2_File.xlsm
