# Supplementary material for: Evaluating the bio-economic performance of a Callo de hacha (Atrina maura, Atrina tuberculosa & Pinna rugosa) fishery restoration plan in La Paz, Mexico
Source: PLoS One. 2018 Dec 20;13(12):e0209431. doi: 10.1371/journal.pone.0209431 (PMC6301776; doi:10.1371/journal.pone.0209431)
Supplement: S2 File — (ZIP) [file pone.0209431.s005.zip › S2_File.xlsm]

## Sheet: Simulation
Cash Flow Analysis Callo de Hacha
All values here presented are fictionary any resemblance to reality is purely coincidental.
	Years in the future
STDEViables		0	1	2	3	4	5	6	7	8	9	10														Note that is thousands
Price per kilo		200														Cell	n	NPV		N	max	min	bin	bin width		CAT	LCL	UCL	FREQ	REL FREQ	ABS FREQ
Conversion factor		0.25														44	0	-88113.1		1000	-87813.4	-88222.2	10	41		$-89 - $-89	-88223	-88183	2	0.002	0.002
Fixed Cost		-3178.6														62	1	-88070.4								$-89 - $-89	-88182	-88142	16	0.016	0.018
Variable Cost																80	2	-87999.2								$-89 - $-89	-88141	-88101	47	0.047	0.065
Total Investment (0)		10	0	0	0	0	0	0	0	0	0	0				98	3	-88040.9								$-89 - $-89	-88100	-88060	136	0.136	0.201
Tax		0.01														116	4	-88007.3								$-89 - $-89	-88059	-88019	253	0.253	0.454
Other Income		0	0	0	0	0	0	0	0	0	0	0				134	5	-87960.9								$-89 - $-88	-88018	-87978	276	0.276	0.73
Cost per unit of effort		4														152	6	-88053.8								$-88 - $-88	-87977	-87937	173	0.173	0.903
Cost perunit of catch		19.0278														170	7	-88072.3								$-88 - $-88	-87936	-87896	75	0.075	0.978
Discount rate		0.1														188	8	-88097.5								$-88 - $-88	-87895	-87855	16	0.016	0.994
FISHING mortallity		0.25														206	9	-88049.2								$-88 - $-88	-87854	-87814	5	0.005	0.999
CPUE		50														224	10	-88023.4
Depreciation		0.1														242	11	-87960.1
																260	12	-88026.1
Mean		10														278	13	-88113.4
Standard Deviation		0.5														296	14	-87977.1
																314	15	-87930.4
																332	16	-88045
																350	17	-87939.5
																368	18	-88073.6
																386	19	-87976.6
																404	20	-87927.1
	Year	0	1	2	3	4	5	6	7	8	9	10				422	21	-87990.9
FISHING	Biomass (Kg)		9.95971	9.7879	10.2616	9.67008	10.7295	9.22988	11.3734	9.43229	9.96196	10.075				440	22	-87999.4
	Catch Callo (Kg)		0.622482	0.611744	0.641347	0.60438	0.670596	0.576868	0.71084	0.589518	0.622622	0.629686				458	23	-88009.4
	Effort		0.0124496	0.0122349	0.0128269	0.0120876	0.0134119	0.0115374	0.0142168	0.0117904	0.0124524	0.0125937				476	24	-87978.6
Investment	Total Investment	10	0	0	0	0	0	0	0	0	0	0				494	25	-87904.6
Revenue	Cash in hand			-3035.34	-6072.6	-9104.56	-12143.1	-15169.9	-18213.4	-21232.9	-24274.1	-27309.4				512	26	-87990.3
	Fish Income		124.496	122.349	128.269	120.876	134.119	115.374	142.168	117.904	124.524	125.937				530	27	-87917.3
	Other Income		0	0	0	0	0	0	0	0	0	0				548	28	-88074.9
Costs	Total Revenue		124.496	122.349	128.269	120.876	134.119	115.374	142.168	117.904	124.524	125.937				566	29	-87919.3
	Variable Cost		-11.8942	-11.6891	-12.2547	-11.5484	-12.8136	-11.0227	-13.5826	-11.2644	-11.8969	-12.0319				584	30	-88030.8
	Fixed Cost		-3178.6	-3178.6	-3178.6	-3178.6	-3178.6	-3178.6	-3178.6	-3178.6	-3178.6	-3178.6				602	31	-87902.8
	Total cost		-3190.49	-3190.29	-3190.85	-3190.15	-3191.41	-3189.62	-3192.18	-3189.86	-3190.5	-3190.63				620	32	-87966.6
Depreciation	Benefit before tax		-3066	-3067.94	-3062.59	-3069.27	-3057.29	-3074.25	-3050.01	-3071.96	-3065.97	-3064.69				638	33	-88032.8
	Depreciation		1	1	1	1	1	1	1	1	1	1				656	34	-88040.9
	TAX		0	0	0	0	0	0	0	0	0	0				674	35	-88017.3
	Benefit after tax		-3035.34	-3037.26	-3031.96	-3038.58	-3026.72	-3043.51	-3019.51	-3041.24	-3035.31	-3034.05				692	36	-88118.3
	Net Flow	0	-3035.34	-6072.6	-9104.56	-12143.1	-15169.9	-18213.4	-21232.9	-24274.1	-27309.4	-30343.5	NPV			710	37	-88032
	Discounted Flow	0	-2759.4	-5018.68	-6840.39	-8293.93	-9419.29	-10281	-10895.8	-11324.1	-11581.9	-11698.7	-88113.1			728	38	-88059.4
	Year	0	1	2	3	4	5	6	7	8	9	10				746	39	-88015.8
FISHING	Biomass (Kg)		10.0645	9.77565	9.39948	9.0396	10.4459	9.92916	10.0316	10.0803	10.4664	10.5816				764	40	-88078.9
	Catch Callo (Kg)		0.629034	0.610978	0.587467	0.564975	0.652866	0.620572	0.626977	0.630017	0.65415	0.661353				782	41	-87919.2
	Effort		0.0125807	0.0122196	0.0117493	0.0112995	0.0130573	0.0124114	0.0125395	0.0126003	0.013083	0.0132271				800	42	-88019.6
Investment	Total Investment	0	1	2	3	4	5	6	7	8	9	10				818	43	-88113.9
Revenue	Cash in hand			-3033.17	-6068.59	-9107.23	-12148.9	-15173.9	-18203.6	-21231.2	-24257.3	-27278				836	44	-88027.9
	Fish Income		125.807	122.196	117.493	112.995	130.573	124.114	125.395	126.003	130.83	132.271				854	45	-88058.3
	Other Income		0	0	0	0	0	0	0	0	0	0.629686				872	46	-87984.6
Costs	Total Revenue		125.807	122.196	117.493	112.995	130.573	124.114	125.395	126.003	130.83	132.9				890	47	-87967.3
	Variable Cost		-12.0194	-11.6744	-11.2252	-10.7954	-12.4748	-11.8578	-11.9801	-12.0382	-12.4993	-12.637				908	48	-88029.2
	Fixed Cost		-3178.6	-3178.6	-3178.6	-3178.6	-3178.6	-3178.6	-3178.6	-3178.6	-3178.6	-3178.6				926	49	-87961.7
	Total cost		-3190.62	-3190.27	-3189.83	-3189.4	-3191.07	-3190.46	-3190.58	-3190.64	-3191.1	-3191.24				944	50	-87843.6
Depreciation	Benefit before tax		-3063.81	-3066.08	-3069.33	-3072.4	-3055.5	-3060.34	-3058.18	-3056.63	-3051.27	-3048.34				962	51	-88015.9
	Depreciation		1	1	1	1	1	1	1	1	1	1				980	52	-88025.3
	TAX		0	0	0	0	0	0	0	0	0	0				998	53	-88079.5
	Benefit after tax		-3033.17	-3035.42	-3038.64	-3041.68	-3024.95	-3029.74	-3027.6	-3026.07	-3020.76	-3017.85				1016	54	-88052.7
	Net Flow	0	-3033.17	-6068.59	-9107.23	-12148.9	-15173.9	-18203.6	-21231.2	-24257.3	-27278	-30295.9	NPV			1034	55	-87963.7
	Discounted Flow	0	-2757.43	-5015.37	-6842.4	-8297.87	-9421.77	-10275.5	-10895	-11316.2	-11568.5	-11680.4	-88070.4			1052	56	-88016
	Year	0	1	2	3	4	5	6	7	8	9	10				1070	57	-88125.4
FISHING	Biomass (Kg)		9.59561	9.85833	9.98081	9.79577	10.9602	10.6215	10.5777	10.253	9.65652	10.0011				1088	58	-87976.1
	Catch Callo (Kg)		0.599726	0.616145	0.6238	0.612236	0.685015	0.663843	0.661109	0.640814	0.603532	0.625067				1106	59	-87956.1
	Effort		0.0119945	0.0123229	0.012476	0.0122447	0.0137003	0.0132769	0.0132222	0.0128163	0.0120706	0.0125013				1124	60	-87949.7
Investment	Total Investment	0	1	2	3	4	5	6	7	8	9	10				1142	61	-88049.1
Revenue	Cash in hand			-3038.42	-6072.92	-9105.05	-12138.3	-15157.4	-18179.4	-21200.9	-24225.1	-27254.9				1160	62	-87999.8
	Fish Income		119.945	123.229	124.76	122.447	137.003	132.769	132.222	128.163	120.706	125.013				1178	63	-87887.1
	Other Income		0	0	0	0	0	0	0	0	0	0.661353				1196	64	-88070.8
Costs	Total Revenue		119.945	123.229	124.76	122.447	137.003	132.769	132.222	128.163	120.706	125.675				1214	65	-87893.8
	Variable Cost		-11.4594	-11.7732	-11.9194	-11.6985	-13.0891	-12.6846	-12.6323	-12.2445	-11.5322	-11.9436				1232	66	-88063.6
	Fixed Cost		-3178.6	-3178.6	-3178.6	-3178.6	-3178.6	-3178.6	-3178.6	-3178.6	-3178.6	-3178.6				1250	67	-88064.2
	Total cost		-3190.06	-3190.37	-3190.52	-3190.3	-3191.69	-3191.28	-3191.23	-3190.84	-3190.13	-3190.54				1268	68	-88053.9
Depreciation	Benefit before tax		-3069.11	-3065.14	-3062.76	-3063.85	-3049.69	-3052.52	-3052.01	-3054.68	-3060.43	-3054.87				1286	69	-87885.7
	Depreciation		1	1	1	1	1	1	1	1	1	1				1304	70	-88081.1
	TAX		0	0	0	0	0	0	0	0	0	0				1322	71	-87967
	Benefit after tax		-3038.42	-3034.49	-3032.13	-3033.21	-3019.19	-3021.99	-3021.49	-3024.13	-3029.82	-3024.32				1340	72	-88004.4
	Net Flow	0	-3038.42	-6072.92	-9105.05	-12138.3	-15157.4	-18179.4	-21200.9	-24225.1	-27254.9	-30279.2	NPV			1358	73	-87875
	Discounted Flow	0	-2762.2	-5018.94	-6840.76	-8290.6	-9411.58	-10261.8	-10879.4	-11301.2	-11558.7	-11673.9	-87999.2			1376	74	-87947.6
	Year	0	1	2	3	4	5	6	7	8	9	10				1394	75	-88078.5
FISHING	Biomass (Kg)		10.4416	9.82945	9.53496	10.4393	9.72516	9.14074	9.68594	9.22457	10.7977	9.94932				1412	76	-87942.3
	Catch Callo (Kg)		0.652598	0.614341	0.595935	0.652453	0.607823	0.571296	0.605371	0.576535	0.674854	0.621832				1430	77	-88023.2
	Effort		0.013052	0.0122868	0.0119187	0.0130491	0.0121565	0.0114259	0.0121074	0.0115307	0.0134971	0.0124366				1448	78	-88030.9
Investment	Total Investment	0	1	2	3	4	5	6	7	8	9	10				1466	79	-88028.1
Revenue	Cash in hand			-3028.95	-6063.77	-9100.89	-12126.9	-15159.9	-18198.5	-21230	-24265.6	-27282.6				1484	80	-87957.5
	Fish Income		130.52	122.868	119.187	130.491	121.565	114.259	121.074	115.307	134.971	124.366				1502	81	-87947.9
	Other Income		0	0	0	0	0	0	0	0	0	0.625067				1520	82	-88016.2
Costs	Total Revenue		130.52	122.868	119.187	130.491	121.565	114.259	121.074	115.307	134.971	124.992				1538	83	-88058.2
	Variable Cost		-12.4697	-11.7387	-11.387	-12.4669	-11.6141	-10.9162	-11.5673	-11.0163	-12.895	-11.8818				1556	84	-87992.3
	Fixed Cost		-3178.6	-3178.6	-3178.6	-3178.6	-3178.6	-3178.6	-3178.6	-3178.6	-3178.6	-3178.6				1574	85	-87926.9
	Total cost		-3191.07	-3190.34	-3189.99	-3191.07	-3190.21	-3189.52	-3190.17	-3189.62	-3191.49	-3190.48				1592	86	-87957.4
Depreciation	Benefit before tax		-3059.55	-3065.47	-3067.8	-3056.58	-3063.65	-3069.26	-3062.09	-3066.31	-3047.52	-3055.49				1610	87	-88081.2
	Depreciation		1	1	1	1	1	1	1	1	1	1				1628	88	-88008.3
	TAX		0	0	0	0	0	0	0	0	0	0				1646	89	-87989.6
	Benefit after tax		-3028.95	-3034.82	-3037.12	-3026.01	-3033.01	-3038.56	-3031.47	-3035.65	-3017.05	-3024.94				1664	90	-87962.6
	Net Flow	0	-3028.95	-6063.77	-9100.89	-12126.9	-15159.9	-18198.5	-21230	-24265.6	-27282.6	-30307.6	NPV			1682	91	-88043.1
	Discounted Flow	0	-2753.6	-5011.38	-6837.64	-8282.84	-9413.12	-10272.6	-10894.3	-11320.1	-11570.5	-11684.9	-88040.9			1700	92	-87985.5
	Year	0	1	2	3	4	5	6	7	8	9	10				1718	93	-88003.4
FISHING	Biomass (Kg)		9.62329	10.1335	9.91285	10.686	9.83323	9.75308	10.5043	10.0287	10.1961	10.2327				1736	94	-87994.6
	Catch Callo (Kg)		0.601456	0.633343	0.619553	0.667878	0.614577	0.609568	0.656522	0.626796	0.637254	0.639544				1754	95	-87995.1
	Effort		0.0120291	0.0126669	0.0123911	0.0133576	0.0122915	0.0121914	0.0131304	0.0125359	0.0127451	0.0127909				1772	96	-88069.2
Investment	Total Investment	0	1	2	3	4	5	6	7	8	9	10				1790	97	-88002.5
Revenue	Cash in hand			-3038.11	-6069.53	-9102.42	-12125.7	-15157.5	-18189.2	-21211.5	-24238.1	-27261.9				1808	98	-87970.5
	Fish Income		120.291	126.669	123.911	133.576	122.915	121.914	131.304	125.359	127.451	127.909				1826	99	-88027.4
	Other Income		0	0	0	0	0	0	0	0	0	0.621832				1844	100	-87949.6
Costs	Total Revenue		120.291	126.669	123.911	133.576	122.915	121.914	131.304	125.359	127.451	128.531				1862	101	-88028.2
	Variable Cost		-11.4925	-12.1018	-11.8383	-12.7617	-11.7432	-11.6475	-12.5447	-11.9767	-12.1765	-12.2203				1880	102	-88034.1
	Fixed Cost		-3178.6	-3178.6	-3178.6	-3178.6	-3178.6	-3178.6	-3178.6	-3178.6	-3178.6	-3178.6				1898	103	-88010.8
	Total cost		-3190.09	-3190.7	-3190.44	-3191.36	-3190.34	-3190.25	-3191.14	-3190.58	-3190.78	-3190.82				1916	104	-87923.1
Depreciation	Benefit before tax		-3068.8	-3062.03	-3063.53	-3053.79	-3062.43	-3062.33	-3052.84	-3057.22	-3054.33	-3052.29				1934	105	-88062.6
	Depreciation		1	1	1	1	1	1	1	1	1	1				1952	106	-88099
	TAX		0	0	0	0	0	0	0	0	0	0				1970	107	-88023.8
	Benefit after tax		-3038.11	-3031.41	-3032.89	-3023.25	-3031.8	-3031.71	-3022.31	-3026.65	-3023.78	-3021.77				1988	108	-88045.4
	Net Flow	0	-3038.11	-6069.53	-9102.42	-12125.7	-15157.5	-18189.2	-21211.5	-24238.1	-27261.9	-30283.7	NPV			2006	109	-87854.6
	Discounted Flow	0	-2761.92	-5016.14	-6838.78	-8281.99	-9411.6	-10267.3	-10884.8	-11307.3	-11561.7	-11675.7	-88007.3			2024	110	-88082
	Year	0	1	2	3	4	5	6	7	8	9	10				2042	111	-87991.2
FISHING	Biomass (Kg)		10.7534	10.1312	10.1129	10.1898	9.3721	9.39284	10.6177	10.3957	9.82208	10.2259				2060	112	-88014.2
	Catch Callo (Kg)		0.672087	0.633197	0.632054	0.636865	0.585756	0.587053	0.663609	0.649732	0.61388	0.639122				2078	113	-88046.1
	Effort		0.0134417	0.0126639	0.0126411	0.0127373	0.0117151	0.0117411	0.0132722	0.0129946	0.0122776	0.0127824				2096	114	-88009.9
Investment	Total Investment	0	1	2	3	4	5	6	7	8	9	10				2114	115	-88013.3
Revenue	Cash in hand			-3025.46	-6056.9	-9087.56	-12116.4	-15153.3	-18189.1	-21210.1	-24232.6	-27260.6				2132	116	-88045
	Fish Income		134.417	126.639	126.411	127.373	117.151	117.411	132.722	129.946	122.776	127.824				2150	117	-88036.1
	Other Income		0	0	0	0	0	0	0	0	0	0.639544				2168	118	-88037.6
Costs	Total Revenue		134.417	126.639	126.411	127.373	117.151	117.411	132.722	129.946	122.776	128.464				2186	119	-87929.8
	Variable Cost		-12.8421	-12.099	-12.0771	-12.1691	-11.1925	-11.2173	-12.6801	-12.4149	-11.7299	-12.2122				2204	120	-88033.8
	Fixed Cost		-3178.6	-3178.6	-3178.6	-3178.6	-3178.6	-3178.6	-3178.6	-3178.6	-3178.6	-3178.6				2222	121	-87994.1
	Total cost		-3191.44	-3190.7	-3190.68	-3190.77	-3189.79	-3189.82	-3191.28	-3191.01	-3190.33	-3190.81				2240	122	-87941.1
Depreciation	Benefit before tax		-3056.02	-3062.06	-3061.27	-3059.4	-3067.64	-3066.41	-3051.56	-3053.07	-3058.55	-3052.35				2258	123	-87927.6
	Depreciation		1	1	1	1	1	1	1	1	1	1				2276	124	-87910.3
	TAX		0	0	0	0	0	0	0	0	0	0				2294	125	-88001.6
	Benefit after tax		-3025.46	-3031.44	-3030.65	-3028.8	-3036.96	-3035.74	-3021.04	-3022.54	-3027.97	-3021.82				2312	126	-88004.7
	Net Flow	0	-3025.46	-6056.9	-9087.56	-12116.4	-15153.3	-18189.1	-21210.1	-24232.6	-27260.6	-30282.4	NPV			2330	127	-88014.5
	Discounted Flow	0	-2750.42	-5005.71	-6827.62	-8275.64	-9409.02	-10267.3	-10884.1	-11304.7	-11561.2	-11675.2	-87960.9			2348	128	-88030.6
	Year	0	1	2	3	4	5	6	7	8	9	10				2366	129	-88139
FISHING	Biomass (Kg)		9.32502	10.2028	9.96774	9.23053	9.89398	10.9426	10.1157	10.4628	9.76092	9.989				2384	130	-88109.5
	Catch Callo (Kg)		0.582814	0.637676	0.622984	0.576908	0.618374	0.683914	0.632233	0.653923	0.610058	0.624312				2402	131	-88047
	Effort		0.0116563	0.0127535	0.0124597	0.0115382	0.0123675	0.0136783	0.0126447	0.0130785	0.0122012	0.0124862				2420	132	-88047.2
Investment	Total Investment	0	1	2	3	4	5	6	7	8	9	10				2438	133	-88092.7
Revenue	Cash in hand			-3041.45	-6072.09	-9104.37	-12143.9	-15175	-18193.4	-21220.1	-24241.9	-27270.5				2456	134	-87983.1
	Fish Income		116.563	127.535	124.597	115.382	123.675	136.783	126.447	130.785	122.012	124.862				2474	135	-87943.4
	Other Income		0	0	0	0	0	0	0	0	0	0.639122				2492	136	-88018.2
Costs	Total Revenue		116.563	127.535	124.597	115.382	123.675	136.783	126.447	130.785	122.012	125.502				2510	137	-88007.5
	Variable Cost		-11.1363	-12.1846	-11.9038	-11.0234	-11.8157	-13.0681	-12.0806	-12.495	-11.6568	-11.9292				2528	138	-88033
	Fixed Cost		-3178.6	-3178.6	-3178.6	-3178.6	-3178.6	-3178.6	-3178.6	-3178.6	-3178.6	-3178.6				2546	139	-88055.9
	Total cost		-3189.74	-3190.78	-3190.5	-3189.62	-3190.42	-3191.67	-3190.68	-3191.1	-3190.26	-3190.53				2564	140	-88092.1
Depreciation	Benefit before tax		-3072.17	-3061.25	-3062.91	-3070.24	-3061.74	-3048.89	-3057.23	-3052.31	-3059.25	-3055.03				2582	141	-88036.2
	Depreciation		1	1	1	1	1	1	1	1	1	1				2600	142	-87949
	TAX		0	0	0	0	0	0	0	0	0	0				2618	143	-88006.6
	Benefit after tax		-3041.45	-3030.64	-3032.28	-3039.54	-3031.12	-3018.4	-3026.66	-3021.79	-3028.65	-3024.48				2636	144	-88046.3
	Net Flow	0	-3041.45	-6072.09	-9104.37	-12143.9	-15175	-18193.4	-21220.1	-24241.9	-27270.5	-30295	NPV			2654	145	-88222.2
	Discounted Flow	0	-2764.96	-5018.26	-6840.25	-8294.45	-9422.5	-10269.7	-10889.3	-11309	-11565.4	-11680	-88053.8			2672	146	-87922.4
	Year	0	1	2	3	4	5	6	7	8	9	10				2690	147	-87967
FISHING	Biomass (Kg)		9.8765	8.94121	9.62152	9.97044	9.73476	11.0759	10.3449	10.1968	10.336	10.015				2708	148	-88010.8
	Catch Callo (Kg)		0.617281	0.558826	0.601345	0.623153	0.608423	0.692243	0.646559	0.637301	0.645997	0.62594				2726	149	-88048.1
	Effort		0.0123456	0.0111765	0.0120269	0.0124631	0.0121685	0.0138449	0.0129312	0.012746	0.0129199	0.0125188				2744	150	-87981.9
Investment	Total Investment	0	1	2	3	4	5	6	7	8	9	10				2762	151	-88036.8
Revenue	Cash in hand			-3035.28	-6080.04	-9116.19	-12147.4	-15180.4	-18197.3	-21221.4	-24246.1	-27268.3				2780	152	-88118.3
	Fish Income		123.456	111.765	120.269	124.631	121.685	138.449	129.312	127.46	129.199	125.188				2798	153	-87912.4
	Other Income		0	0	0	0	0	0	0	0	0	0.624312				2816	154	-87999.9
Costs	Total Revenue		123.456	111.765	120.269	124.631	121.685	138.449	129.312	127.46	129.199	125.812				2834	155	-87950.8
	Variable Cost		-11.7949	-10.6779	-11.4904	-11.9071	-11.6256	-13.2272	-12.3543	-12.1774	-12.3436	-11.9603				2852	156	-88022.9
	Fixed Cost		-3178.6	-3178.6	-3178.6	-3178.6	-3178.6	-3178.6	-3178.6	-3178.6	-3178.6	-3178.6				2870	157	-87940.2
	Total cost		-3190.39	-3189.28	-3190.09	-3190.51	-3190.23	-3191.83	-3190.95	-3190.78	-3190.94	-3190.56				2888	158	-88178.6
Depreciation	Benefit before tax		-3065.94	-3075.51	-3066.82	-3061.88	-3063.54	-3047.38	-3054.64	-3055.32	-3052.74	-3054.75				2906	159	-88046.8
	Depreciation		1	1	1	1	1	1	1	1	1	1				2924	160	-88009.9
	TAX		0	0	0	0	0	0	0	0	0	0				2942	161	-88010
	Benefit after tax		-3035.28	-3044.76	-3036.15	-3031.26	-3032.91	-3016.9	-3024.1	-3024.76	-3022.22	-3024.2				2960	162	-87939.5
	Net Flow	0	-3035.28	-6080.04	-9116.19	-12147.4	-15180.4	-18197.3	-21221.4	-24246.1	-27268.3	-30292.5	NPV			2978	163	-88088.5
	Discounted Flow	0	-2759.34	-5024.82	-6849.13	-8296.87	-9425.81	-10271.9	-10889.9	-11311	-11564.4	-11679.1	-88072.3			2996	164	-88024
	Year	0	1	2	3	4	5	6	7	8	9	10				3014	165	-88064.9
FISHING	Biomass (Kg)		9.81755	10.0632	8.87429	10.1244	9.76001	9.38607	10.4948	9.94113	9.38785	9.23234				3032	166	-87921.1
	Catch Callo (Kg)		0.613597	0.628951	0.554643	0.632773	0.61	0.586629	0.655924	0.621321	0.58674	0.577021				3050	167	-88043.4
	Effort		0.0122719	0.012579	0.0110929	0.0126555	0.0122	0.0117326	0.0131185	0.0124264	0.0117348	0.0115404				3068	168	-87991.5
Investment	Total Investment	0	1	2	3	4	5	6	7	8	9	10				3086	169	-88039.3
Revenue	Cash in hand			-3035.94	-6068.14	-9112.66	-12142.2	-15174.8	-18210.6	-21233.1	-24260.7	-27293.5				3104	170	-87995.2
	Fish Income		122.719	125.79	110.929	126.555	122	117.326	131.185	124.264	117.348	115.404				3122	171	-87978.8
	Other Income		0	0	0	0	0	0	0	0	0	0.62594				3140	172	-88060.3
Costs	Total Revenue		122.719	125.79	110.929	126.555	122	117.326	131.185	124.264	117.348	116.03				3158	173	-88032.1
	Variable Cost		-11.7245	-12.0179	-10.598	-12.0909	-11.6558	-11.2092	-12.5332	-11.8721	-11.2113	-11.0256				3176	174	-87918.3
	Fixed Cost		-3178.6	-3178.6	-3178.6	-3178.6	-3178.6	-3178.6	-3178.6	-3178.6	-3178.6	-3178.6				3194	175	-87990.7
	Total cost		-3190.32	-3190.62	-3189.2	-3190.69	-3190.26	-3189.81	-3191.13	-3190.47	-3189.81	-3189.63				3212	176	-88011.9
Depreciation	Benefit before tax		-3066.61	-3062.83	-3075.27	-3060.14	-3063.26	-3066.48	-3052.95	-3058.21	-3063.46	-3063.6				3230	177	-87966.6
	Depreciation		1	1	1	1	1	1	1	1	1	1				3248	178	-88045.2
	TAX		0	0	0	0	0	0	0	0	0	0				3266	179	-87984.8
	Benefit after tax		-3035.94	-3032.2	-3044.52	-3029.53	-3032.62	-3035.82	-3022.42	-3027.63	-3032.83	-3032.96				3284	180	-88066.9
	Net Flow	0	-3035.94	-6068.14	-9112.66	-12142.2	-15174.8	-18210.6	-21233.1	-24260.7	-27293.5	-30326.5	NPV			3302	181	-88014.6
	Discounted Flow	0	-2759.94	-5014.99	-6846.47	-8293.28	-9422.36	-10279.4	-10895.9	-11317.8	-11575.1	-11692.2	-88097.5			3320	182	-88022.8
	Year	0	1	2	3	4	5	6	7	8	9	10				3338	183	-88006.6
FISHING	Biomass (Kg)		8.7636	9.79021	10.3584	9.95441	10.3968	11.3984	10.0012	9.41643	10.2242	10.6329				3356	184	-88122.6
	Catch Callo (Kg)		0.547725	0.611888	0.647403	0.62215	0.649798	0.712401	0.625074	0.588527	0.639013	0.664559				3374	185	-88048.6
	Effort		0.0109545	0.0122378	0.0129481	0.012443	0.012996	0.014248	0.0125015	0.0117705	0.0127803	0.0132912				3392	186	-87944.3
Investment	Total Investment	0	1	2	3	4	5	6	7	8	9	10				3410	187	-88154.6
Revenue	Cash in hand			-3047.74	-6082.99	-9110.9	-12142.3	-15167.8	-18181.1	-21209.1	-24242.6	-27266				3428	188	-87963
	Fish Income		109.545	122.378	129.481	124.43	129.96	142.48	125.015	117.705	127.803	132.912				3446	189	-88011.8
	Other Income		0	0	0	0	0	0	0	0	0	0.577021				3464	190	-87948.8
Costs	Total Revenue		109.545	122.378	129.481	124.43	129.96	142.48	125.015	117.705	127.803	133.489				3482	191	-87959.8
	Variable Cost		-10.4658	-11.6918	-12.3704	-11.8879	-12.4162	-13.6124	-11.9438	-11.2454	-12.2101	-12.6982				3500	192	-88075.4
	Fixed Cost		-3178.6	-3178.6	-3178.6	-3178.6	-3178.6	-3178.6	-3178.6	-3178.6	-3178.6	-3178.6				3518	193	-87964.7
	Total cost		-3189.07	-3190.29	-3190.97	-3190.49	-3191.02	-3192.21	-3190.54	-3189.85	-3190.81	-3191.3				3536	194	-88000.8
Depreciation	Benefit before tax		-3078.52	-3065.91	-3058.49	-3062.06	-3056.06	-3043.73	-3058.53	-3064.14	-3054.01	-3047.81				3554	195	-88001.1
	Depreciation		1	1	1	1	1	1	1	1	1	1				3572	196	-88008.1
	TAX		0	0	0	0	0	0	0	0	0	0				3590	197	-87996.6
	Benefit after tax		-3047.74	-3035.26	-3027.9	-3031.44	-3025.5	-3013.29	-3027.94	-3033.5	-3023.47	-3017.33				3608	198	-88028.3
	Net Flow	0	-3047.74	-6082.99	-9110.9	-12142.3	-15167.8	-18181.1	-21209.1	-24242.6	-27266	-30283.4	NPV			3626	199	-87988
	Discounted Flow	0	-2770.67	-5027.26	-6845.15	-8293.38	-9418.03	-10262.8	-10883.6	-11309.3	-11563.5	-11675.5	-88049.2			3644	200	-88004.8
	Year	0	1	2	3	4	5	6	7	8	9	10				3662	201	-87980.1
FISHING	Biomass (Kg)		9.87174	10.027	9.90395	9.67103	10.6134	10.1325	9.36813	10.5732	9.79441	9.69483				3680	202	-87946.2
	Catch Callo (Kg)		0.616984	0.626689	0.618997	0.60444	0.663339	0.633278	0.585508	0.660822	0.612151	0.605927				3698	203	-88066.1
	Effort		0.0123397	0.0125338	0.0123799	0.0120888	0.0132668	0.0126656	0.0117102	0.0132164	0.012243	0.0121185				3716	204	-87987.6
Investment	Total Investment	0	1	2	3	4	5	6	7	8	9	10				3734	205	-88083.3
Revenue	Cash in hand			-3035.33	-6067.94	-9100.93	-12135.5	-15158.6	-18186.1	-21221.1	-24241.7	-27269.9				3752	206	-88093.2
	Fish Income		123.397	125.338	123.799	120.888	132.668	126.656	117.102	132.164	122.43	121.185				3770	207	-88021.1
	Other Income		0	0	0	0	0	0	0	0	0	0.664559				3788	208	-88084.7
Costs	Total Revenue		123.397	125.338	123.799	120.888	132.668	126.656	117.102	132.164	122.43	121.85				3806	209	-87971.9
	Variable Cost		-11.7892	-11.9746	-11.8277	-11.5495	-12.6749	-12.1005	-11.1878	-12.6268	-11.6968	-11.5779				3824	210	-87993.7
	Fixed Cost		-3178.6	-3178.6	-3178.6	-3178.6	-3178.6	-3178.6	-3178.6	-3178.6	-3178.6	-3178.6				3842	211	-87994.1
	Total cost		-3190.39	-3190.57	-3190.43	-3190.15	-3191.27	-3190.7	-3189.79	-3191.23	-3190.3	-3190.18				3860	212	-88038.2
Depreciation	Benefit before tax		-3065.99	-3063.24	-3063.63	-3065.26	-3053.61	-3058.04	-3065.69	-3051.06	-3058.87	-3058.33				3878	213	-88078.4
	Depreciation		1	1	1	1	1	1	1	1	1	1				3896	214	-88010
	TAX		0	0	0	0	0	0	0	0	0	0				3914	215	-87975.9
	Benefit after tax		-3035.33	-3032.6	-3032.99	-3034.61	-3023.07	-3027.46	-3035.03	-3020.55	-3028.28	-3027.74				3932	216	-88001.1
	Net Flow	0	-3035.33	-6067.94	-9100.93	-12135.5	-15158.6	-18186.1	-21221.1	-24241.7	-27269.9	-30297.7	NPV			3950	217	-88020.7
	Discounted Flow	0	-2759.39	-5014.82	-6837.66	-8288.74	-9412.3	-10265.6	-10889.8	-11308.9	-11565.1	-11681.1	-88023.4			3968	218	-87944.4
	Year	0	1	2	3	4	5	6	7	8	9	10				3986	219	-87907.1
FISHING	Biomass (Kg)		9.91037	10.9005	9.67571	11.331	9.633	9.37362	9.50016	10.7891	9.62656	9.97406				4004	220	-87968.5
	Catch Callo (Kg)		0.619398	0.681284	0.604732	0.708187	0.602062	0.585851	0.59376	0.67432	0.60166	0.623379				4022	221	-87950
	Effort		0.012388	0.0136257	0.0120946	0.0141637	0.0120412	0.011717	0.0118752	0.0134864	0.0120332	0.0124676				4040	222	-88035.2
Investment	Total Investment	0	1	2	3	4	5	6	7	8	9	10				4058	223	-87919.4
Revenue	Cash in hand			-3034.9	-6057.73	-9093.27	-12109.3	-15143.3	-18179.3	-21212.9	-24231	-27261.1				4076	224	-88042.3
	Fish Income		123.88	136.257	120.946	141.637	120.412	117.17	118.752	134.864	120.332	124.676				4094	225	-88005.5
	Other Income		0	0	0	0	0	0	0	0	0	0.605927				4112	226	-88059
Costs	Total Revenue		123.88	136.257	120.946	141.637	120.412	117.17	118.752	134.864	120.332	125.282				4130	227	-87917.9
	Variable Cost		-11.8353	-13.0178	-11.5551	-13.5319	-11.5041	-11.1943	-11.3454	-12.8848	-11.4964	-11.9114				4148	228	-88065.2
	Fixed Cost		-3178.6	-3178.6	-3178.6	-3178.6	-3178.6	-3178.6	-3178.6	-3178.6	-3178.6	-3178.6				4166	229	-87949.2
	Total cost		-3190.44	-3191.62	-3190.16	-3192.13	-3190.1	-3189.79	-3189.95	-3191.48	-3190.1	-3190.51				4184	230	-87994.9
Depreciation	Benefit before tax		-3065.56	-3053.36	-3066.21	-3046.49	-3064.69	-3066.62	-3064.19	-3048.62	-3060.76	-3055.23				4202	231	-88067.5
	Depreciation		1	1	1	1	1	1	1	1	1	1				4220	232	-88017.3
	TAX		0	0	0	0	0	0	0	0	0	0				4238	233	-88047
	Benefit after tax		-3034.9	-3022.83	-3035.55	-3016.03	-3034.04	-3035.96	-3033.55	-3018.13	-3030.16	-3024.68				4256	234	-87991.1
	Net Flow	0	-3034.9	-6057.73	-9093.27	-12109.3	-15143.3	-18179.3	-21212.9	-24231	-27261.1	-30285.8	NPV			4274	235	-88023.8
	Discounted Flow	0	-2759	-5006.39	-6831.91	-8270.82	-9402.83	-10261.7	-10885.6	-11303.9	-11561.4	-11676.5	-87960.1			4292	236	-88025.7
	Year	0	1	2	3	4	5	6	7	8	9	10				4310	237	-88017.6
FISHING	Biomass (Kg)		10.1794	9.65945	10.1655	9.26094	10.1871	9.55827	10.2688	10.8939	10.2802	10.5849				4328	238	-87914.8
	Catch Callo (Kg)		0.636212	0.603715	0.635341	0.578809	0.636697	0.597392	0.6418	0.680871	0.642515	0.661554				4346	239	-88030.8
	Effort		0.0127242	0.0120743	0.0127068	0.0115762	0.0127339	0.0119478	0.012836	0.0136174	0.0128503	0.0132311				4364	240	-87942.9
Investment	Total Investment	0	1	2	3	4	5	6	7	8	9	10				4382	241	-88053.5
Revenue	Cash in hand			-3031.89	-6068.61	-9098.67	-12137.9	-15165.7	-18199.6	-21224.6	-24241.5	-27264.4				4400	242	-88009.9
	Fish Income		127.242	120.743	127.068	115.762	127.339	119.478	128.36	136.174	128.503	132.311				4418	243	-87913.5
	Other Income		0	0	0	0	0	0	0	0	0	0.623379				4436	244	-88118.5
Costs	Total Revenue		127.242	120.743	127.068	115.762	127.339	119.478	128.36	136.174	128.503	132.934				4454	245	-87851.2
	Variable Cost		-12.1566	-11.5357	-12.14	-11.0597	-12.1659	-11.4148	-12.2634	-13.0099	-12.277	-12.6408				4472	246	-87993.7
	Fixed Cost		-3178.6	-3178.6	-3178.6	-3178.6	-3178.6	-3178.6	-3178.6	-3178.6	-3178.6	-3178.6				4490	247	-88110.7
	Total cost		-3190.76	-3190.14	-3190.74	-3189.66	-3190.77	-3190.01	-3190.86	-3191.61	-3190.88	-3191.24				4508	248	-87967.7
Depreciation	Benefit before tax		-3062.51	-3067.39	-3060.67	-3069.9	-3058.43	-3064.54	-3055.5	-3047.44	-3053.37	-3048.31				4526	249	-88072.2
	Depreciation		1	1	1	1	1	1	1	1	1	1				4544	250	-88013.4
	TAX		0	0	0	0	0	0	0	0	0	0				4562	251	-88077.9
	Benefit after tax		-3031.89	-3036.72	-3030.06	-3039.2	-3027.84	-3033.89	-3024.95	-3016.96	-3022.84	-3017.82				4580	252	-87966.5
	Net Flow	0	-3031.89	-6068.61	-9098.67	-12137.9	-15165.7	-18199.6	-21224.6	-24241.5	-27264.4	-30282.2	NPV			4598	253	-87813.4
	Discounted Flow	0	-2756.26	-5015.38	-6835.97	-8290.33	-9416.72	-10273.2	-10891.6	-11308.8	-11562.7	-11675.1	-88026.1			4616	254	-87958.6
	Year	0	1	2	3	4	5	6	7	8	9	10				4634	255	-87986.8
FISHING	Biomass (Kg)		9.02405	9.18013	10.0206	10.2359	9.94359	10.1622	10.0589	9.85929	10.2491	10.3327				4652	256	-87966.4
	Catch Callo (Kg)		0.564003	0.573758	0.626286	0.639742	0.621474	0.63514	0.628683	0.616206	0.64057	0.645795				4670	257	-87923.5
	Effort		0.0112801	0.0114752	0.0125257	0.0127948	0.0124295	0.0127028	0.0125737	0.0123241	0.0128114	0.0129159				4688	258	-87989.6
Investment	Total Investment	0	1	2	3	4	5	6	7	8	9	10				4706	259	-88003.8
Revenue	Cash in hand			-3044.82	-6086.9	-9118.59	-12146.9	-15177.4	-18204.6	-21231.9	-24260.4	-27283.6				4724	260	-87929.1
	Fish Income		112.801	114.752	125.257	127.948	124.295	127.028	125.737	123.241	128.114	129.159				4742	261	-88045.4
	Other Income		0	0	0	0	0	0	0	0	0	0.661554				4760	262	-87941.4
Costs	Total Revenue		112.801	114.752	125.257	127.948	124.295	127.028	125.737	123.241	128.114	129.82				4778	263	-87896
	Variable Cost		-10.7768	-10.9632	-11.9669	-12.2241	-11.875	-12.1361	-12.0127	-11.7743	-12.2399	-12.3397				4796	264	-87951.9
	Fixed Cost		-3178.6	-3178.6	-3178.6	-3178.6	-3178.6	-3178.6	-3178.6	-3178.6	-3178.6	-3178.6				4814	265	-88023.3
	Total cost		-3189.38	-3189.56	-3190.57	-3190.82	-3190.47	-3190.74	-3190.61	-3190.37	-3190.84	-3190.94				4832	266	-87992.4
Depreciation	Benefit before tax		-3075.58	-3072.81	-3062.31	-3058.88	-3061.18	-3057.71	-3057.88	-3059.13	-3053.73	-3051.12				4850	267	-87927.5
	Depreciation		1	1	1	1	1	1	1	1	1	1				4868	268	-87926.1
	TAX		0	0	0	0	0	0	0	0	0	0				4886	269	-87918.4
	Benefit after tax		-3044.82	-3042.08	-3031.69	-3028.29	-3030.57	-3027.13	-3027.3	-3028.54	-3023.19	-3020.61				4904	270	-88116.9
	Net Flow	0	-3044.82	-6086.9	-9118.59	-12146.9	-15177.4	-18204.6	-21231.9	-24260.4	-27283.6	-30304.2	NPV			4922	271	-88068.7
	Discounted Flow	0	-2768.02	-5030.5	-6850.93	-8296.48	-9424	-10276	-10895.3	-11317.7	-11570.9	-11683.6	-88113.4			4940	272	-88025.5
	Year	0	1	2	3	4	5	6	7	8	9	10				4958	273	-88067.7
FISHING	Biomass (Kg)		10.3111	10.1417	9.7615	9.59631	10.3328	10.5233	10.4128	10.1644	10.068	9.91083				4976	274	-87994.3
	Catch Callo (Kg)		0.644443	0.633856	0.610094	0.599769	0.645803	0.657704	0.650797	0.635275	0.62925	0.619427				4994	275	-87985.8
	Effort		0.0128889	0.0126771	0.0122019	0.0119954	0.0129161	0.0131541	0.0130159	0.0127055	0.012585	0.0123885				5012	276	-88035.6
Investment	Total Investment	0	1	2	3	4	5	6	7	8	9	10				5030	277	-88034.2
Revenue	Cash in hand			-3030.41	-6061.74	-9096.32	-12131.8	-15158	-18181.1	-21204.4	-24229.5	-27254.7				5048	278	-87992.7
	Fish Income		128.889	126.771	122.019	119.954	129.161	131.541	130.159	127.055	125.85	123.885				5066	279	-87969.5
	Other Income		0	0	0	0	0	0	0	0	0	0.645795				5084	280	-87957.9
Costs	Total Revenue		128.889	126.771	122.019	119.954	129.161	131.541	130.159	127.055	125.85	124.531				5102	281	-88042.8
	Variable Cost		-12.3139	-12.1116	-11.6575	-11.4603	-12.3399	-12.5673	-12.4353	-12.1387	-12.0236	-11.8359				5120	282	-88004
	Fixed Cost		-3178.6	-3178.6	-3178.6	-3178.6	-3178.6	-3178.6	-3178.6	-3178.6	-3178.6	-3178.6				5138	283	-88062.3
	Total cost		-3190.91	-3190.71	-3190.26	-3190.06	-3190.94	-3191.17	-3191.04	-3190.74	-3190.62	-3190.44				5156	284	-87967.5
Depreciation	Benefit before tax		-3061.03	-3061.94	-3065.24	-3066.11	-3056.78	-3053.63	-3053.88	-3055.68	-3055.77	-3055.9				5174	285	-88065.5
	Depreciation		1	1	1	1	1	1	1	1	1	1				5192	286	-87922.1
	TAX		0	0	0	0	0	0	0	0	0	0				5210	287	-88079.9
	Benefit after tax		-3030.41	-3031.32	-3034.59	-3035.45	-3026.21	-3023.09	-3023.34	-3025.13	-3025.22	-3025.35				5228	288	-88046.8
	Net Flow	0	-3030.41	-6061.74	-9096.32	-12131.8	-15158	-18181.1	-21204.4	-24229.5	-27254.7	-30280.1	NPV			5246	289	-88026.7
	Discounted Flow	0	-2754.92	-5009.7	-6834.2	-8286.16	-9411.91	-10262.7	-10881.2	-11303.3	-11558.7	-11674.3	-87977.1			5264	290	-87970.6
	Year	0	1	2	3	4	5	6	7	8	9	10				5282	291	-87949.9
FISHING	Biomass (Kg)		10.2422	10.5608	10.6539	9.88477	10.0904	10.1488	9.65163	10.2206	10.346	10.1044				5300	292	-88013.6
	Catch Callo (Kg)		0.640137	0.66005	0.665867	0.617798	0.630648	0.634301	0.603227	0.638784	0.646624	0.631523				5318	293	-88054.9
	Effort		0.0128027	0.013201	0.0133173	0.012356	0.012613	0.012686	0.0120645	0.0127757	0.0129325	0.0126305				5336	294	-87985.3
Investment	Total Investment	0	1	2	3	4	5	6	7	8	9	10				5354	295	-87970.6
Revenue	Cash in hand			-3031.19	-6057.82	-9082.41	-12114.6	-15143.6	-18170.8	-21202.7	-24227.2	-27249.3				5372	296	-87992.7
	Fish Income		128.027	132.01	133.173	123.56	126.13	126.86	120.645	127.757	129.325	126.305				5390	297	-87991
	Other Income		0	0	0	0	0	0	0	0	0	0.619427				5408	298	-87974.6
Costs	Total Revenue		128.027	132.01	133.173	123.56	126.13	126.86	120.645	127.757	129.325	126.924				5426	299	-88029.5
	Variable Cost		-12.2316	-12.6121	-12.7232	-11.8047	-12.0503	-12.1201	-11.5263	-12.2058	-12.3555	-12.067				5444	300	-87985.9
	Fixed Cost		-3178.6	-3178.6	-3178.6	-3178.6	-3178.6	-3178.6	-3178.6	-3178.6	-3178.6	-3178.6				5462	301	-88003.5
	Total cost		-3190.83	-3191.21	-3191.32	-3190.4	-3190.65	-3190.72	-3190.13	-3190.81	-3190.96	-3190.67				5480	302	-88028.8
Depreciation	Benefit before tax		-3061.8	-3057.2	-3055.15	-3062.85	-3059.52	-3057.86	-3062.48	-3055.05	-3052.63	-3053.74				5498	303	-87977.2
	Depreciation		1	1	1	1	1	1	1	1	1	1				5516	304	-87887.6
	TAX		0	0	0	0	0	0	0	0	0	0				5534	305	-88021.8
	Benefit after tax		-3031.19	-3026.63	-3024.6	-3032.22	-3028.93	-3027.28	-3031.86	-3024.5	-3022.1	-3023.21				5552	306	-88023.6
	Net Flow	0	-3031.19	-6057.82	-9082.41	-12114.6	-15143.6	-18170.8	-21202.7	-24227.2	-27249.3	-30272.5	NPV			5570	307	-88008.2
	Discounted Flow	0	-2755.62	-5006.46	-6823.75	-8274.46	-9402.96	-10257	-10880.3	-11302.2	-11556.4	-11671.4	-87930.4			5588	308	-88140
	Year	0	1	2	3	4	5	6	7	8	9	10				5606	309	-88018.1
FISHING	Biomass (Kg)		9.82893	10.3019	10.1865	9.29752	10.011	9.60563	9.54282	10.7758	9.15306	9.67682				5624	310	-88034.5
	Catch Callo (Kg)		0.614308	0.643869	0.636657	0.581095	0.625688	0.600352	0.596426	0.67349	0.572066	0.604801				5642	311	-87955.7
	Effort		0.0122862	0.0128774	0.0127331	0.0116219	0.0125138	0.012007	0.0119285	0.0134698	0.0114413	0.012096				5660	312	-87998
Investment	Total Investment	0	1	2	3	4	5	6	7	8	9	10				5678	313	-88054.2
Revenue	Cash in hand			-3035.81	-6065.34	-9095.17	-12134	-15163.8	-18197.1	-21230.2	-24248.5	-27283.9				5696	314	-88011.9
	Fish Income		122.862	128.774	127.331	116.219	125.138	120.07	119.285	134.698	114.413	120.96				5714	315	-87985.8
	Other Income		0	0	0	0	0	0	0	0	0	0.631523				5732	316	-88037.3
Costs	Total Revenue		122.862	128.774	127.331	116.219	125.138	120.07	119.285	134.698	114.413	121.592				5750	317	-87946.1
	Variable Cost		-11.7381	-12.3029	-12.1651	-11.1034	-11.9555	-11.4714	-11.3964	-12.8689	-10.9309	-11.5564				5768	318	-88084.2
	Fixed Cost		-3178.6	-3178.6	-3178.6	-3178.6	-3178.6	-3178.6	-3178.6	-3178.6	-3178.6	-3178.6				5786	319	-87960.9
	Total cost		-3190.34	-3190.9	-3190.77	-3189.7	-3190.56	-3190.07	-3190	-3191.47	-3189.53	-3190.16				5804	320	-87989
Depreciation	Benefit before tax		-3066.48	-3060.13	-3060.43	-3069.48	-3060.42	-3064	-3063.71	-3048.77	-3066.12	-3058.56				5822	321	-88031
	Depreciation		1	1	1	1	1	1	1	1	1	1				5840	322	-88013.7
	TAX		0	0	0	0	0	0	0	0	0	0				5858	323	-87988.2
	Benefit after tax		-3035.81	-3029.53	-3029.83	-3038.79	-3029.81	-3033.36	-3033.07	-3018.28	-3035.46	-3027.98				5876	324	-88095.7
	Net Flow	0	-3035.81	-6065.34	-9095.17	-12134	-15163.8	-18197.1	-21230.2	-24248.5	-27283.9	-30311.9	NPV			5894	325	-88117.9
	Discounted Flow	0	-2759.83	-5012.68	-6833.33	-8287.66	-9415.51	-10271.8	-10894.5	-11312.1	-11571.1	-11686.6	-88045			5912	326	-87916
	Year	0	1	2	3	4	5	6	7	8	9	10				5930	327	-88057.5
FISHING	Biomass (Kg)		10.8999	10.0485	10.2795	10.3823	9.15697	10.4869	9.85648	9.82811	10.1427	9.94338				5948	328	-88025.6
	Catch Callo (Kg)		0.681245	0.62803	0.642467	0.648894	0.572311	0.655429	0.61603	0.614257	0.633916	0.621461				5966	329	-87970.7
	Effort		0.0136249	0.0125606	0.0128493	0.0129779	0.0114462	0.0131086	0.0123206	0.0122851	0.0126783	0.0124292				5984	330	-88125.5
Investment	Total Investment	0	1	2	3	4	5	6	7	8	9	10				6002	331	-88019.6
Revenue	Cash in hand			-3023.82	-6056.19	-9084.98	-12111.6	-15151	-18174.5	-21204.1	-24232.9	-27257.3				6020	332	-88100.4
	Fish Income		136.249	125.606	128.493	129.779	114.462	131.086	123.206	122.851	126.783	124.292				6038	333	-88051.2
	Other Income		0	0	0	0	0	0	0	0	0	0.604801				6056	334	-88002.8
Costs	Total Revenue		136.249	125.606	128.493	129.779	114.462	131.086	123.206	122.851	126.783	124.897				6074	335	-87892.5
	Variable Cost		-13.0171	-12.0003	-12.2761	-12.3989	-10.9356	-12.5238	-11.771	-11.7371	-12.1127	-11.8747				6092	336	-88000.1
	Fixed Cost		-3178.6	-3178.6	-3178.6	-3178.6	-3178.6	-3178.6	-3178.6	-3178.6	-3178.6	-3178.6				6110	337	-87935
	Total cost		-3191.62	-3190.6	-3190.88	-3191	-3189.54	-3191.12	-3190.37	-3190.34	-3190.71	-3190.47				6128	338	-88100.7
Depreciation	Benefit before tax		-3054.37	-3062.99	-3059.38	-3057.22	-3070.07	-3054.04	-3060.16	-3059.49	-3054.93	-3055.58				6146	339	-87945.4
	Depreciation		1	1	1	1	1	1	1	1	1	1				6164	340	-88000.5
	TAX		0	0	0	0	0	0	0	0	0	0				6182	341	-87922.1
	Benefit after tax		-3023.82	-3032.36	-3028.79	-3026.65	-3039.37	-3023.5	-3029.56	-3028.89	-3024.38	-3025.02				6200	342	-88075.8
	Net Flow	0	-3023.82	-6056.19	-9084.98	-12111.6	-15151	-18174.5	-21204.1	-24232.9	-27257.3	-30282.4	NPV			6218	343	-87927.6
	Discounted Flow	0	-2748.93	-5005.11	-6825.68	-8272.4	-9407.58	-10259	-10881	-11304.8	-11559.8	-11675.2	-87939.5			6236	344	-87998.7
	Year	0	1	2	3	4	5	6	7	8	9	10				6254	345	-88030.9
FISHING	Biomass (Kg)		8.82589	10.1419	9.41547	10.9296	9.77269	10.2111	9.77534	10.0086	11.1972	9.8449				6272	346	-87958.4
	Catch Callo (Kg)		0.551618	0.633871	0.588467	0.683097	0.610793	0.638192	0.610959	0.625535	0.699822	0.615306				6290	347	-88084.8
	Effort		0.0110324	0.0126774	0.0117693	0.0136619	0.0122159	0.0127638	0.0122192	0.0125107	0.0139964	0.0123061				6308	348	-88009.5
Investment	Total Investment	0	1	2	3	4	5	6	7	8	9	10				6326	349	-88048.2
Revenue	Cash in hand			-3047.04	-6078.36	-9116.82	-12137.3	-15169.8	-18196.4	-21226.9	-24253.7	-27266.3				6344	350	-88162.9
	Fish Income		110.324	126.774	117.693	136.619	122.159	127.638	122.192	125.107	139.964	123.061				6362	351	-87881.4
	Other Income		0	0	0	0	0	0	0	0	0	0.621461				6380	352	-87985.1
Costs	Total Revenue		110.324	126.774	117.693	136.619	122.159	127.638	122.192	125.107	139.964	123.683				6398	353	-88042.8
	Variable Cost		-10.5402	-12.1119	-11.2443	-13.0525	-11.6709	-12.1944	-11.6741	-11.9526	-13.372	-11.7571				6416	354	-88050.7
	Fixed Cost		-3178.6	-3178.6	-3178.6	-3178.6	-3178.6	-3178.6	-3178.6	-3178.6	-3178.6	-3178.6				6434	355	-88044.3
	Total cost		-3189.14	-3190.71	-3189.84	-3191.65	-3190.27	-3190.79	-3190.27	-3190.55	-3191.97	-3190.36				6452	356	-88025.7
Depreciation	Benefit before tax		-3077.82	-3061.94	-3069.15	-3051.03	-3063.11	-3057.16	-3061.08	-3057.45	-3043.01	-3056.67				6470	357	-88085.4
	Depreciation		1	1	1	1	1	1	1	1	1	1				6488	358	-87985.6
	TAX		0	0	0	0	0	0	0	0	0	0				6506	359	-88003.7
	Benefit after tax		-3047.04	-3031.32	-3038.46	-3020.52	-3032.48	-3026.58	-3030.47	-3026.87	-3012.58	-3026.11				6524	360	-88081.6
	Net Flow	0	-3047.04	-6078.36	-9116.82	-12137.3	-15169.8	-18196.4	-21226.9	-24253.7	-27266.3	-30292.4	NPV			6542	361	-87969.6
	Discounted Flow	0	-2770.03	-5023.44	-6849.6	-8289.97	-9419.26	-10271.4	-10892.7	-11314.6	-11563.6	-11679	-88073.6			6560	362	-87922.7
	Year	0	1	2	3	4	5	6	7	8	9	10				6578	363	-87942.8
FISHING	Biomass (Kg)		10.1861	10.6608	9.74648	10.3547	9.60435	10.48	9.64397	9.60754	9.7118	9.98337				6596	364	-87961
	Catch Callo (Kg)		0.636632	0.666298	0.609155	0.647167	0.600272	0.655	0.602748	0.600471	0.606988	0.62396				6614	365	-88070.6
	Effort		0.0127326	0.013326	0.0121831	0.0129433	0.0120054	0.0131	0.012055	0.0120094	0.0121398	0.0124792				6632	366	-88037.4
Investment	Total Investment	0	1	2	3	4	5	6	7	8	9	10				6650	367	-88016.8
Revenue	Cash in hand			-3031.81	-6057.32	-9092.08	-12119	-15153.4	-18177	-21208.9	-24240.3	-27269.5				6668	368	-87988.1
	Fish Income		127.326	133.26	121.831	129.433	120.054	131	120.55	120.094	121.398	124.792				6686	369	-87985.8
	Other Income		0	0	0	0	0	0	0	0	0	0.615306				6704	370	-88154.6
Costs	Total Revenue		127.326	133.26	121.831	129.433	120.054	131	120.55	120.094	121.398	125.407				6722	371	-87983.1
	Variable Cost		-12.1646	-12.7315	-11.6396	-12.3659	-11.4699	-12.5156	-11.5172	-11.4737	-11.5982	-11.9225				6740	372	-88025.3
	Fixed Cost		-3178.6	-3178.6	-3178.6	-3178.6	-3178.6	-3178.6	-3178.6	-3178.6	-3178.6	-3178.6				6758	373	-88031.4
	Total cost		-3190.76	-3191.33	-3190.24	-3190.97	-3190.07	-3191.12	-3190.12	-3190.07	-3190.2	-3190.52				6776	374	-88082.4
Depreciation	Benefit before tax		-3062.44	-3056.07	-3065.41	-3057.53	-3065.02	-3054.12	-3062.57	-3061.98	-3059.8	-3055.12				6794	375	-88021
	Depreciation		1	1	1	1	1	1	1	1	1	1				6812	376	-88012.7
	TAX		0	0	0	0	0	0	0	0	0	0				6830	377	-88031.3
	Benefit after tax		-3031.81	-3025.51	-3034.75	-3026.96	-3034.37	-3023.57	-3031.94	-3031.36	-3029.2	-3024.56				6848	378	-88031
	Net Flow	0	-3031.81	-6057.32	-9092.08	-12119	-15153.4	-18177	-21208.9	-24240.3	-27269.5	-30294	NPV			6866	379	-88040.8
	Discounted Flow	0	-2756.19	-5006.05	-6831.01	-8277.47	-9409.07	-10260.4	-10883.5	-11308.3	-11564.9	-11679.7	-87976.6			6884	380	-88043.9
	Year	0	1	2	3	4	5	6	7	8	9	10				6902	381	-88011.6
FISHING	Biomass (Kg)		10.4486	10.4325	10.3384	10.6055	10.1517	9.35993	10.1505	9.77119	10.1587	10.005				6920	382	-88045.2
	Catch Callo (Kg)		0.653037	0.652028	0.64615	0.662843	0.634481	0.584995	0.634408	0.610699	0.634916	0.625312				6938	383	-87992.4
	Effort		0.0130607	0.0130406	0.012923	0.0132569	0.0126896	0.0116999	0.0126882	0.012214	0.0126983	0.0125062				6956	384	-87980.3
Investment	Total Investment	0	1	2	3	4	5	6	7	8	9	10				6974	385	-88009
Revenue	Cash in hand			-3028.88	-6056.94	-9085.07	-12109.2	-15137.5	-18173.6	-21199.8	-24229.4	-27253.6				6992	386	-87998.3
	Fish Income		130.607	130.406	129.23	132.569	126.896	116.999	126.882	122.14	126.983	125.062				7010	387	-88008.8
	Other Income		0	0	0	0	0	0	0	0	0	0.62396				7028	388	-88086.4
Costs	Total Revenue		130.607	130.406	129.23	132.569	126.896	116.999	126.882	122.14	126.983	125.686				7046	389	-88076.4
	Variable Cost		-12.4781	-12.4588	-12.3465	-12.6655	-12.1235	-11.178	-12.1221	-11.6691	-12.1318	-11.9483				7064	390	-88147.6
	Fixed Cost		-3178.6	-3178.6	-3178.6	-3178.6	-3178.6	-3178.6	-3178.6	-3178.6	-3178.6	-3178.6				7082	391	-87941.9
	Total cost		-3191.08	-3191.06	-3190.95	-3191.27	-3190.72	-3189.78	-3190.72	-3190.27	-3190.73	-3190.55				7100	392	-88114.1
Depreciation	Benefit before tax		-3059.47	-3058.65	-3058.72	-3054.7	-3058.83	-3066.78	-3056.84	-3060.13	-3054.75	-3054.86				7118	393	-88004.6
	Depreciation		1	1	1	1	1	1	1	1	1	1				7136	394	-87884
	TAX		0	0	0	0	0	0	0	0	0	0				7154	395	-88056.4
	Benefit after tax		-3028.88	-3028.07	-3028.13	-3024.15	-3028.24	-3036.11	-3026.27	-3029.53	-3024.2	-3024.31				7172	396	-88005.7
	Net Flow	0	-3028.88	-6056.94	-9085.07	-12109.2	-15137.5	-18173.6	-21199.8	-24229.4	-27253.6	-30277.9	NPV			7190	397	-88055.9
	Discounted Flow	0	-2753.52	-5005.74	-6825.75	-8270.76	-9399.17	-10258.5	-10878.9	-11303.2	-11558.2	-11673.4	-87927.1			7208	398	-88092.1
	Year	0	1	2	3	4	5	6	7	8	9	10				7226	399	-87983.1
FISHING	Biomass (Kg)		9.91121	10.492	10.3862	9.91152	9.27222	9.71218	10.6058	10.5438	9.93368	9.46582				7244	400	-88083.4
	Catch Callo (Kg)		0.61945	0.655751	0.649135	0.61947	0.579514	0.607011	0.662861	0.658989	0.620855	0.591614				7262	401	-88089.4
	Effort		0.012389	0.013115	0.0129827	0.0123894	0.0115903	0.0121402	0.0132572	0.0131798	0.0124171	0.0118323				7280	402	-88068.8
Investment	Total Investment	0	1	2	3	4	5	6	7	8	9	10				7298	403	-88100.8
Revenue	Cash in hand			-3034.89	-6062.29	-9089.89	-12121.8	-15159.9	-18192.1	-21213.2	-24234.1	-27260.8				7316	404	-88032.2
	Fish Income		123.89	131.15	129.827	123.894	115.903	121.402	132.572	131.798	124.171	118.323				7334	405	-88076.1
	Other Income		0	0	0	0	0	0	0	0	0	0.625312				7352	406	-88021.3
Costs	Total Revenue		123.89	131.15	129.827	123.894	115.903	121.402	132.572	131.798	124.171	118.948				7370	407	-88028
	Variable Cost		-11.8363	-12.5299	-12.4035	-11.8367	-11.0732	-11.5986	-12.6658	-12.5918	-11.8632	-11.3044				7388	408	-88051.9
	Fixed Cost		-3178.6	-3178.6	-3178.6	-3178.6	-3178.6	-3178.6	-3178.6	-3178.6	-3178.6	-3178.6				7406	409	-88064.1
	Total cost		-3190.44	-3191.13	-3191	-3190.44	-3189.67	-3190.2	-3191.27	-3191.19	-3190.46	-3189.9				7424	410	-87992.8
Depreciation	Benefit before tax		-3065.55	-3057.98	-3058.18	-3062.54	-3068.77	-3062.8	-3051.69	-3051.39	-3057.29	-3060.96				7442	411	-87938
	Depreciation		1	1	1	1	1	1	1	1	1	1				7460	412	-88067.6
	TAX		0	0	0	0	0	0	0	0	0	0				7478	413	-88060
	Benefit after tax		-3034.89	-3027.4	-3027.59	-3031.92	-3038.08	-3032.17	-3021.18	-3020.88	-3026.72	-3030.35				7496	414	-88006.3
	Net Flow	0	-3034.89	-6062.29	-9089.89	-12121.8	-15159.9	-18192.1	-21213.2	-24234.1	-27260.8	-30291.2	NPV			7514	415	-87921.7
	Discounted Flow	0	-2758.99	-5010.16	-6829.37	-8279.35	-9413.1	-10268.9	-10885.7	-11305.4	-11561.3	-11678.6	-87990.9			7532	416	-88023.8
	Year	0	1	2	3	4	5	6	7	8	9	10				7550	417	-87987.3
FISHING	Biomass (Kg)		10.1097	10.5026	9.57216	10.2161	9.66699	10.3861	9.76221	9.63735	10.0165	10.191				7568	418	-88114.6
	Catch Callo (Kg)		0.631857	0.656411	0.59826	0.638504	0.604187	0.64913	0.610138	0.602334	0.626033	0.636935				7586	419	-88025
	Effort		0.0126371	0.0131282	0.0119652	0.0127701	0.0120837	0.0129826	0.0122028	0.0120467	0.0125207	0.0127387				7604	420	-88022.7
Investment	Total Investment	0	1	2	3	4	5	6	7	8	9	10				7622	421	-88008
Revenue	Cash in hand			-3032.67	-6059.95	-9096.66	-12125.2	-15158.8	-18183.5	-21214.1	-24245.1	-27270.9				7640	422	-87994.9
	Fish Income		126.371	131.282	119.652	127.701	120.837	129.826	122.028	120.467	125.207	127.387				7658	423	-88017.3
	Other Income		0	0	0	0	0	0	0	0	0	0.591614				7676	424	-87957.5
Costs	Total Revenue		126.371	131.282	119.652	127.701	120.837	129.826	122.028	120.467	125.207	127.979				7694	425	-88015.2
	Variable Cost		-12.0734	-12.5425	-11.4314	-12.2004	-11.5447	-12.4034	-11.6584	-11.5093	-11.9621	-12.1704				7712	426	-88003.7
	Fixed Cost		-3178.6	-3178.6	-3178.6	-3178.6	-3178.6	-3178.6	-3178.6	-3178.6	-3178.6	-3178.6				7730	427	-88054.5
	Total cost		-3190.67	-3191.14	-3190.03	-3190.8	-3190.14	-3191	-3190.26	-3190.11	-3190.56	-3190.77				7748	428	-87941.3
Depreciation	Benefit before tax		-3063.3	-3057.86	-3067.38	-3059.1	-3064.31	-3055.18	-3061.23	-3061.64	-3056.36	-3052.79				7766	429	-88055.9
	Depreciation		1	1	1	1	1	1	1	1	1	1				7784	430	-88009.9
	TAX		0	0	0	0	0	0	0	0	0	0				7802	431	-88080.1
	Benefit after tax		-3032.67	-3027.28	-3036.71	-3028.51	-3033.66	-3024.63	-3030.62	-3031.03	-3025.79	-3022.26				7820	432	-88037.6
	Net Flow	0	-3032.67	-6059.95	-9096.66	-12125.2	-15158.8	-18183.5	-21214.1	-24245.1	-27270.9	-30293.2	NPV			7838	433	-88022.2
	Discounted Flow	0	-2756.97	-5008.22	-6834.45	-8281.65	-9412.44	-10264.1	-10886.2	-11310.5	-11565.5	-11679.3	-87999.4			7856	434	-88051.4
	Year	0	1	2	3	4	5	6	7	8	9	10				7874	435	-88037.7
FISHING	Biomass (Kg)		11.0465	8.82526	10.7307	9.69511	9.53522	9.84891	9.83024	9.93549	10.3835	9.63283				7892	436	-88097.7
	Catch Callo (Kg)		0.690407	0.551579	0.67067	0.605944	0.595951	0.615557	0.61439	0.620968	0.648967	0.602052				7910	437	-87991.6
	Effort		0.0138081	0.0110316	0.0134134	0.0121189	0.011919	0.0123111	0.0122878	0.0124194	0.0129793	0.012041				7928	438	-88059.9
Investment	Total Investment	0	1	2	3	4	5	6	7	8	9	10				7946	439	-87971.1
Revenue	Cash in hand			-3022.18	-6068.24	-9091.98	-12126.3	-15161.5	-18192.1	-21222	-24249.6	-27271.3				7964	440	-87947.7
	Fish Income		138.081	110.316	134.134	121.189	119.19	123.111	122.878	124.194	129.793	120.41				7982	441	-88002.9
	Other Income		0	0	0	0	0	0	0	0	0	0.636935				8000	442	-88065.8
Costs	Total Revenue		138.081	110.316	134.134	121.189	119.19	123.111	122.878	124.194	129.793	121.047				8018	443	-87998.3
	Variable Cost		-13.1921	-10.5394	-12.815	-11.5782	-11.3873	-11.7619	-11.7396	-11.8653	-12.4003	-11.5039				8036	444	-88008.5
	Fixed Cost		-3178.6	-3178.6	-3178.6	-3178.6	-3178.6	-3178.6	-3178.6	-3178.6	-3178.6	-3178.6				8054	445	-88079.6
	Total cost		-3191.79	-3189.14	-3191.42	-3190.18	-3189.99	-3190.36	-3190.34	-3190.47	-3191	-3190.1				8072	446	-88038.2
Depreciation	Benefit before tax		-3052.71	-3076.82	-3054.28	-3064.99	-3065.8	-3061.25	-3060.46	-3058.27	-3052.21	-3059.06				8090	447	-88018.9
	Depreciation		1	1	1	1	1	1	1	1	1	1				8108	448	-88085.3
	TAX		0	0	0	0	0	0	0	0	0	0				8126	449	-88061.4
	Benefit after tax		-3022.18	-3046.06	-3023.74	-3034.34	-3035.14	-3030.64	-3029.86	-3027.69	-3021.68	-3028.47				8144	450	-88016
	Net Flow	0	-3022.18	-6068.24	-9091.98	-12126.3	-15161.5	-18192.1	-21222	-24249.6	-27271.3	-30299.8	NPV			8162	451	-88058.1
	Discounted Flow	0	-2747.44	-5015.07	-6830.94	-8282.44	-9414.07	-10269	-10890.2	-11312.6	-11565.7	-11681.9	-88009.4			8180	452	-87953.4
	Year	0	1	2	3	4	5	6	7	8	9	10				8198	453	-88014.8
FISHING	Biomass (Kg)		10.0967	10.0538	10.7795	9.83933	9.80758	9.66254	9.99857	10.3805	10.6597	9.48536				8216	454	-88053
	Catch Callo (Kg)		0.631045	0.628365	0.673716	0.614958	0.612974	0.603908	0.624911	0.648782	0.66623	0.592835				8234	455	-88045.7
	Effort		0.0126209	0.0125673	0.0134743	0.0122992	0.0122595	0.0120782	0.0124982	0.0129756	0.0133246	0.0118567				8252	456	-88067.3
Investment	Total Investment	0	1	2	3	4	5	6	7	8	9	10				8270	457	-87888.8
Revenue	Cash in hand			-3032.81	-6065.12	-9088.31	-12121	-15153.1	-18185.9	-21213.8	-24236.5	-27255.1				8288	458	-88059.3
	Fish Income		126.209	125.673	134.743	122.992	122.595	120.782	124.982	129.756	133.246	118.567				8306	459	-88064.3
	Other Income		0	0	0	0	0	0	0	0	0	0.602052				8324	460	-87957.3
Costs	Total Revenue		126.209	125.673	134.743	122.992	122.595	120.782	124.982	129.756	133.246	119.169				8342	461	-87930.4
	Variable Cost		-12.0579	-12.0067	-12.8732	-11.7505	-11.7126	-11.5393	-11.9407	-12.3968	-12.7302	-11.3278				8360	462	-88054.2
	Fixed Cost		-3178.6	-3178.6	-3178.6	-3178.6	-3178.6	-3178.6	-3178.6	-3178.6	-3178.6	-3178.6				8378	463	-88074
	Total cost		-3190.66	-3190.61	-3191.47	-3190.35	-3190.31	-3190.14	-3190.54	-3191	-3191.33	-3189.93				8396	464	-88039.1
Depreciation	Benefit before tax		-3063.45	-3062.93	-3053.73	-3063.36	-3062.72	-3063.36	-3058.56	-3053.24	-3049.08	-3060.76				8414	465	-88005.1
	Depreciation		1	1	1	1	1	1	1	1	1	1				8432	466	-88010.4
	TAX		0	0	0	0	0	0	0	0	0	0				8450	467	-88066.2
	Benefit after tax		-3032.81	-3032.3	-3023.19	-3032.73	-3032.09	-3032.72	-3027.97	-3022.71	-3018.59	-3030.15				8468	468	-87967.9
	Net Flow	0	-3032.81	-6065.12	-9088.31	-12121	-15153.1	-18185.9	-21213.8	-24236.5	-27255.1	-30285.3	NPV			8486	469	-88025.6
	Discounted Flow	0	-2757.1	-5012.49	-6828.18	-8278.83	-9408.9	-10265.4	-10886	-11306.5	-11558.8	-11676.3	-87978.6			8504	470	-87948.9
	Year	0	1	2	3	4	5	6	7	8	9	10				8522	471	-87986.5
FISHING	Biomass (Kg)		10.9166	10.3023	10.2558	9.72279	10.1493	10.1153	10.5071	10.3391	10.0283	11.007				8540	472	-87900.7
	Catch Callo (Kg)		0.68229	0.643893	0.640985	0.607675	0.634334	0.632206	0.656696	0.646192	0.62677	0.687939				8558	473	-87955.2
	Effort		0.0136458	0.0128779	0.0128197	0.0121535	0.0126867	0.0126441	0.0131339	0.0129238	0.0125354	0.0137588				8576	474	-88018.7
Investment	Total Investment	0	1	2	3	4	5	6	7	8	9	10				8594	475	-88028.4
Revenue	Cash in hand			-3023.64	-6053.16	-9082.22	-12116.2	-15144.5	-18172.2	-21194.4	-24217.6	-27243.3				8612	476	-88076.3
	Fish Income		136.458	128.779	128.197	121.535	126.867	126.441	131.339	129.238	125.354	137.588				8630	477	-87957.9
	Other Income		0	0	0	0	0	0	0	0	0	0.592835				8648	478	-88114
Costs	Total Revenue		136.458	128.779	128.197	121.535	126.867	126.441	131.339	129.238	125.354	138.181				8666	479	-88053.1
	Variable Cost		-13.037	-12.3034	-12.2478	-11.6113	-12.1207	-12.08	-12.548	-12.3473	-11.9762	-13.145				8684	480	-88014.7
	Fixed Cost		-3178.6	-3178.6	-3178.6	-3178.6	-3178.6	-3178.6	-3178.6	-3178.6	-3178.6	-3178.6				8702	481	-88012.2
	Total cost		-3191.64	-3190.9	-3190.85	-3190.21	-3190.72	-3190.68	-3191.15	-3190.95	-3190.58	-3191.74				8720	482	-88016
Depreciation	Benefit before tax		-3054.18	-3060.12	-3059.65	-3064.68	-3058.85	-3058.24	-3052.81	-3053.71	-3056.22	-3043.56				8738	483	-88047.5
	Depreciation		1	1	1	1	1	1	1	1	1	1				8756	484	-88058
	TAX		0	0	0	0	0	0	0	0	0	0				8774	485	-88148.2
	Benefit after tax		-3023.64	-3029.52	-3029.05	-3034.03	-3028.27	-3027.66	-3022.28	-3023.17	-3025.66	-3013.13				8792	486	-88024.9
	Net Flow	0	-3023.64	-6053.16	-9082.22	-12116.2	-15144.5	-18172.2	-21194.4	-24217.6	-27243.3	-30256.4	NPV			8810	487	-87973.5
	Discounted Flow	0	-2748.76	-5002.61	-6823.6	-8275.56	-9403.55	-10257.7	-10876.1	-11297.7	-11553.8	-11665.2	-87904.6			8828	488	-87822.8
	Year	0	1	2	3	4	5	6	7	8	9	10				8846	489	-88006.5
FISHING	Biomass (Kg)		9.78234	10.6647	9.65238	9.89557	10.1294	10.7525	10.0225	9.61687	10.4574	9.53862				8864	490	-87998.8
	Catch Callo (Kg)		0.611397	0.666544	0.603274	0.618473	0.633088	0.672032	0.626404	0.601054	0.65359	0.596164				8882	491	-87999.3
	Effort		0.0122279	0.0133309	0.0120655	0.0123695	0.0126618	0.0134406	0.0125281	0.0120211	0.0130718	0.0119233				8900	492	-87996.1
Investment	Total Investment	0	1	2	3	4	5	6	7	8	9	10				8918	493	-87969.4
Revenue	Cash in hand			-3036.33	-6061.8	-9097.61	-12129.7	-15158.2	-18178.7	-21206.4	-24237.7	-27258.5				8936	494	-87963.7
	Fish Income		122.279	133.309	120.655	123.695	126.618	134.406	125.281	120.211	130.718	119.233				8954	495	-88044
	Other Income		0	0	0	0	0	0	0	0	0	0.687939				8972	496	-88046.9
Costs	Total Revenue		122.279	133.309	120.655	123.695	126.618	134.406	125.281	120.211	130.718	119.921				8990	497	-87987.2
	Variable Cost		-11.6824	-12.7362	-11.5272	-11.8176	-12.0969	-12.841	-11.9692	-11.4848	-12.4887	-11.3914				9008	498	-88004.8
	Fixed Cost		-3178.6	-3178.6	-3178.6	-3178.6	-3178.6	-3178.6	-3178.6	-3178.6	-3178.6	-3178.6				9026	499	-88008.2
	Total cost		-3190.28	-3191.34	-3190.13	-3190.42	-3190.7	-3191.44	-3190.57	-3190.08	-3191.09	-3189.99				9044	500	-88060
Depreciation	Benefit before tax		-3067	-3056.03	-3066.47	-3062.72	-3059.08	-3051.03	-3058.29	-3061.87	-3051.37	-3060.07				9062	501	-88081.4
	Depreciation		1	1	1	1	1	1	1	1	1	1				9080	502	-88043.6
	TAX		0	0	0	0	0	0	0	0	0	0				9098	503	-87971.5
	Benefit after tax		-3036.33	-3025.47	-3035.81	-3032.1	-3028.49	-3020.52	-3027.71	-3031.26	-3020.86	-3029.47				9116	504	-87984.2
	Net Flow	0	-3036.33	-6061.8	-9097.61	-12129.7	-15158.2	-18178.7	-21206.4	-24237.7	-27258.5	-30288	NPV			9134	505	-87947.4
	Discounted Flow	0	-2760.3	-5009.75	-6835.17	-8284.75	-9412.04	-10261.4	-10882.2	-11307.1	-11560.3	-11677.3	-87990.3			9152	506	-88034.1
	Year	0	1	2	3	4	5	6	7	8	9	10				9170	507	-88056.2
FISHING	Biomass (Kg)		9.55857	10.6069	10.2946	11.2199	10.2376	9.95349	10.442	10.3933	10.5907	10.1631				9188	508	-88082.5
	Catch Callo (Kg)		0.59741	0.662929	0.643415	0.701247	0.639849	0.622093	0.652624	0.649584	0.661916	0.635192				9206	509	-87934.9
	Effort		0.0119482	0.0132586	0.0128683	0.0140249	0.012797	0.0124419	0.0130525	0.0129917	0.0132383	0.0127038				9224	510	-87985.3
Investment	Total Investment	0	1	2	3	4	5	6	7	8	9	10				9242	511	-88086
Revenue	Cash in hand			-3038.84	-6064.95	-9093.57	-12110.8	-15138.1	-18167.6	-21190.6	-24213.2	-27232.5				9260	512	-88165.2
	Fish Income		119.482	132.586	128.683	140.249	127.97	124.419	130.525	129.917	132.383	127.038				9278	513	-88093.2
	Other Income		0	0	0	0	0	0	0	0	0	0.596164				9296	514	-88164.2
Costs	Total Revenue		119.482	132.586	128.683	140.249	127.97	124.419	130.525	129.917	132.383	127.635				9314	515	-88101.4
	Variable Cost		-11.4152	-12.6671	-12.2942	-13.3993	-12.2261	-11.8868	-12.4702	-12.4121	-12.6477	-12.1371				9332	516	-87993.8
	Fixed Cost		-3178.6	-3178.6	-3178.6	-3178.6	-3178.6	-3178.6	-3178.6	-3178.6	-3178.6	-3178.6				9350	517	-88021.5
	Total cost		-3190.02	-3191.27	-3190.89	-3192	-3190.83	-3190.49	-3191.07	-3191.01	-3191.25	-3190.74				9368	518	-88006.5
Depreciation	Benefit before tax		-3069.53	-3056.68	-3059.21	-3047.75	-3057.86	-3060.07	-3053.55	-3053.1	-3049.86	-3053.1				9386	519	-88030
	Depreciation		1	1	1	1	1	1	1	1	1	1				9404	520	-88010
	TAX		0	0	0	0	0	0	0	0	0	0				9422	521	-88084.5
	Benefit after tax		-3038.84	-3026.11	-3028.62	-3017.27	-3027.28	-3029.47	-3023.01	-3022.56	-3019.37	-3022.57				9440	522	-87984.9
	Net Flow	0	-3038.84	-6064.95	-9093.57	-12110.8	-15138.1	-18167.6	-21190.6	-24213.2	-27232.5	-30255.1	NPV			9458	523	-87954.1
	Discounted Flow	0	-2762.58	-5012.36	-6832.13	-8271.87	-9399.58	-10255.1	-10874.1	-11295.6	-11549.3	-11664.7	-87917.3			9476	524	-87990.2
	Year	0	1	2	3	4	5	6	7	8	9	10				9494	525	-88045.4
FISHING	Biomass (Kg)		10.8239	9.54052	9.26916	8.84561	9.83866	9.77008	9.40336	10.7055	10.552	10.2687				9512	526	-87906.3
	Catch Callo (Kg)		0.676491	0.596282	0.579322	0.55285	0.614916	0.61063	0.58771	0.669096	0.659499	0.641793				9530	527	-87992.4
	Effort		0.0135298	0.0119256	0.0115864	0.011057	0.0122983	0.0122126	0.0117542	0.0133819	0.01319	0.0128359				9548	528	-87973.9
Investment	Total Investment	0	1	2	3	4	5	6	7	8	9	10				9566	529	-88070.2
Revenue	Cash in hand			-3024.68	-6062.73	-9102.82	-12146.7	-15178.4	-18209.9	-21244.6	-24263.6	-27283.4				9584	530	-88022.4
	Fish Income		135.298	119.256	115.864	110.57	122.983	122.126	117.542	133.819	131.9	128.359				9602	531	-87952.2
	Other Income		0	0	0	0	0	0	0	0	0	0.635192				9620	532	-88051.7
Costs	Total Revenue		135.298	119.256	115.864	110.57	122.983	122.126	117.542	133.819	131.9	128.994				9638	533	-88026.6
	Variable Cost		-12.9262	-11.3936	-11.0696	-10.5637	-11.7497	-11.6678	-11.2298	-12.7849	-12.6016	-12.2632				9656	534	-87956.7
	Fixed Cost		-3178.6	-3178.6	-3178.6	-3178.6	-3178.6	-3178.6	-3178.6	-3178.6	-3178.6	-3178.6				9674	535	-88018.2
	Total cost		-3191.53	-3189.99	-3189.67	-3189.16	-3190.35	-3190.27	-3189.83	-3191.38	-3191.2	-3190.86				9692	536	-88008.8
Depreciation	Benefit before tax		-3055.23	-3068.74	-3070.81	-3074.59	-3062.37	-3062.14	-3065.29	-3049.57	-3050.3	-3051.87				9710	537	-88101.7
	Depreciation		1	1	1	1	1	1	1	1	1	1				9728	538	-88070.4
	TAX		0	0	0	0	0	0	0	0	0	0				9746	539	-87933.9
	Benefit after tax		-3024.68	-3038.05	-3040.1	-3043.85	-3031.74	-3031.52	-3034.63	-3019.07	-3019.8	-3021.35				9764	540	-88035.3
	Net Flow	0	-3024.68	-6062.73	-9102.82	-12146.7	-15178.4	-18209.9	-21244.6	-24263.6	-27283.4	-30304.8	NPV			9782	541	-88049.8
	Discounted Flow	0	-2749.71	-5010.52	-6839.09	-8296.34	-9424.6	-10279	-10901.8	-11319.2	-11570.8	-11683.8	-88074.9			9800	542	-87928.5
	Year	0	1	2	3	4	5	6	7	8	9	10				9818	543	-87998.1
FISHING	Biomass (Kg)		10.2215	11.1265	9.87026	9.50278	10.4151	10.7561	10.3486	10.455	9.23465	10.038				9836	544	-88074
	Catch Callo (Kg)		0.638842	0.695403	0.616891	0.593924	0.650942	0.672257	0.646785	0.65344	0.577165	0.627377				9854	545	-87953.7
	Effort		0.0127768	0.0139081	0.0123378	0.0118785	0.0130188	0.0134451	0.0129357	0.0130688	0.0115433	0.0125475				9872	546	-88017.9
Investment	Total Investment	0	1	2	3	4	5	6	7	8	9	10				9890	547	-88019.5
Revenue	Cash in hand			-3031.42	-6051.72	-9085.09	-12121.6	-15146.9	-18167.4	-21191.4	-24213.3	-27247.8				9908	548	-88073.6
	Fish Income		127.768	139.081	123.378	118.785	130.188	134.451	129.357	130.688	115.433	125.475				9926	549	-88082
	Other Income		0	0	0	0	0	0	0	0	0	0.641793				9944	550	-87911
Costs	Total Revenue		127.768	139.081	123.378	118.785	130.188	134.451	129.357	130.688	115.433	126.117				9962	551	-87966.3
	Variable Cost		-12.2068	-13.2876	-11.7874	-11.3486	-12.4381	-12.8453	-12.3586	-12.4858	-11.0283	-11.9878				9980	552	-88029.7
	Fixed Cost		-3178.6	-3178.6	-3178.6	-3178.6	-3178.6	-3178.6	-3178.6	-3178.6	-3178.6	-3178.6				9998	553	-87928.9
	Total cost		-3190.81	-3191.89	-3190.39	-3189.95	-3191.04	-3191.45	-3190.96	-3191.09	-3189.63	-3190.59				10016	554	-88041.4
Depreciation	Benefit before tax		-3062.04	-3050.81	-3064.01	-3067.16	-3055.85	-3050.99	-3054.6	-3052.4	-3065.2	-3054.47				10034	555	-88009.7
	Depreciation		1	1	1	1	1	1	1	1	1	1				10052	556	-88027
	TAX		0	0	0	0	0	0	0	0	0	0				10070	557	-87970.8
	Benefit after tax		-3031.42	-3020.3	-3033.37	-3036.49	-3025.29	-3020.48	-3024.06	-3021.87	-3034.54	-3023.93				10088	558	-88039.6
	Net Flow	0	-3031.42	-6051.72	-9085.09	-12121.6	-15146.9	-18167.4	-21191.4	-24213.3	-27247.8	-30271.8	NPV			10106	559	-88151.4
	Discounted Flow	0	-2755.83	-5001.42	-6825.76	-8279.2	-9405.01	-10255	-10874.5	-11295.7	-11555.7	-11671.1	-87919.3			10124	560	-87935.9
	Year	0	1	2	3	4	5	6	7	8	9	10				10142	561	-88120.5
FISHING	Biomass (Kg)		9.60465	9.74532	10.0394	10.3325	10.2047	10.2866	10.1887	9.35984	9.89945	10.4424				10160	562	-87957.5
	Catch Callo (Kg)		0.60029	0.609083	0.627459	0.645779	0.637795	0.642911	0.636794	0.58499	0.618716	0.652651				10178	563	-88035.2
	Effort		0.0120058	0.0121817	0.0125492	0.0129156	0.0127559	0.0128582	0.0127359	0.0116998	0.0123743	0.013053				10196	564	-88072.6
Investment	Total Investment	0	1	2	3	4	5	6	7	8	9	10				10214	565	-87907.2
Revenue	Cash in hand			-3038.32	-6074.08	-9105.56	-12132.8	-15160.4	-18186.1	-21212	-24246.1	-27273.2				10232	566	-88117.4
	Fish Income		120.058	121.817	125.492	129.156	127.559	128.582	127.359	116.998	123.743	130.53				10250	567	-88126.8
	Other Income		0	0	0	0	0	0	0	0	0	0.627377				10268	568	-88043.7
Costs	Total Revenue		120.058	121.817	125.492	129.156	127.559	128.582	127.359	116.998	123.743	131.158				10286	569	-88013.4
	Variable Cost		-11.4702	-11.6382	-11.9894	-12.3394	-12.1868	-12.2846	-12.1677	-11.1779	-11.8223	-12.4707				10304	570	-88012.6
	Fixed Cost		-3178.6	-3178.6	-3178.6	-3178.6	-3178.6	-3178.6	-3178.6	-3178.6	-3178.6	-3178.6				10322	571	-87990.4
	Total cost		-3190.07	-3190.24	-3190.59	-3190.94	-3190.79	-3190.88	-3190.77	-3189.78	-3190.42	-3191.07				10340	572	-88188.5
Depreciation	Benefit before tax		-3069.01	-3066.42	-3062.1	-3057.78	-3058.23	-3056.3	-3056.41	-3064.78	-3057.68	-3049.91				10358	573	-88049.2
	Depreciation		1	1	1	1	1	1	1	1	1	1				10376	574	-88134.8
	TAX		0	0	0	0	0	0	0	0	0	0				10394	575	-88075.4
	Benefit after tax		-3038.32	-3035.76	-3031.48	-3027.21	-3027.65	-3025.74	-3025.84	-3034.13	-3027.1	-3019.41				10412	576	-88021.3
	Net Flow	0	-3038.32	-6074.08	-9105.56	-12132.8	-15160.4	-18186.1	-21212	-24246.1	-27273.2	-30292.6	NPV			10430	577	-88043.7
	Discounted Flow	0	-2762.11	-5019.9	-6841.14	-8286.84	-9413.42	-10265.6	-10885.1	-11311	-11566.5	-11679.1	-88030.8			10448	578	-88006
	Year	0	1	2	3	4	5	6	7	8	9	10				10466	579	-87981.7
FISHING	Biomass (Kg)		10.296	10.2167	10.3253	10.4436	11.2282	9.86046	10.5175	9.62591	10.2278	9.94475				10484	580	-88127.7
	Catch Callo (Kg)		0.643503	0.638546	0.645332	0.652726	0.701762	0.616279	0.657347	0.601619	0.639238	0.621547				10502	581	-88070.6
	Effort		0.0128701	0.0127709	0.0129066	0.0130545	0.0140352	0.0123256	0.0131469	0.0120324	0.0127848	0.0124309				10520	582	-88040.1
Investment	Total Investment	0	1	2	3	4	5	6	7	8	9	10				10538	583	-87940.5
Revenue	Cash in hand			-3030.58	-6061.06	-9089.34	-12115.3	-15131.5	-18162	-21184.2	-24215.3	-27238.7				10556	584	-88055.8
	Fish Income		128.701	127.709	129.066	130.545	140.352	123.256	131.469	120.324	127.848	124.309				10574	585	-87964.6
	Other Income		0	0	0	0	0	0	0	0	0	0.652651				10592	586	-88062.1
Costs	Total Revenue		128.701	127.709	129.066	130.545	140.352	123.256	131.469	120.324	127.848	124.962				10610	587	-87965.7
	Variable Cost		-12.2959	-12.2012	-12.3309	-12.4722	-13.4091	-11.7757	-12.5604	-11.4956	-12.2144	-11.8764				10628	588	-88122.1
	Fixed Cost		-3178.6	-3178.6	-3178.6	-3178.6	-3178.6	-3178.6	-3178.6	-3178.6	-3178.6	-3178.6				10646	589	-88080.5
	Total cost		-3190.9	-3190.8	-3190.93	-3191.07	-3192.01	-3190.38	-3191.16	-3190.1	-3190.81	-3190.48				10664	590	-88137.2
Depreciation	Benefit before tax		-3061.2	-3061.09	-3058.86	-3056.53	-3046.66	-3061.12	-3052.69	-3061.77	-3053.97	-3055.51				10682	591	-87975.2
	Depreciation		1	1	1	1	1	1	1	1	1	1				10700	592	-87976.3
	TAX		0	0	0	0	0	0	0	0	0	0				10718	593	-87974.5
	Benefit after tax		-3030.58	-3030.48	-3028.28	-3025.96	-3016.19	-3030.51	-3022.16	-3031.15	-3023.43	-3024.96				10736	594	-87987.6
	Net Flow	0	-3030.58	-6061.06	-9089.34	-12115.3	-15131.5	-18162	-21184.2	-24215.3	-27238.7	-30263.7	NPV			10754	595	-88078.4
	Discounted Flow	0	-2755.08	-5009.14	-6828.96	-8274.91	-9395.47	-10252	-10870.8	-11296.6	-11551.9	-11668	-87902.8			10772	596	-87957.1
	Year	0	1	2	3	4	5	6	7	8	9	10				10790	597	-87947.3
FISHING	Biomass (Kg)		10.4916	10.1403	9.58582	10.0569	10.212	9.9963	10.8447	10.3806	9.30108	10.1534				10808	598	-88037.6
	Catch Callo (Kg)		0.655727	0.63377	0.599114	0.628557	0.638248	0.624769	0.677794	0.648787	0.581318	0.634585				10826	599	-87988.7
	Effort		0.0131145	0.0126754	0.0119823	0.0125711	0.012765	0.0124954	0.0135559	0.0129757	0.0116264	0.0126917				10844	600	-87894.5
Investment	Total Investment	0	1	2	3	4	5	6	7	8	9	10				10862	601	-87974.2
Revenue	Cash in hand			-3028.39	-6059.73	-9096.28	-12126.6	-15154.1	-18183.1	-21201.6	-24224.3	-27258.1				10880	602	-88027
	Fish Income		131.145	126.754	119.823	125.711	127.65	124.954	135.559	129.757	116.264	126.917				10898	603	-87962.2
	Other Income		0	0	0	0	0	0	0	0	0	0.621547				10916	604	-88049.9
Costs	Total Revenue		131.145	126.754	119.823	125.711	127.65	124.954	135.559	129.757	116.264	127.539				10934	605	-88080.2
	Variable Cost		-12.5295	-12.1099	-11.4477	-12.0103	-12.1955	-11.9379	-12.9511	-12.3969	-11.1077	-12.1255				10952	606	-87958
	Fixed Cost		-3178.6	-3178.6	-3178.6	-3178.6	-3178.6	-3178.6	-3178.6	-3178.6	-3178.6	-3178.6				10970	607	-87985.9
	Total cost		-3191.13	-3190.71	-3190.05	-3190.61	-3190.8	-3190.54	-3191.55	-3191	-3189.71	-3190.73				10988	608	-87964.8
Depreciation	Benefit before tax		-3058.98	-3061.96	-3067.22	-3060.9	-3058.15	-3059.58	-3048.99	-3053.24	-3064.44	-3053.19				11006	609	-87915.6
	Depreciation		1	1	1	1	1	1	1	1	1	1				11024	610	-87958.7
	TAX		0	0	0	0	0	0	0	0	0	0				11042	611	-88060.5
	Benefit after tax		-3028.39	-3031.34	-3036.55	-3030.29	-3027.56	-3028.99	-3018.5	-3022.71	-3033.8	-3022.66				11060	612	-88011.6
	Net Flow	0	-3028.39	-6059.73	-9096.28	-12126.6	-15154.1	-18183.1	-21201.6	-24224.3	-27258.1	-30280.8	NPV			11078	613	-87967.3
	Discounted Flow	0	-2753.09	-5008.04	-6834.17	-8282.61	-9409.53	-10263.9	-10879.8	-11300.8	-11560.1	-11674.6	-87966.6			11096	614	-88021.8
	Year	0	1	2	3	4	5	6	7	8	9	10				11114	615	-87959.5
FISHING	Biomass (Kg)		10.0633	10.145	10.0116	9.68146	10.2281	9.29174	9.93461	9.28655	9.93938	10.9507				11132	616	-87974.2
	Catch Callo (Kg)		0.628956	0.634064	0.625727	0.605091	0.639256	0.580734	0.620913	0.580409	0.621211	0.684417				11150	617	-88044.4
	Effort		0.0125791	0.0126813	0.0125145	0.0121018	0.0127851	0.0116147	0.0124183	0.0116082	0.0124242	0.0136883				11168	618	-88025.6
Investment	Total Investment	0	1	2	3	4	5	6	7	8	9	10				11186	619	-88049.2
Revenue	Cash in hand			-3033.19	-6064.47	-9096.26	-12130.8	-15158.1	-18195	-21223.7	-24258.7	-27285.3				11204	620	-87982.2
	Fish Income		125.791	126.813	125.145	121.018	127.851	116.147	124.183	116.082	124.242	136.883				11222	621	-88001.1
	Other Income		0	0	0	0	0	0	0	0	0	0.634585				11240	622	-88044.2
Costs	Total Revenue		125.791	126.813	125.145	121.018	127.851	116.147	124.183	116.082	124.242	137.518				11258	623	-88072.7
	Variable Cost		-12.0179	-12.1156	-11.9563	-11.5619	-12.2148	-11.0965	-11.8643	-11.0903	-11.87	-13.0777				11276	624	-87928.4
	Fixed Cost		-3178.6	-3178.6	-3178.6	-3178.6	-3178.6	-3178.6	-3178.6	-3178.6	-3178.6	-3178.6				11294	625	-87990.1
	Total cost		-3190.62	-3190.72	-3190.56	-3190.16	-3190.81	-3189.7	-3190.46	-3189.69	-3190.47	-3191.68				11312	626	-88043.7
Depreciation	Benefit before tax		-3063.83	-3061.9	-3062.41	-3065.14	-3057.96	-3067.55	-3059.28	-3065.61	-3057.23	-3044.16				11330	627	-87985.8
	Depreciation		1	1	1	1	1	1	1	1	1	1				11348	628	-87884.9
	TAX		0	0	0	0	0	0	0	0	0	0				11366	629	-88087.2
	Benefit after tax		-3033.19	-3031.28	-3031.79	-3034.49	-3027.38	-3036.87	-3028.69	-3034.95	-3026.66	-3013.72				11384	630	-88074.5
	Net Flow	0	-3033.19	-6064.47	-9096.26	-12130.8	-15158.1	-18195	-21223.7	-24258.7	-27285.3	-30299	NPV			11402	631	-87981
	Discounted Flow	0	-2757.44	-5011.96	-6834.15	-8285.47	-9412.01	-10270.6	-10891.1	-11316.8	-11571.6	-11681.6	-88032.8			11420	632	-88123.6
	Year	0	1	2	3	4	5	6	7	8	9	10				11438	633	-88053
FISHING	Biomass (Kg)		9.41704	10.3545	10.8029	9.27902	9.73893	9.57981	9.46103	10.3861	10.4524	10.7874				11456	634	-87954.4
	Catch Callo (Kg)		0.588565	0.647154	0.675182	0.579939	0.608683	0.598738	0.591314	0.649134	0.653277	0.67421				11474	635	-88067.6
	Effort		0.0117713	0.0129431	0.0135036	0.0115988	0.0121737	0.0119748	0.0118263	0.0129827	0.0130655	0.0134842				11492	636	-87985.3
Investment	Total Investment	0	1	2	3	4	5	6	7	8	9	10				11510	637	-88004.1
Revenue	Cash in hand			-3040.42	-6069.36	-9092.29	-12131.3	-15164.1	-18197.8	-21231.8	-24254.4	-27275.3				11528	638	-88068.1
	Fish Income		117.713	129.431	135.036	115.988	121.737	119.748	118.263	129.827	130.655	134.842				11546	639	-88089.2
	Other Income		0	0	0	0	0	0	0	0	0	0.684417				11564	640	-88044.9
Costs	Total Revenue		117.713	129.431	135.036	115.988	121.737	119.748	118.263	129.827	130.655	135.526				11582	641	-88016.9
	Variable Cost		-11.2462	-12.3657	-12.9012	-11.0813	-11.6306	-11.4406	-11.2987	-12.4035	-12.4827	-12.8826				11600	642	-87952.5
	Fixed Cost		-3178.6	-3178.6	-3178.6	-3178.6	-3178.6	-3178.6	-3178.6	-3178.6	-3178.6	-3178.6				11618	643	-87966.8
	Total cost		-3189.85	-3190.97	-3191.5	-3189.68	-3190.23	-3190.04	-3189.9	-3191	-3191.08	-3191.48				11636	644	-88026.7
Depreciation	Benefit before tax		-3071.13	-3059.53	-3053.46	-3069.69	-3063.49	-3064.29	-3064.64	-3053.18	-3051.43	-3045.96				11654	645	-88105.9
	Depreciation		1	1	1	1	1	1	1	1	1	1				11672	646	-87962.9
	TAX		0	0	0	0	0	0	0	0	0	0				11690	647	-87981.7
	Benefit after tax		-3040.42	-3028.94	-3022.93	-3039	-3032.86	-3033.65	-3033.99	-3022.64	-3020.91	-3015.5				11708	648	-87993.7
	Net Flow	0	-3040.42	-6069.36	-9092.29	-12131.3	-15164.1	-18197.8	-21231.8	-24254.4	-27275.3	-30290.8	NPV			11726	649	-87976.8
	Discounted Flow	0	-2764.02	-5016	-6831.17	-8285.83	-9415.74	-10272.2	-10895.3	-11314.9	-11567.4	-11678.4	-88040.9			11744	650	-88001.9
	Year	0	1	2	3	4	5	6	7	8	9	10				11762	651	-88045.2
FISHING	Biomass (Kg)		10.3982	10.1019	10.2864	9.04354	9.798	9.91626	9.80821	10.0047	9.89689	10.4991				11780	652	-87929
	Catch Callo (Kg)		0.649888	0.631367	0.642898	0.565221	0.612375	0.619766	0.613013	0.625293	0.618556	0.656195				11798	653	-87971.4
	Effort		0.0129978	0.0126273	0.012858	0.0113044	0.0122475	0.0123953	0.0122603	0.0125059	0.0123711	0.0131239				11816	654	-88006.9
Investment	Total Investment	0	1	2	3	4	5	6	7	8	9	10				11834	655	-87957.6
Revenue	Cash in hand			-3029.44	-6061.21	-9089.92	-12131.6	-15163.7	-18193.6	-21223.7	-24250.7	-27277.8				11852	656	-88006.4
	Fish Income		129.978	126.273	128.58	113.044	122.475	123.953	122.603	125.059	123.711	131.239				11870	657	-87933.4
	Other Income		0	0	0	0	0	0	0	0	0	0.67421				11888	658	-88050.6
Costs	Total Revenue		129.978	126.273	128.58	113.044	122.475	123.953	122.603	125.059	123.711	131.913				11906	659	-88070.3
	Variable Cost		-12.4179	-12.064	-12.2844	-10.8001	-11.7011	-11.8424	-11.7133	-11.948	-11.8192	-12.5384				11924	660	-88025.4
	Fixed Cost		-3178.6	-3178.6	-3178.6	-3178.6	-3178.6	-3178.6	-3178.6	-3178.6	-3178.6	-3178.6				11942	661	-87981.8
	Total cost		-3191.02	-3190.66	-3190.88	-3189.4	-3190.3	-3190.44	-3190.31	-3190.55	-3190.42	-3191.14				11960	662	-87968.5
Depreciation	Benefit before tax		-3060.04	-3062.39	-3059.3	-3072.36	-3062.83	-3060.49	-3060.71	-3057.49	-3057.71	-3049.23				11978	663	-88033.5
	Depreciation		1	1	1	1	1	1	1	1	1	1				11996	664	-87995.2
	TAX		0	0	0	0	0	0	0	0	0	0				12014	665	-88009.6
	Benefit after tax		-3029.44	-3031.77	-3028.71	-3041.63	-3032.2	-3029.88	-3030.1	-3026.91	-3027.13	-3018.73				12032	666	-88012
	Net Flow	0	-3029.44	-6061.21	-9089.92	-12131.6	-15163.7	-18193.6	-21223.7	-24250.7	-27277.8	-30296.5	NPV			12050	667	-87978.7
	Discounted Flow	0	-2754.04	-5009.26	-6829.39	-8286.01	-9415.49	-10269.8	-10891.1	-11313.1	-11568.4	-11680.6	-88017.3			12068	668	-87904
	Year	0	1	2	3	4	5	6	7	8	9	10				12086	669	-88084.6
FISHING	Biomass (Kg)		9.89512	9.60099	8.92278	10.0361	9.79224	9.79505	9.9643	9.24006	9.94733	10.5794				12104	670	-88052.6
	Catch Callo (Kg)		0.618445	0.600062	0.557674	0.627255	0.612015	0.612191	0.622769	0.577504	0.621708	0.661211				12122	671	-87990.9
	Effort		0.0123689	0.0120012	0.0111535	0.0125451	0.0122403	0.0122438	0.0124554	0.0115501	0.0124342	0.0132242				12140	672	-88045.2
Investment	Total Investment	0	1	2	3	4	5	6	7	8	9	10				12158	673	-88105
Revenue	Cash in hand			-3035.07	-6072.44	-9116.42	-12146.9	-15179.2	-18210.4	-21238.8	-24274.3	-27300.8				12176	674	-87904.8
	Fish Income		123.689	120.012	111.535	125.451	122.403	122.438	124.554	115.501	124.342	132.242				12194	675	-88062.5
	Other Income		0	0	0	0	0	0	0	0	0	0.656195				12212	676	-88026.1
Costs	Total Revenue		123.689	120.012	111.535	125.451	122.403	122.438	124.554	115.501	124.342	132.898				12230	677	-88073.9
	Variable Cost		-11.8171	-11.4658	-10.6559	-11.9855	-11.6943	-11.6976	-11.8997	-11.0348	-11.8795	-12.6343				12248	678	-88083.6
	Fixed Cost		-3178.6	-3178.6	-3178.6	-3178.6	-3178.6	-3178.6	-3178.6	-3178.6	-3178.6	-3178.6				12266	679	-87984.3
	Total cost		-3190.42	-3190.07	-3189.26	-3190.59	-3190.29	-3190.3	-3190.5	-3189.63	-3190.48	-3191.23				12284	680	-88172.7
Depreciation	Benefit before tax		-3065.73	-3068.05	-3074.72	-3061.13	-3062.89	-3061.86	-3058.95	-3066.13	-3057.14	-3048.34				12302	681	-88089.2
	Depreciation		1	1	1	1	1	1	1	1	1	1				12320	682	-87969.8
	TAX		0	0	0	0	0	0	0	0	0	0				12338	683	-88048.9
	Benefit after tax		-3035.07	-3037.37	-3043.97	-3030.52	-3032.26	-3031.24	-3028.36	-3035.47	-3026.57	-3017.85				12356	684	-87939.9
	Net Flow	0	-3035.07	-6072.44	-9116.42	-12146.9	-15179.2	-18210.4	-21238.8	-24274.3	-27300.8	-30318.7	NPV			12374	685	-87905.1
	Discounted Flow	0	-2759.16	-5018.55	-6849.3	-8296.52	-9425.09	-10279.3	-10898.9	-11324.1	-11578.2	-11689.2	-88118.3			12392	686	-88005.7
	Year	0	1	2	3	4	5	6	7	8	9	10				12410	687	-88004.9
FISHING	Biomass (Kg)		10.236	9.76978	9.9869	9.66443	10.3801	10.0892	9.27039	9.47191	10.5088	9.1642				12428	688	-88046.7
	Catch Callo (Kg)		0.639747	0.610611	0.624181	0.604027	0.648757	0.630576	0.579399	0.591995	0.656803	0.572762				12446	689	-87990.8
	Effort		0.0127949	0.0122122	0.0124836	0.0120805	0.0129751	0.0126115	0.011588	0.0118399	0.0131361	0.0114552				12464	690	-87973.9
Investment	Total Investment	0	1	2	3	4	5	6	7	8	9	10				12482	691	-87978.7
Revenue	Cash in hand			-3031.26	-6066.74	-9098.8	-12133.5	-15159.2	-18187.1	-21223.2	-24256.1	-27276.4				12500	692	-87990
	Fish Income		127.949	122.122	124.836	120.805	129.751	126.115	115.88	118.399	131.361	114.552				12518	693	-88082.2
	Other Income		0	0	0	0	0	0	0	0	0	0.661211				12536	694	-87947.9
Costs	Total Revenue		127.949	122.122	124.836	120.805	129.751	126.115	115.88	118.399	131.361	115.214				12554	695	-88009.6
	Variable Cost		-12.2241	-11.6674	-11.9267	-11.5416	-12.3963	-12.0489	-11.071	-11.3117	-12.55	-10.9442				12572	696	-88153.5
	Fixed Cost		-3178.6	-3178.6	-3178.6	-3178.6	-3178.6	-3178.6	-3178.6	-3178.6	-3178.6	-3178.6				12590	697	-88077.4
	Total cost		-3190.82	-3190.27	-3190.53	-3190.14	-3191	-3190.65	-3189.67	-3189.91	-3191.15	-3189.54				12608	698	-87918.8
Depreciation	Benefit before tax		-3061.87	-3066.15	-3062.69	-3065.34	-3056.24	-3058.53	-3066.79	-3063.51	-3050.79	-3064.33				12626	699	-88067.5
	Depreciation		1	1	1	1	1	1	1	1	1	1				12644	700	-87930.4
	TAX		0	0	0	0	0	0	0	0	0	0				12662	701	-88026
	Benefit after tax		-3031.26	-3035.48	-3032.06	-3034.68	-3025.68	-3027.95	-3036.12	-3032.88	-3020.28	-3033.69				12680	702	-88033.4
	Net Flow	0	-3031.26	-6066.74	-9098.8	-12133.5	-15159.2	-18187.1	-21223.2	-24256.1	-27276.4	-30310.1	NPV			12698	703	-88057.4
	Discounted Flow	0	-2755.69	-5013.83	-6836.07	-8287.33	-9412.65	-10266.2	-10890.9	-11315.7	-11567.9	-11685.9	-88032			12716	704	-88015.9
	Year	0	1	2	3	4	5	6	7	8	9	10				12734	705	-88101.7
FISHING	Biomass (Kg)		10.0297	9.96336	9.81402	9.64768	10.2391	8.63128	11.0757	9.16376	9.87181	9.58437				12752	706	-87973.7
	Catch Callo (Kg)		0.626857	0.62271	0.613376	0.60298	0.639942	0.539455	0.692229	0.572735	0.616988	0.599023				12770	707	-88075.4
	Effort		0.0125371	0.0124542	0.0122675	0.0120596	0.0127988	0.0107891	0.0138446	0.0114547	0.0123398	0.0119805				12788	708	-88018
Investment	Total Investment	0	1	2	3	4	5	6	7	8	9	10				12806	709	-87991.1
Revenue	Cash in hand			-3033.56	-6066.88	-9100.88	-12135.8	-15163	-18207.3	-21223.2	-24259.5	-27286.9				12824	710	-87901.8
	Fish Income		125.371	124.542	122.675	120.596	127.988	107.891	138.446	114.547	123.398	119.805				12842	711	-88000.5
	Other Income		0	0	0	0	0	0	0	0	0	0.572762				12860	712	-88052.4
Costs	Total Revenue		125.371	124.542	122.675	120.596	127.988	107.891	138.446	114.547	123.398	120.377				12878	713	-88103.4
	Variable Cost		-11.9778	-11.8986	-11.7203	-11.5216	-12.2279	-10.3078	-13.227	-10.9437	-11.7893	-11.446				12896	714	-87880.4
	Fixed Cost		-3178.6	-3178.6	-3178.6	-3178.6	-3178.6	-3178.6	-3178.6	-3178.6	-3178.6	-3178.6				12914	715	-87886.1
	Total cost		-3190.58	-3190.5	-3190.32	-3190.12	-3190.83	-3188.91	-3191.83	-3189.54	-3190.39	-3190.05				12932	716	-87932.4
Depreciation	Benefit before tax		-3064.21	-3063.96	-3064.64	-3065.53	-3057.84	-3075.02	-3046.38	-3067	-3057.99	-3059.67				12950	717	-88021.9
	Depreciation		1	1	1	1	1	1	1	1	1	1				12968	718	-87998.1
	TAX		0	0	0	0	0	0	0	0	0	0				12986	719	-87963.3
	Benefit after tax		-3033.56	-3033.32	-3034	-3034.87	-3027.26	-3044.27	-3015.92	-3036.33	-3027.41	-3029.07				13004	720	-88086.6
	Net Flow	0	-3033.56	-6066.88	-9100.88	-12135.8	-15163	-18207.3	-21223.2	-24259.5	-27286.9	-30316	NPV			13022	721	-88005.6
	Discounted Flow	0	-2757.79	-5013.95	-6837.63	-8288.88	-9415.04	-10277.5	-10890.9	-11317.2	-11572.3	-11688.1	-88059.4			13040	722	-88030.9
	Year	0	1	2	3	4	5	6	7	8	9	10				13058	723	-88037.2
FISHING	Biomass (Kg)		10.7226	10.1803	10.1316	9.81525	8.92382	9.33976	10.0757	10.0977	8.903	9.87115				13076	724	-88044.2
	Catch Callo (Kg)		0.670161	0.63627	0.633224	0.613453	0.557739	0.583735	0.629734	0.631108	0.556438	0.616947				13094	725	-88047
	Effort		0.0134032	0.0127254	0.0126645	0.0122691	0.0111548	0.0116747	0.0125947	0.0126222	0.0111288	0.0123389				13112	726	-87951.4
Investment	Total Investment	0	1	2	3	4	5	6	7	8	9	10				13130	727	-88101.3
Revenue	Cash in hand			-3025.81	-6056.7	-9087.14	-12120.1	-15162.1	-18198.5	-21225.6	-24251.4	-27289.7				13148	728	-87984.5
	Fish Income		134.032	127.254	126.645	122.691	111.548	116.747	125.947	126.222	111.288	123.389				13166	729	-87955.8
	Other Income		0	0	0	0	0	0	0	0	0	0.599023				13184	730	-88098.1
Costs	Total Revenue		134.032	127.254	126.645	122.691	111.548	116.747	125.947	126.222	111.288	123.988				13202	731	-87954.7
	Variable Cost		-12.8053	-12.1577	-12.0995	-11.7217	-10.6571	-11.1539	-12.0328	-12.0591	-10.6323	-11.7885				13220	732	-88052
	Fixed Cost		-3178.6	-3178.6	-3178.6	-3178.6	-3178.6	-3178.6	-3178.6	-3178.6	-3178.6	-3178.6				13238	733	-88019.1
	Total cost		-3191.41	-3190.76	-3190.7	-3190.32	-3189.26	-3189.75	-3190.63	-3190.66	-3189.23	-3190.39				13256	734	-88092.7
Depreciation	Benefit before tax		-3056.37	-3061.5	-3061.05	-3063.63	-3072.71	-3067.01	-3057.69	-3056.44	-3068.94	-3056.4				13274	735	-88026.5
	Depreciation		1	1	1	1	1	1	1	1	1	1				13292	736	-87932.5
	TAX		0	0	0	0	0	0	0	0	0	0				13310	737	-87981.4
	Benefit after tax		-3025.81	-3030.89	-3030.44	-3032.99	-3041.98	-3036.34	-3027.11	-3025.87	-3038.26	-3025.84				13328	738	-87870
	Net Flow	0	-3025.81	-6056.7	-9087.14	-12120.1	-15162.1	-18198.5	-21225.6	-24251.4	-27289.7	-30315.5	NPV			13346	739	-88022
	Discounted Flow	0	-2750.74	-5005.54	-6827.3	-8278.22	-9414.48	-10272.6	-10892.1	-11313.5	-11573.5	-11687.9	-88015.8			13364	740	-88015.1
	Year	0	1	2	3	4	5	6	7	8	9	10				13382	741	-88084.1
FISHING	Biomass (Kg)		9.77459	10.1808	8.64049	10.0522	10.3947	10.0142	9.9589	9.81987	9.06347	10.8111				13400	742	-87949.4
	Catch Callo (Kg)		0.610912	0.6363	0.54003	0.62826	0.649669	0.62589	0.622432	0.613742	0.566467	0.675696				13418	743	-88127.9
	Effort		0.0122182	0.012726	0.0108006	0.0125652	0.0129934	0.0125178	0.0124486	0.0122748	0.0113293	0.0135139				13436	744	-87896.7
Investment	Total Investment	0	1	2	3	4	5	6	7	8	9	10				13454	745	-87899.1
Revenue	Cash in hand			-3036.42	-6067.3	-9114.44	-12144.8	-15170.3	-18199.1	-21227.5	-24256.5	-27292.9				13472	746	-87971.2
	Fish Income		122.182	127.26	108.006	125.652	129.934	125.178	124.486	122.748	113.293	135.139				13490	747	-88048.5
	Other Income		0	0	0	0	0	0	0	0	0	0.616947				13508	748	-87967
Costs	Total Revenue		122.182	127.26	108.006	125.652	129.934	125.178	124.486	122.748	113.293	135.756				13526	749	-88025.9
	Variable Cost		-11.6732	-12.1583	-10.3188	-12.0046	-12.4137	-11.9594	-11.8933	-11.7272	-10.8239	-12.911				13544	750	-87986.2
	Fixed Cost		-3178.6	-3178.6	-3178.6	-3178.6	-3178.6	-3178.6	-3178.6	-3178.6	-3178.6	-3178.6				13562	751	-88076.4
	Total cost		-3190.27	-3190.76	-3188.92	-3190.6	-3191.01	-3190.56	-3190.49	-3190.33	-3189.42	-3191.51				13580	752	-87996.6
Depreciation	Benefit before tax		-3067.09	-3061.5	-3077.91	-3060.95	-3056.08	-3059.38	-3059.01	-3059.58	-3067.13	-3045.75				13598	753	-87984.7
	Depreciation		1	1	1	1	1	1	1	1	1	1				13616	754	-87999.6
	TAX		0	0	0	0	0	0	0	0	0	0				13634	755	-88083.2
	Benefit after tax		-3036.42	-3030.88	-3047.13	-3030.34	-3025.52	-3028.79	-3028.42	-3028.98	-3036.46	-3015.3				13652	756	-87966.6
	Net Flow	0	-3036.42	-6067.3	-9114.44	-12144.8	-15170.3	-18199.1	-21227.5	-24256.5	-27292.9	-30308.2	NPV			13670	757	-88040.9
	Discounted Flow	0	-2760.38	-5014.3	-6847.81	-8295.05	-9419.56	-10272.9	-10893.1	-11315.8	-11574.9	-11685.1	-88078.9			13688	758	-88017.3
	Year	0	1	2	3	4	5	6	7	8	9	10				13706	759	-87923.2
FISHING	Biomass (Kg)		9.87962	9.79207	10.6577	10.6414	11.1561	10.7707	10.117	10.3132	8.83919	10.3864				13724	760	-88109.1
	Catch Callo (Kg)		0.617476	0.612005	0.666104	0.665085	0.697257	0.67317	0.632312	0.644574	0.552449	0.649147				13742	761	-88058.4
	Effort		0.0123495	0.0122401	0.0133221	0.0133017	0.0139451	0.0134634	0.0126462	0.0128915	0.011049	0.0129829				13760	762	-87987.1
Investment	Total Investment	0	1	2	3	4	5	6	7	8	9	10				13778	763	-88027.5
Revenue	Cash in hand			-3035.24	-6070.48	-9095.03	-12118.8	-15135.8	-18156.1	-21182.7	-24206.2	-27245.2				13796	764	-88166.8
	Fish Income		123.495	122.401	133.221	133.017	139.451	134.634	126.462	128.915	110.49	129.829				13814	765	-88080.9
	Other Income		0	0	0	0	0	0	0	0	0	0.675696				13832	766	-88134.1
Costs	Total Revenue		123.495	122.401	133.221	133.017	139.451	134.634	126.462	128.915	110.49	130.505				13850	767	-87972.7
	Variable Cost		-11.7986	-11.694	-12.7278	-12.7083	-13.323	-12.8628	-12.0821	-12.3164	-10.5561	-12.4038				13868	768	-87938.4
	Fixed Cost		-3178.6	-3178.6	-3178.6	-3178.6	-3178.6	-3178.6	-3178.6	-3178.6	-3178.6	-3178.6				13886	769	-88098.5
	Total cost		-3190.4	-3190.29	-3191.33	-3191.31	-3191.92	-3191.46	-3190.68	-3190.92	-3189.16	-3191				13904	770	-88130.2
Depreciation	Benefit before tax		-3065.9	-3065.89	-3055.11	-3054.29	-3047.47	-3050.83	-3057.22	-3054	-3069.67	-3050.5				13922	771	-88016
	Depreciation		1	1	1	1	1	1	1	1	1	1				13940	772	-88103.2
	TAX		0	0	0	0	0	0	0	0	0	0				13958	773	-88018.2
	Benefit after tax		-3035.24	-3035.23	-3024.56	-3023.75	-3017	-3020.32	-3026.65	-3023.46	-3038.97	-3019.99				13976	774	-88103.5
	Net Flow	0	-3035.24	-6070.48	-9095.03	-12118.8	-15135.8	-18156.1	-21182.7	-24206.2	-27245.2	-30265.2	NPV			13994	775	-88072.2
	Discounted Flow	0	-2759.31	-5016.92	-6833.23	-8277.29	-9398.13	-10248.6	-10870.1	-11292.4	-11554.6	-11668.5	-87919.2			14012	776	-88040.9
	Year	0	1	2	3	4	5	6	7	8	9	10				14030	777	-87919
FISHING	Biomass (Kg)		10.1625	9.61665	9.66873	9.74431	11.3117	9.93155	10.0896	9.74063	9.34028	9.70098				14048	778	-87963.1
	Catch Callo (Kg)		0.635154	0.601041	0.604296	0.60902	0.706982	0.620722	0.630601	0.608789	0.583768	0.606311				14066	779	-88009.6
	Effort		0.0127031	0.0120208	0.0120859	0.0121804	0.0141396	0.0124144	0.012612	0.0121758	0.0116754	0.0121262				14084	780	-88044.8
Investment	Total Investment	0	1	2	3	4	5	6	7	8	9	10				14102	781	-88075.2
Revenue	Cash in hand			-3032.08	-6069.28	-9104.9	-12138.7	-15153.9	-18183.7	-21210.6	-24240.5	-27273.8				14120	782	-88010.9
	Fish Income		127.031	120.208	120.859	121.804	141.396	124.144	126.12	121.758	116.754	121.262				14138	783	-88014.3
	Other Income		0	0	0	0	0	0	0	0	0	0.649147				14156	784	-87965.6
Costs	Total Revenue		127.031	120.208	120.859	121.804	141.396	124.144	126.12	121.758	116.754	121.911				14174	785	-88043.7
	Variable Cost		-12.1364	-11.4846	-11.5467	-11.637	-13.5089	-11.8606	-12.0494	-11.6326	-11.1545	-11.5853				14192	786	-88030.2
	Fixed Cost		-3178.6	-3178.6	-3178.6	-3178.6	-3178.6	-3178.6	-3178.6	-3178.6	-3178.6	-3178.6				14210	787	-87965.6
	Total cost		-3190.74	-3190.08	-3190.15	-3190.24	-3192.11	-3190.46	-3190.65	-3190.23	-3189.75	-3190.19				14228	788	-88003.7
Depreciation	Benefit before tax		-3062.71	-3067.88	-3066.29	-3064.43	-3045.71	-3060.32	-3057.53	-3060.47	-3064	-3058.27				14246	789	-87944.7
	Depreciation		1	1	1	1	1	1	1	1	1	1				14264	790	-87943.8
	TAX		0	0	0	0	0	0	0	0	0	0				14282	791	-88062
	Benefit after tax		-3032.08	-3037.2	-3035.62	-3033.79	-3015.26	-3029.71	-3026.95	-3029.87	-3033.36	-3027.69				14300	792	-87998.5
	Net Flow	0	-3032.08	-6069.28	-9104.9	-12138.7	-15153.9	-18183.7	-21210.6	-24240.5	-27273.8	-30301.5	NPV			14318	793	-87951.7
	Discounted Flow	0	-2756.44	-5015.93	-6840.65	-8290.89	-9409.41	-10264.2	-10884.4	-11308.4	-11566.8	-11682.6	-88019.6			14336	794	-88006.4
	Year	0	1	2	3	4	5	6	7	8	9	10				14354	795	-88117.9
FISHING	Biomass (Kg)		8.96677	9.79676	10.3332	9.90826	9.92084	9.76283	9.48591	9.68105	9.34122	10.0647				14372	796	-87974.8
	Catch Callo (Kg)		0.560423	0.612298	0.645824	0.619266	0.620052	0.610177	0.592869	0.605066	0.583826	0.629047				14390	797	-88000
	Effort		0.0112085	0.012246	0.0129165	0.0123853	0.012401	0.0122035	0.0118574	0.0121013	0.0116765	0.0125809				14408	798	-88057.7
Investment	Total Investment	0	1	2	3	4	5	6	7	8	9	10				14426	799	-88039.6
Revenue	Cash in hand			-3045.46	-6080.64	-9108.83	-12140.8	-15171.6	-18203.2	-21236.9	-24267.5	-27300.8				14444	800	-87998.2
	Fish Income		112.085	122.46	129.165	123.853	124.01	122.035	118.574	121.013	116.765	125.809				14462	801	-87926.6
	Other Income		0	0	0	0	0	0	0	0	0	0.606311				14480	802	-87963.5
Costs	Total Revenue		112.085	122.46	129.165	123.853	124.01	122.035	118.574	121.013	116.765	126.416				14498	803	-87980
	Variable Cost		-10.7084	-11.6996	-12.3403	-11.8328	-11.8478	-11.6591	-11.3284	-11.5615	-11.1556	-12.0197				14516	804	-87970.5
	Fixed Cost		-3178.6	-3178.6	-3178.6	-3178.6	-3178.6	-3178.6	-3178.6	-3178.6	-3178.6	-3178.6				14534	805	-88028.9
	Total cost		-3189.31	-3190.3	-3190.94	-3190.43	-3190.45	-3190.26	-3189.93	-3190.16	-3189.76	-3190.62				14552	806	-87978.3
Depreciation	Benefit before tax		-3076.22	-3065.84	-3058.78	-3062.58	-3061.44	-3062.22	-3064.35	-3061.15	-3063.99	-3054.2				14570	807	-88013.9
	Depreciation		1	1	1	1	1	1	1	1	1	1				14588	808	-87975.8
	TAX		0	0	0	0	0	0	0	0	0	0				14606	809	-88104.1
	Benefit after tax		-3045.46	-3035.18	-3028.19	-3031.95	-3030.82	-3031.6	-3033.71	-3030.54	-3033.35	-3023.66				14624	810	-88106.8
	Net Flow	0	-3045.46	-6080.64	-9108.83	-12140.8	-15171.6	-18203.2	-21236.9	-24267.5	-27300.8	-30324.5	NPV			14642	811	-87985.2
	Discounted Flow	0	-2768.6	-5025.33	-6843.6	-8292.32	-9420.37	-10275.2	-10897.9	-11320.9	-11578.2	-11691.4	-88113.9			14660	812	-87994.5
	Year	0	1	2	3	4	5	6	7	8	9	10				14678	813	-87939.7
FISHING	Biomass (Kg)		9.72721	10.1358	10.1907	9.86828	10.0877	9.48591	9.74915	10.5292	10.183	9.87964				14696	814	-88024.7
	Catch Callo (Kg)		0.607951	0.633488	0.636922	0.616768	0.63048	0.592869	0.609322	0.658074	0.636438	0.617477				14714	815	-88051.2
	Effort		0.012159	0.0126698	0.0127384	0.0123354	0.0126096	0.0118574	0.0121864	0.0131615	0.0127288	0.0123495				14732	816	-88038.6
Investment	Total Investment	0	1	2	3	4	5	6	7	8	9	10				14750	817	-87945.7
Revenue	Cash in hand			-3036.95	-6068.34	-9098.12	-12130.5	-15159.5	-18194.2	-21224.9	-24246	-27269.9				14768	818	-87991.8
	Fish Income		121.59	126.698	127.384	123.354	126.096	118.574	121.864	131.615	127.288	123.495				14786	819	-87957.2
	Other Income		0	0	0	0	0	0	0	0	0	0.629047				14804	820	-88114.8
Costs	Total Revenue		121.59	126.698	127.384	123.354	126.096	118.574	121.864	131.615	127.288	124.125				14822	821	-87967.9
	Variable Cost		-11.6166	-12.1046	-12.1702	-11.7851	-12.0471	-11.3284	-11.6428	-12.5743	-12.1609	-11.7986				14840	822	-88003.9
	Fixed Cost		-3178.6	-3178.6	-3178.6	-3178.6	-3178.6	-3178.6	-3178.6	-3178.6	-3178.6	-3178.6				14858	823	-88004.2
	Total cost		-3190.22	-3190.7	-3190.77	-3190.39	-3190.65	-3189.93	-3190.24	-3191.17	-3190.76	-3190.4				14876	824	-88037.3
Depreciation	Benefit before tax		-3067.63	-3062.01	-3060.39	-3063.03	-3059.55	-3065.35	-3061.38	-3051.56	-3054.47	-3056.27				14894	825	-87967.3
	Depreciation		1	1	1	1	1	1	1	1	1	1				14912	826	-87994.5
	TAX		0	0	0	0	0	0	0	0	0	0				14930	827	-88055.9
	Benefit after tax		-3036.95	-3031.39	-3029.78	-3032.4	-3028.96	-3034.7	-3030.76	-3021.04	-3023.93	-3025.71				14948	828	-87960.9
	Net Flow	0	-3036.95	-6068.34	-9098.12	-12130.5	-15159.5	-18194.2	-21224.9	-24246	-27269.9	-30295.6	NPV			14966	829	-87929.7
	Discounted Flow	0	-2760.86	-5015.15	-6835.55	-8285.31	-9412.84	-10270.1	-10891.8	-11310.9	-11565.1	-11680.3	-88027.9			14984	830	-88046.5
	Year	0	1	2	3	4	5	6	7	8	9	10				15002	831	-87994.6
FISHING	Biomass (Kg)		10.1671	10.458	9.84742	9.56914	9.38606	9.05414	9.07477	10.4272	10.1263	9.85617				15020	832	-88057.4
	Catch Callo (Kg)		0.635441	0.653622	0.615464	0.598072	0.586628	0.565884	0.567173	0.651698	0.632893	0.61601				15038	833	-87981.8
	Effort		0.0127088	0.0130724	0.0123093	0.0119614	0.0117326	0.0113177	0.0113435	0.013034	0.0126579	0.0123202				15056	834	-87968.2
Investment	Total Investment	0	1	2	3	4	5	6	7	8	9	10				15074	835	-88006.1
Revenue	Cash in hand			-3032.03	-6059.81	-9093.43	-12129.2	-15166	-18205.5	-21243.8	-24266	-27290.6				15092	836	-87997
	Fish Income		127.088	130.724	123.093	119.614	117.326	113.177	113.435	130.34	126.579	123.202				15110	837	-88036.6
	Other Income		0	0	0	0	0	0	0	0	0	0.617477				15128	838	-87952.7
Costs	Total Revenue		127.088	130.724	123.093	119.614	117.326	113.177	113.435	130.34	126.579	123.82				15146	839	-87932.3
	Variable Cost		-12.1419	-12.4893	-11.7601	-11.4278	-11.2092	-10.8128	-10.8374	-12.4525	-12.0932	-11.7706				15164	840	-87997.2
	Fixed Cost		-3178.6	-3178.6	-3178.6	-3178.6	-3178.6	-3178.6	-3178.6	-3178.6	-3178.6	-3178.6				15182	841	-88063.6
	Total cost		-3190.74	-3191.09	-3190.36	-3190.03	-3189.81	-3189.41	-3189.44	-3191.05	-3190.69	-3190.37				15200	842	-88013.3
Depreciation	Benefit before tax		-3062.65	-3058.36	-3064.27	-3066.41	-3067.48	-3070.24	-3069	-3052.71	-3055.11	-3056.55				15218	843	-87942
	Depreciation		1	1	1	1	1	1	1	1	1	1				15236	844	-88053
	TAX		0	0	0	0	0	0	0	0	0	0				15254	845	-88026.8
	Benefit after tax		-3032.03	-3027.78	-3033.62	-3035.75	-3036.81	-3039.53	-3038.31	-3022.19	-3024.56	-3025.99				15272	846	-88031.6
	Net Flow	0	-3032.03	-6059.81	-9093.43	-12129.2	-15166	-18205.5	-21243.8	-24266	-27290.6	-30316.6	NPV			15290	847	-88177.5
	Discounted Flow	0	-2756.39	-5008.11	-6832.03	-8284.39	-9416.89	-10276.5	-10901.4	-11320.3	-11573.9	-11688.4	-88058.3			15308	848	-87998
	Year	0	1	2	3	4	5	6	7	8	9	10				15326	849	-88001.8
FISHING	Biomass (Kg)		9.80056	10.6082	10.5008	10.3125	10.1315	9.33649	9.40147	9.7536	9.77894	10.1739				15344	850	-88024
	Catch Callo (Kg)		0.612535	0.663014	0.656299	0.644528	0.633219	0.583531	0.587592	0.6096	0.611184	0.635867				15362	851	-87894.6
	Effort		0.0122507	0.0132603	0.013126	0.0128906	0.0126644	0.0116706	0.0117518	0.012192	0.0122237	0.0127173				15380	852	-88031.5
Investment	Total Investment	0	1	2	3	4	5	6	7	8	9	10				15398	853	-87998.1
Revenue	Cash in hand			-3036.13	-6062.23	-9088.54	-12116	-15144.4	-18180.8	-21215.5	-24245.2	-27273.6				15416	854	-87962.3
	Fish Income		122.507	132.603	131.26	128.906	126.644	116.706	117.518	121.92	122.237	127.173				15434	855	-88022.3
	Other Income		0	0	0	0	0	0	0	0	0	0.61601				15452	856	-88021.6
Costs	Total Revenue		122.507	132.603	131.26	128.906	126.644	116.706	117.518	121.92	122.237	127.79				15470	857	-87932.7
	Variable Cost		-11.7042	-12.6687	-12.5404	-12.3155	-12.0994	-11.15	-11.2276	-11.6481	-11.6784	-12.15				15488	858	-88039.5
	Fixed Cost		-3178.6	-3178.6	-3178.6	-3178.6	-3178.6	-3178.6	-3178.6	-3178.6	-3178.6	-3178.6				15506	859	-87916.1
	Total cost		-3190.3	-3191.27	-3191.14	-3190.92	-3190.7	-3189.75	-3189.83	-3190.25	-3190.28	-3190.75				15524	860	-88011.5
Depreciation	Benefit before tax		-3066.8	-3056.67	-3056.88	-3058.01	-3059.06	-3067.04	-3065.31	-3060.33	-3059.04	-3052.96				15542	861	-88013.3
	Depreciation		1	1	1	1	1	1	1	1	1	1				15560	862	-88029.9
	TAX		0	0	0	0	0	0	0	0	0	0				15578	863	-87964.5
	Benefit after tax		-3036.13	-3026.1	-3026.31	-3027.43	-3028.46	-3036.37	-3034.66	-3029.72	-3028.45	-3022.43				15596	864	-87960.9
	Net Flow	0	-3036.13	-6062.23	-9088.54	-12116	-15144.4	-18180.8	-21215.5	-24245.2	-27273.6	-30296.1	NPV			15614	865	-87946.3
	Discounted Flow	0	-2760.12	-5010.11	-6828.35	-8275.37	-9403.5	-10262.6	-10886.9	-11310.6	-11566.7	-11680.4	-87984.6			15632	866	-87940.4
	Year	0	1	2	3	4	5	6	7	8	9	10				15650	867	-88091.5
FISHING	Biomass (Kg)		9.61932	10.9966	10.6413	10.0491	10.1894	10.2772	8.57286	10.0529	9.69075	9.54187				15668	868	-88032.8
	Catch Callo (Kg)		0.601207	0.687288	0.665081	0.628066	0.636839	0.642322	0.535804	0.628306	0.605672	0.596367				15686	869	-88127.7
	Effort		0.0120241	0.0137458	0.0133016	0.0125613	0.0127368	0.0128464	0.0107161	0.0125661	0.0121134	0.0119273				15704	870	-87992.9
Investment	Total Investment	0	1	2	3	4	5	6	7	8	9	10				15722	871	-88084.6
Revenue	Cash in hand			-3038.16	-6059.91	-9084.65	-12115	-15142.8	-18168.7	-21212.6	-24239	-27268.4				15740	872	-87925.5
	Fish Income		120.241	137.458	133.016	125.613	127.368	128.464	107.161	125.661	121.134	119.273				15758	873	-88050.8
	Other Income		0	0	0	0	0	0	0	0	0	0.635867				15776	874	-88080
Costs	Total Revenue		120.241	137.458	133.016	125.613	127.368	128.464	107.161	125.661	121.134	119.909				15794	875	-88062.6
	Variable Cost		-11.4877	-13.1325	-12.7082	-12.0009	-12.1686	-12.2734	-10.238	-12.0055	-11.573	-11.3952				15812	876	-88018.3
	Fixed Cost		-3178.6	-3178.6	-3178.6	-3178.6	-3178.6	-3178.6	-3178.6	-3178.6	-3178.6	-3178.6				15830	877	-88026
	Total cost		-3190.09	-3191.73	-3191.31	-3190.6	-3190.77	-3190.87	-3188.84	-3190.61	-3190.17	-3190				15848	878	-88009.6
Depreciation	Benefit before tax		-3068.85	-3052.27	-3055.29	-3060.99	-3058.4	-3056.41	-3074.68	-3056.94	-3060.04	-3060.09				15866	879	-88032.5
	Depreciation		1	1	1	1	1	1	1	1	1	1				15884	880	-88052.6
	TAX		0	0	0	0	0	0	0	0	0	0				15902	881	-87999.9
	Benefit after tax		-3038.16	-3021.75	-3024.74	-3030.38	-3027.82	-3025.84	-3043.93	-3026.37	-3029.44	-3029.49				15920	882	-88015.9
	Net Flow	0	-3038.16	-6059.91	-9084.65	-12115	-15142.8	-18168.7	-21212.6	-24239	-27268.4	-30297.9	NPV			15938	883	-88024.3
	Discounted Flow	0	-2761.96	-5008.19	-6825.43	-8274.73	-9402.51	-10255.8	-10885.4	-11307.7	-11564.5	-11681.2	-87967.3			15956	884	-88035.2
	Year	0	1	2	3	4	5	6	7	8	9	10				15974	885	-88027.1
FISHING	Biomass (Kg)		10.1829	9.76911	10.4108	9.71176	9.42902	10.1347	9.28095	10.4379	10.3426	9.52555				15992	886	-88043.9
	Catch Callo (Kg)		0.636431	0.610569	0.650673	0.606985	0.589314	0.63342	0.580059	0.652368	0.646413	0.595347				16010	887	-88051.8
	Effort		0.0127286	0.0122114	0.0130135	0.0121397	0.0117863	0.0126684	0.0116012	0.0130474	0.0129283	0.0119069				16028	888	-87946.6
Investment	Total Investment	0	1	2	3	4	5	6	7	8	9	10				16046	889	-88096.4
Revenue	Cash in hand			-3031.85	-6067.34	-9094.66	-12128.8	-15165.1	-18192.6	-21228.6	-24250.7	-27272.8				16064	890	-87906.2
	Fish Income		127.286	122.114	130.135	121.397	117.863	126.684	116.012	130.474	129.283	119.069				16082	891	-88013
	Other Income		0	0	0	0	0	0	0	0	0	0.596367				16100	892	-88076.8
Costs	Total Revenue		127.286	122.114	130.135	121.397	117.863	126.684	116.012	130.474	129.283	119.666				16118	893	-88017.9
	Variable Cost		-12.1608	-11.6666	-12.4329	-11.5981	-11.2605	-12.1033	-11.0836	-12.4653	-12.3515	-11.3758				16136	894	-87966.9
	Fixed Cost		-3178.6	-3178.6	-3178.6	-3178.6	-3178.6	-3178.6	-3178.6	-3178.6	-3178.6	-3178.6				16154	895	-88022.2
	Total cost		-3190.76	-3190.27	-3191.03	-3190.2	-3189.86	-3190.7	-3189.68	-3191.07	-3190.95	-3189.98				16172	896	-88008.2
Depreciation	Benefit before tax		-3062.47	-3066.15	-3057.9	-3064.8	-3067	-3058.02	-3066.67	-3052.59	-3052.67	-3060.31				16190	897	-88079.9
	Depreciation		1	1	1	1	1	1	1	1	1	1				16208	898	-87982.4
	TAX		0	0	0	0	0	0	0	0	0	0				16226	899	-88019.4
	Benefit after tax		-3031.85	-3035.49	-3027.32	-3034.15	-3036.33	-3027.44	-3036.01	-3022.07	-3022.14	-3029.71				16244	900	-88057.3
	Net Flow	0	-3031.85	-6067.34	-9094.66	-12128.8	-15165.1	-18192.6	-21228.6	-24250.7	-27272.8	-30302.5	NPV			16262	901	-87901.4
	Discounted Flow	0	-2756.23	-5014.33	-6832.95	-8284.14	-9416.36	-10269.2	-10893.6	-11313.1	-11566.3	-11682.9	-88029.2			16280	902	-88002.5
	Year	0	1	2	3	4	5	6	7	8	9	10				16298	903	-88072.9
FISHING	Biomass (Kg)		10.4947	9.64482	9.96669	10.5013	10.6716	9.94741	10.2905	9.40293	10.4307	9.59577				16316	904	-87902.4
	Catch Callo (Kg)		0.655921	0.602802	0.622918	0.656334	0.666978	0.621713	0.643159	0.587683	0.651921	0.599736				16334	905	-88002.4
	Effort		0.0131184	0.012056	0.0124584	0.0131267	0.0133396	0.0124343	0.0128632	0.0117537	0.0130384	0.0119947				16352	906	-88060.4
Investment	Total Investment	0	1	2	3	4	5	6	7	8	9	10				16370	907	-88003
Revenue	Cash in hand			-3028.36	-6065.24	-9097.53	-12122.8	-15145.3	-18174.8	-21199.5	-24233.2	-27254.3				16388	908	-88021.7
	Fish Income		131.184	120.56	124.584	131.267	133.396	124.343	128.632	117.537	130.384	119.947				16406	909	-87997.7
	Other Income		0	0	0	0	0	0	0	0	0	0.595347				16424	910	-87995.3
Costs	Total Revenue		131.184	120.56	124.584	131.267	133.396	124.343	128.632	117.537	130.384	120.543				16442	911	-88032.4
	Variable Cost		-12.5332	-11.5182	-11.9026	-12.5411	-12.7445	-11.8796	-12.2893	-11.2293	-12.4568	-11.4596				16460	912	-88032.7
	Fixed Cost		-3178.6	-3178.6	-3178.6	-3178.6	-3178.6	-3178.6	-3178.6	-3178.6	-3178.6	-3178.6				16478	913	-88001.8
	Total cost		-3191.13	-3190.12	-3190.5	-3191.14	-3191.34	-3190.48	-3190.89	-3189.83	-3191.06	-3190.06				16496	914	-88130.9
Depreciation	Benefit before tax		-3058.95	-3067.56	-3062.92	-3055.87	-3052.95	-3060.14	-3055.26	-3064.29	-3051.67	-3059.52				16514	915	-87960.5
	Depreciation		1	1	1	1	1	1	1	1	1	1				16532	916	-88068.4
	TAX		0	0	0	0	0	0	0	0	0	0				16550	917	-88015.7
	Benefit after tax		-3028.36	-3036.88	-3032.29	-3025.32	-3022.42	-3029.54	-3024.7	-3033.65	-3021.16	-3028.92				16568	918	-88037.5
	Net Flow	0	-3028.36	-6065.24	-9097.53	-12122.8	-15145.3	-18174.8	-21199.5	-24233.2	-27254.3	-30283.2	NPV			16586	919	-87942.5
	Discounted Flow	0	-2753.05	-5012.6	-6835.11	-8280.07	-9404.02	-10259.2	-10878.7	-11304.9	-11558.5	-11675.5	-87961.7			16604	920	-88056.2
	Year	0	1	2	3	4	5	6	7	8	9	10				16622	921	-88010.6
FISHING	Biomass (Kg)		10.6644	10.9401	10.2744	10.2659	10.4584	10.5559	10.8342	10.0842	9.36505	10.7605				16640	922	-87957.3
	Catch Callo (Kg)		0.666523	0.683758	0.642149	0.641621	0.653648	0.659742	0.677136	0.630263	0.585315	0.67253				16658	923	-87954.1
	Effort		0.0133305	0.0136752	0.012843	0.0128324	0.013073	0.0131948	0.0135427	0.0126053	0.0117063	0.0134506				16676	924	-87961.2
Investment	Total Investment	0	1	2	3	4	5	6	7	8	9	10				16694	925	-88005.7
Revenue	Cash in hand			-3026.46	-6048.85	-9077.69	-12105.6	-15130.4	-18153.2	-21171.8	-24197.8	-27230.9				16712	926	-87949.4
	Fish Income		133.305	136.752	128.43	128.324	130.73	131.948	135.427	126.053	117.063	134.506				16730	927	-87996.5
	Other Income		0	0	0	0	0	0	0	0	0	0.599736				16748	928	-88015.7
Costs	Total Revenue		133.305	136.752	128.43	128.324	130.73	131.948	135.427	126.053	117.063	135.106				16766	929	-87937.4
	Variable Cost		-12.7358	-13.0651	-12.27	-12.2599	-12.4898	-12.6062	-12.9386	-12.0429	-11.1841	-12.8505				16784	930	-87973.2
	Fixed Cost		-3178.6	-3178.6	-3178.6	-3178.6	-3178.6	-3178.6	-3178.6	-3178.6	-3178.6	-3178.6				16802	931	-88047.9
	Total cost		-3191.34	-3191.67	-3190.87	-3190.86	-3191.09	-3191.21	-3191.54	-3190.64	-3189.78	-3191.45				16820	932	-88017.6
Depreciation	Benefit before tax		-3057.03	-3052.91	-3059.44	-3058.54	-3055.36	-3053.26	-3049.11	-3056.59	-3063.72	-3046.34				16838	933	-87902.6
	Depreciation		1	1	1	1	1	1	1	1	1	1				16856	934	-87948.6
	TAX		0	0	0	0	0	0	0	0	0	0				16874	935	-88038.1
	Benefit after tax		-3026.46	-3022.38	-3028.85	-3027.95	-3024.81	-3022.73	-3018.62	-3026.02	-3033.08	-3015.88				16892	936	-87979
	Net Flow	0	-3026.46	-6048.85	-9077.69	-12105.6	-15130.4	-18153.2	-21171.8	-24197.8	-27230.9	-30246.8	NPV			16910	937	-88173.7
	Discounted Flow	0	-2751.33	-4999.05	-6820.2	-8268.32	-9394.82	-10247	-10864.5	-11288.5	-11548.6	-11661.4	-87843.6			16928	938	-87974.4
	Year	0	1	2	3	4	5	6	7	8	9	10				16946	939	-88032
FISHING	Biomass (Kg)		9.98531	10.3918	10.4887	9.95477	9.32326	9.16752	9.6085	10.9753	9.40516	9.49633				16964	940	-88100.8
	Catch Callo (Kg)		0.624082	0.64949	0.655543	0.622173	0.582704	0.57297	0.600531	0.685957	0.587822	0.593521				16982	941	-88028.5
	Effort		0.0124816	0.0129898	0.0131109	0.0124435	0.0116541	0.0114594	0.0120106	0.0137191	0.0117564	0.0118704				17000	942	-87905.4
Investment	Total Investment	0	1	2	3	4	5	6	7	8	9	10				17018	943	-88015.2
Revenue	Cash in hand			-3034.06	-6062.58	-9089.03	-12120.5	-15158	-18196.2	-21228.6	-24244.6	-27277.3				17036	944	-87946.1
	Fish Income		124.816	129.898	131.109	124.435	116.541	114.594	120.106	137.191	117.564	118.704				17054	945	-88017.9
	Other Income		0	0	0	0	0	0	0	0	0	0.67253				17072	946	-88005.8
Costs	Total Revenue		124.816	129.898	131.109	124.435	116.541	114.594	120.106	137.191	117.564	119.377				17090	947	-88069.6
	Variable Cost		-11.9248	-12.4103	-12.526	-11.8883	-11.1342	-10.9482	-11.4748	-13.1071	-11.232	-11.3409				17108	948	-87998.4
	Fixed Cost		-3178.6	-3178.6	-3178.6	-3178.6	-3178.6	-3178.6	-3178.6	-3178.6	-3178.6	-3178.6				17126	949	-88023.8
	Total cost		-3190.52	-3191.01	-3191.13	-3190.49	-3189.73	-3189.55	-3190.07	-3191.71	-3189.83	-3189.94				17144	950	-88047.4
Depreciation	Benefit before tax		-3064.71	-3059.11	-3057.02	-3062.05	-3068.19	-3068.95	-3062.97	-3046.52	-3063.27	-3060.56				17162	951	-88038.1
	Depreciation		1	1	1	1	1	1	1	1	1	1				17180	952	-88062.1
	TAX		0	0	0	0	0	0	0	0	0	0				17198	953	-88024.9
	Benefit after tax		-3034.06	-3028.52	-3026.45	-3031.43	-3037.51	-3038.26	-3032.34	-3016.05	-3032.63	-3029.96				17216	954	-87972.4
	Net Flow	0	-3034.06	-6062.58	-9089.03	-12120.5	-15158	-18196.2	-21228.6	-24244.6	-27277.3	-30307.2	NPV			17234	955	-88034.5
	Discounted Flow	0	-2758.24	-5010.4	-6828.72	-8278.44	-9411.91	-10271.3	-10893.6	-11310.3	-11568.2	-11684.7	-88015.9			17252	956	-88025.9
	Year	0	1	2	3	4	5	6	7	8	9	10				17270	957	-87925.9
FISHING	Biomass (Kg)		10.2362	9.5461	11.0061	9.05742	10.3517	9.8999	9.31383	9.36034	9.74878	10.9918				17288	958	-87958.2
	Catch Callo (Kg)		0.63976	0.596631	0.687881	0.566089	0.646984	0.618744	0.582114	0.585021	0.609299	0.686987				17306	959	-88012.4
	Effort		0.0127952	0.0119326	0.0137576	0.0113218	0.0129397	0.0123749	0.0116423	0.0117004	0.012186	0.0137397				17324	960	-87999.2
Investment	Total Investment	0	1	2	3	4	5	6	7	8	9	10				17342	961	-88011.5
Revenue	Cash in hand			-3031.25	-6069.24	-9089.9	-12131.4	-15157.4	-18187.4	-21223.1	-24257.2	-27286				17360	962	-87934.4
	Fish Income		127.952	119.326	137.576	113.218	129.397	123.749	116.423	117.004	121.86	137.397				17378	963	-87953.1
	Other Income		0	0	0	0	0	0	0	0	0	0.593521				17396	964	-88105.1
Costs	Total Revenue		127.952	119.326	137.576	113.218	129.397	123.749	116.423	117.004	121.86	137.991				17414	965	-88009.1
	Variable Cost		-12.2244	-11.4003	-13.1439	-10.8167	-12.3624	-11.8228	-11.1229	-11.1785	-11.6423	-13.1268				17432	966	-87931.4
	Fixed Cost		-3178.6	-3178.6	-3178.6	-3178.6	-3178.6	-3178.6	-3178.6	-3178.6	-3178.6	-3178.6				17450	967	-88079.5
	Total cost		-3190.82	-3190	-3191.74	-3189.42	-3190.96	-3190.42	-3189.72	-3189.78	-3190.24	-3191.73				17468	968	-87976.1
Depreciation	Benefit before tax		-3061.87	-3068.67	-3051.17	-3072.2	-3056.57	-3060.67	-3066.3	-3064.77	-3059.38	-3043.74				17486	969	-88034.6
	Depreciation		1	1	1	1	1	1	1	1	1	1				17504	970	-88162.3
	TAX		0	0	0	0	0	0	0	0	0	0				17522	971	-87931.9
	Benefit after tax		-3031.25	-3037.99	-3020.66	-3041.48	-3026	-3030.07	-3035.64	-3034.13	-3028.79	-3013.3				17540	972	-87926.6
	Net Flow	0	-3031.25	-6069.24	-9089.9	-12131.4	-15157.4	-18187.4	-21223.1	-24257.2	-27286	-30299.3	NPV			17558	973	-88026.1
	Discounted Flow	0	-2755.69	-5015.9	-6829.37	-8285.89	-9411.54	-10266.3	-10890.8	-11316.2	-11571.9	-11681.7	-88025.3			17576	974	-88016.5
	Year	0	1	2	3	4	5	6	7	8	9	10				17594	975	-88003.3
FISHING	Biomass (Kg)		9.53449	10.3255	9.45372	9.08241	10.53	10.3224	9.66413	9.64827	9.87709	9.72706				17612	976	-87985.7
	Catch Callo (Kg)		0.595906	0.645342	0.590857	0.56765	0.658126	0.64515	0.604008	0.603017	0.617318	0.607941				17630	977	-88044.9
	Effort		0.0119181	0.0129068	0.0118171	0.011353	0.0131625	0.012903	0.0120802	0.0120603	0.0123464	0.0121588				17648	978	-87988.7
Investment	Total Investment	0	1	2	3	4	5	6	7	8	9	10				17666	979	-88018.7
Revenue	Cash in hand			-3039.11	-6068.37	-9106.4	-12147.6	-15171.6	-18196.9	-21228.7	-24259.6	-27286.9				17684	980	-88039.5
	Fish Income		119.181	129.068	118.171	113.53	131.625	129.03	120.802	120.603	123.464	121.588				17702	981	-88054.4
	Other Income		0	0	0	0	0	0	0	0	0	0.686987				17720	982	-88062.9
Costs	Total Revenue		119.181	129.068	118.171	113.53	131.625	129.03	120.802	120.603	123.464	122.275				17738	983	-88030.8
	Variable Cost		-11.3864	-12.331	-11.29	-10.8465	-12.5753	-12.3274	-11.5413	-11.5223	-11.7956	-11.6164				17756	984	-88005.7
	Fixed Cost		-3178.6	-3178.6	-3178.6	-3178.6	-3178.6	-3178.6	-3178.6	-3178.6	-3178.6	-3178.6				17774	985	-87942.7
	Total cost		-3189.99	-3190.93	-3189.89	-3189.45	-3191.18	-3190.93	-3190.14	-3190.12	-3190.4	-3190.22				17792	986	-87837.4
Depreciation	Benefit before tax		-3069.81	-3059.86	-3068.72	-3071.92	-3054.55	-3055.9	-3062.34	-3061.52	-3057.93	-3057.94				17810	987	-87981.8
	Depreciation		1	1	1	1	1	1	1	1	1	1				17828	988	-88013.2
	TAX		0	0	0	0	0	0	0	0	0	0				17846	989	-88099.7
	Benefit after tax		-3039.11	-3029.26	-3038.03	-3041.2	-3024	-3025.34	-3031.72	-3030.9	-3027.35	-3027.36				17864	990	-88153.2
	Net Flow	0	-3039.11	-6068.37	-9106.4	-12147.6	-15171.6	-18196.9	-21228.7	-24259.6	-27286.9	-30314.3	NPV			17882	991	-87939.3
	Discounted Flow	0	-2762.82	-5015.18	-6841.78	-8296.97	-9420.37	-10271.7	-10893.7	-11317.3	-11572.3	-11687.5	-88079.5			17900	992	-88070.8
	Year	0	1	2	3	4	5	6	7	8	9	10				17918	993	-88025.5
FISHING	Biomass (Kg)		9.36053	9.99722	10.5421	9.88853	9.71201	9.65024	9.51532	10.6207	10.4075	9.87044				17936	994	-88110.3
	Catch Callo (Kg)		0.585033	0.624826	0.658883	0.618033	0.607001	0.60314	0.594707	0.663796	0.65047	0.616902				17954	995	-87963.4
	Effort		0.0117007	0.0124965	0.0131777	0.0123607	0.01214	0.0120628	0.0118941	0.0132759	0.0130094	0.012338				17972	996	-88013
Investment	Total Investment	0	1	2	3	4	5	6	7	8	9	10				17990	997	-88093.9
Revenue	Cash in hand			-3041.05	-6073.99	-9099.84	-12132	-15165.2	-18198	-21231.4	-24251.4	-27272.9				18008	998	-88038.3
	Fish Income		117.007	124.965	131.777	123.607	121.4	120.628	118.941	132.759	130.094	123.38				18026	999	-88095.2
	Other Income		0	0	0	0	0	0	0	0	0	0.607941
Costs	Total Revenue		117.007	124.965	131.777	123.607	121.4	120.628	118.941	132.759	130.094	123.988
	Variable Cost		-11.1787	-11.939	-12.5898	-11.8092	-11.5984	-11.5247	-11.3635	-12.6837	-12.429	-11.7876
	Fixed Cost		-3178.6	-3178.6	-3178.6	-3178.6	-3178.6	-3178.6	-3178.6	-3178.6	-3178.6	-3178.6
	Total cost		-3189.78	-3190.54	-3191.19	-3190.41	-3190.2	-3190.12	-3189.96	-3191.28	-3191.03	-3190.39
Depreciation	Benefit before tax		-3071.77	-3063.57	-3056.41	-3062.8	-3063.8	-3063.5	-3064.02	-3050.52	-3051.94	-3056.4
	Depreciation		1	1	1	1	1	1	1	1	1	1
	TAX		0	0	0	0	0	0	0	0	0	0
	Benefit after tax		-3041.05	-3032.94	-3025.85	-3032.17	-3033.16	-3032.86	-3033.38	-3020.02	-3021.42	-3025.84
	Net Flow	0	-3041.05	-6073.99	-9099.84	-12132	-15165.2	-18198	-21231.4	-24251.4	-27272.9	-30298.7	NPV
	Discounted Flow	0	-2764.59	-5019.83	-6836.85	-8286.33	-9416.38	-10272.3	-10895.1	-11313.5	-11566.4	-11681.5	-88052.7
	Year	0	1	2	3	4	5	6	7	8	9	10
FISHING	Biomass (Kg)		9.95596	10.3665	9.46671	11.0953	10.1027	10.167	9.59541	10.5928	10.1673	10.8847
	Catch Callo (Kg)		0.622248	0.647909	0.59167	0.693455	0.631419	0.635435	0.599713	0.662047	0.635457	0.680293
	Effort		0.012445	0.0129582	0.0118334	0.0138691	0.0126284	0.0127087	0.0119943	0.0132409	0.0127091	0.0136059
Investment	Total Investment	0	1	2	3	4	5	6	7	8	9	10
Revenue	Cash in hand			-3034.39	-6063.19	-9101.08	-12119.7	-15148.5	-18175.6	-21208.1	-24228.4	-27252.5
	Fish Income		124.45	129.582	118.334	138.691	126.284	127.087	119.943	132.409	127.091	136.059
	Other Income		0	0	0	0	0	0	0	0	0	0.616902
Costs	Total Revenue		124.45	129.582	118.334	138.691	126.284	127.087	119.943	132.409	127.091	136.676
	Variable Cost		-11.8898	-12.3801	-11.3055	-13.2504	-12.065	-12.1417	-11.4592	-12.6503	-12.1422	-12.9989
	Fixed Cost		-3178.6	-3178.6	-3178.6	-3178.6	-3178.6	-3178.6	-3178.6	-3178.6	-3178.6	-3178.6
	Total cost		-3190.49	-3190.98	-3189.91	-3191.85	-3190.67	-3190.74	-3190.06	-3191.25	-3190.74	-3191.6
Depreciation	Benefit before tax		-3065.04	-3059.4	-3068.57	-3049.16	-3059.38	-3057.65	-3063.12	-3050.84	-3054.65	-3044.92
	Depreciation		1	1	1	1	1	1	1	1	1	1
	TAX		0	0	0	0	0	0	0	0	0	0
	Benefit after tax		-3034.39	-3028.8	-3037.89	-3018.67	-3028.79	-3027.08	-3032.49	-3020.33	-3024.1	-3014.47
	Net Flow	0	-3034.39	-6063.19	-9101.08	-12119.7	-15148.5	-18175.6	-21208.1	-24228.4	-27252.5	-30267	NPV
	Discounted Flow	0	-2758.54	-5010.9	-6837.78	-8277.95	-9406.05	-10259.7	-10883.1	-11302.7	-11557.7	-11669.2	-87963.7
	Year	0	1	2	3	4	5	6	7	8	9	10
FISHING	Biomass (Kg)		10.436	9.80592	9.86058	9.53522	10.0307	9.93316	10.5177	10.059	9.49845	9.89049
	Catch Callo (Kg)		0.652249	0.61287	0.616286	0.595951	0.626921	0.620823	0.657358	0.628687	0.593653	0.618156
	Effort		0.013045	0.0122574	0.0123257	0.011919	0.0125384	0.0124165	0.0131472	0.0125737	0.0118731	0.0123631
Investment	Total Investment	0	1	2	3	4	5	6	7	8	9	10
Revenue	Cash in hand			-3029.02	-6064.1	-9097.57	-12133.7	-15163.3	-18193	-21215.2	-24241.5	-27273.1
	Fish Income		130.45	122.574	123.257	119.19	125.384	124.165	131.472	125.737	118.731	123.631
	Other Income		0	0	0	0	0	0	0	0	0	0.680293
Costs	Total Revenue		130.45	122.574	123.257	119.19	125.384	124.165	131.472	125.737	118.731	124.311
	Variable Cost		-12.463	-11.7106	-11.7759	-11.3873	-11.9791	-11.8625	-12.5606	-12.0128	-11.3434	-11.8116
	Fixed Cost		-3178.6	-3178.6	-3178.6	-3178.6	-3178.6	-3178.6	-3178.6	-3178.6	-3178.6	-3178.6
	Total cost		-3191.06	-3190.31	-3190.38	-3189.99	-3190.58	-3190.46	-3191.16	-3190.61	-3189.94	-3190.41
Depreciation	Benefit before tax		-3059.61	-3065.74	-3064.12	-3066.8	-3060.19	-3060.3	-3052.69	-3056.88	-3062.21	-3056.1
	Depreciation		1	1	1	1	1	1	1	1	1	1
	TAX		0	0	0	0	0	0	0	0	0	0
	Benefit after tax		-3029.02	-3035.08	-3033.48	-3036.13	-3029.59	-3029.7	-3022.16	-3026.31	-3031.59	-3025.54
	Net Flow	0	-3029.02	-6064.1	-9097.57	-12133.7	-15163.3	-18193	-21215.2	-24241.5	-27273.1	-30298.6	NPV
	Discounted Flow	0	-2753.65	-5011.65	-6835.14	-8287.48	-9415.21	-10269.5	-10886.7	-11308.8	-11566.4	-11681.4	-88016
	Year	0	1	2	3	4	5	6	7	8	9	10
FISHING	Biomass (Kg)		9.57991	8.43935	9.75283	10.9416	10.0816	9.51563	9.45742	10.2295	10.2698	9.52656
	Catch Callo (Kg)		0.598744	0.52746	0.609552	0.683847	0.630098	0.594727	0.591089	0.639342	0.641863	0.59541
	Effort		0.0119749	0.0105492	0.012191	0.0136769	0.012602	0.0118945	0.0118218	0.0127868	0.0128373	0.0119082
Investment	Total Investment	0	1	2	3	4	5	6	7	8	9	10
Revenue	Cash in hand			-3038.6	-6088.97	-9123.66	-12144	-15173.1	-18207.4	-21241.5	-24265.9	-27288.8
	Fish Income		119.749	105.492	121.91	136.769	126.02	118.945	118.218	127.868	128.373	119.082
	Other Income		0	0	0	0	0	0	0	0	0	0.618156
Costs	Total Revenue		119.749	105.492	121.91	136.769	126.02	118.945	118.218	127.868	128.373	119.7
	Variable Cost		-11.4407	-10.0786	-11.6472	-13.0668	-12.0398	-11.3639	-11.2944	-12.2164	-12.2646	-11.377
	Fixed Cost		-3178.6	-3178.6	-3178.6	-3178.6	-3178.6	-3178.6	-3178.6	-3178.6	-3178.6	-3178.6
	Total cost		-3190.04	-3188.68	-3190.25	-3191.67	-3190.64	-3189.96	-3189.89	-3190.82	-3190.86	-3189.98
Depreciation	Benefit before tax		-3069.29	-3081.19	-3065.34	-3050.9	-3059.62	-3065.02	-3064.68	-3054.95	-3053.49	-3060.28
	Depreciation		1	1	1	1	1	1	1	1	1	1
	TAX		0	0	0	0	0	0	0	0	0	0
	Benefit after tax		-3038.6	-3050.37	-3034.68	-3020.39	-3029.02	-3034.37	-3034.03	-3024.4	-3022.96	-3029.67
	Net Flow	0	-3038.6	-6088.97	-9123.66	-12144	-15173.1	-18207.4	-21241.5	-24265.9	-27288.8	-30318.5	NPV
	Discounted Flow	0	-2762.36	-5032.21	-6854.74	-8294.55	-9421.28	-10277.6	-10900.2	-11320.2	-11573.1	-11689.1	-88125.4
	Year	0	1	2	3	4	5	6	7	8	9	10
FISHING	Biomass (Kg)		10.4926	10.4069	10.1663	8.98522	10.0706	10.8652	9.31493	10.5019	9.55153	9.82038
	Catch Callo (Kg)		0.655788	0.650431	0.635396	0.561576	0.629414	0.679072	0.582183	0.65637	0.596971	0.613774
	Effort		0.0131158	0.0130086	0.0127079	0.0112315	0.0125883	0.0135814	0.0116437	0.0131274	0.0119394	0.0122755
Investment	Total Investment	0	1	2	3	4	5	6	7	8	9	10
Revenue	Cash in hand			-3028.38	-6056.74	-9086.79	-12129.1	-15158.2	-18177.5	-21213.1	-24234.5	-27265.5
	Fish Income		131.158	130.086	127.079	112.315	125.883	135.814	116.437	131.274	119.394	122.755
	Other Income		0	0	0	0	0	0	0	0	0	0.59541
Costs	Total Revenue		131.158	130.086	127.079	112.315	125.883	135.814	116.437	131.274	119.394	123.35
	Variable Cost		-12.5307	-12.4283	-12.141	-10.7305	-12.0267	-12.9756	-11.1242	-12.5418	-11.4068	-11.7279
	Fixed Cost		-3178.6	-3178.6	-3178.6	-3178.6	-3178.6	-3178.6	-3178.6	-3178.6	-3178.6	-3178.6
	Total cost		-3191.13	-3191.03	-3190.74	-3189.33	-3190.63	-3191.58	-3189.72	-3191.14	-3190.01	-3190.33
Depreciation	Benefit before tax		-3058.97	-3058.94	-3060.66	-3073.02	-3059.74	-3049.76	-3066.29	-3051.87	-3061.61	-3056.98
	Depreciation		1	1	1	1	1	1	1	1	1	1
	TAX		0	0	0	0	0	0	0	0	0	0
	Benefit after tax		-3028.38	-3028.35	-3030.06	-3042.29	-3029.15	-3019.26	-3035.62	-3021.35	-3031	-3026.41
	Net Flow	0	-3028.38	-6056.74	-9086.79	-12129.1	-15158.2	-18177.5	-21213.1	-24234.5	-27265.5	-30291.9	NPV
	Discounted Flow	0	-2753.08	-5005.57	-6827.04	-8284.32	-9412.06	-10260.7	-10885.7	-11305.6	-11563.2	-11678.8	-87976.1
	Year	0	1	2	3	4	5	6	7	8	9	10
FISHING	Biomass (Kg)		10.0594	11.2134	9.7693	10.0676	10.648	9.31128	9.82811	9.54654	10.1332	9.25067
	Catch Callo (Kg)		0.62871	0.700841	0.610581	0.629226	0.6655	0.581955	0.614257	0.596659	0.633326	0.578167
	Effort		0.0125742	0.0140168	0.0122116	0.0125845	0.01331	0.0116391	0.0122851	0.0119332	0.0126665	0.0115633
Investment	Total Investment	0	1	2	3	4	5	6	7	8	9	10
Revenue	Cash in hand			-3033.23	-6052.56	-9087.06	-12117.2	-15139.9	-18176.6	-21206.4	-24238.5	-27263
	Fish Income		125.742	140.168	122.116	125.845	133.1	116.391	122.851	119.332	126.665	115.633
	Other Income		0	0	0	0	0	0	0	0	0	0.613774
Costs	Total Revenue		125.742	140.168	122.116	125.845	133.1	116.391	122.851	119.332	126.665	116.247
	Variable Cost		-12.0133	-13.3915	-11.6669	-12.0231	-12.7162	-11.1199	-11.7371	-11.4008	-12.1015	-11.0475
	Fixed Cost		-3178.6	-3178.6	-3178.6	-3178.6	-3178.6	-3178.6	-3178.6	-3178.6	-3178.6	-3178.6
	Total cost		-3190.61	-3191.99	-3190.27	-3190.62	-3191.32	-3189.72	-3190.34	-3190	-3190.7	-3189.65
Depreciation	Benefit before tax		-3063.87	-3049.82	-3065.15	-3060.78	-3053.22	-3067.33	-3060.49	-3062.67	-3055.04	-3063.4
	Depreciation		1	1	1	1	1	1	1	1	1	1
	TAX		0	0	0	0	0	0	0	0	0	0
	Benefit after tax		-3033.23	-3019.33	-3034.5	-3030.17	-3022.68	-3036.66	-3029.88	-3032.04	-3024.49	-3032.77
	Net Flow	0	-3033.23	-6052.56	-9087.06	-12117.2	-15139.9	-18176.6	-21206.4	-24238.5	-27263	-30295.7	NPV
	Discounted Flow	0	-2757.48	-5002.11	-6827.24	-8276.23	-9400.69	-10260.2	-10882.3	-11307.4	-11562.2	-11680.3	-87956.1
	Year	0	1	2	3	4	5	6	7	8	9	10
FISHING	Biomass (Kg)		10.5624	9.64654	10.523	9.92482	10.0281	10.0358	10.6374	10.859	9.90367	9.47814
	Catch Callo (Kg)		0.660153	0.602909	0.657688	0.620301	0.626755	0.627239	0.664836	0.678686	0.618979	0.592384
	Effort		0.0132031	0.0120582	0.0131538	0.012406	0.0125351	0.0125448	0.0132967	0.0135737	0.0123796	0.0118477
Investment	Total Investment	0	1	2	3	4	5	6	7	8	9	10
Revenue	Cash in hand			-3027.6	-6064.46	-9090.53	-12122.3	-15151.9	-18180.5	-21201.3	-24218.6	-27245.7
	Fish Income		132.031	120.582	131.538	124.06	125.351	125.448	132.967	135.737	123.796	118.477
	Other Income		0	0	0	0	0	0	0	0	0	0.578167
Costs	Total Revenue		132.031	120.582	131.538	124.06	125.351	125.448	132.967	135.737	123.796	119.055
	Variable Cost		-12.6141	-11.5202	-12.567	-11.8526	-11.9759	-11.9851	-12.7035	-12.9682	-11.8273	-11.3191
	Fixed Cost		-3178.6	-3178.6	-3178.6	-3178.6	-3178.6	-3178.6	-3178.6	-3178.6	-3178.6	-3178.6
	Total cost		-3191.21	-3190.12	-3191.17	-3190.45	-3190.58	-3190.59	-3191.3	-3191.57	-3190.43	-3189.92
Depreciation	Benefit before tax		-3058.18	-3067.54	-3056.63	-3062.39	-3060.22	-3059.14	-3051.34	-3047.83	-3057.63	-3060.86
	Depreciation		1	1	1	1	1	1	1	1	1	1
	TAX		0	0	0	0	0	0	0	0	0	0
	Benefit after tax		-3027.6	-3036.86	-3026.06	-3031.77	-3029.62	-3028.55	-3020.82	-3017.35	-3027.06	-3030.26
	Net Flow	0	-3027.6	-6064.46	-9090.53	-12122.3	-15151.9	-18180.5	-21201.3	-24218.6	-27245.7	-30276	NPV
	Discounted Flow	0	-2752.37	-5011.95	-6829.85	-8279.69	-9408.15	-10262.4	-10879.6	-11298.2	-11554.8	-11672.7	-87949.7
	Year	0	1	2	3	4	5	6	7	8	9	10
FISHING	Biomass (Kg)		9.78522	9.89216	10.0872	10.1846	9.98764	9.62845	9.99449	9.1897	9.6416	9.88468
	Catch Callo (Kg)		0.611576	0.61826	0.63045	0.636535	0.624227	0.601778	0.624655	0.574356	0.6026	0.617792
	Effort		0.0122315	0.0123652	0.012609	0.0127307	0.0124845	0.0120356	0.0124931	0.0114871	0.012052	0.0123558
Investment	Total Investment	0	1	2	3	4	5	6	7	8	9	10
Revenue	Cash in hand			-3036.3	-6070.41	-9101.36	-12130.2	-15160.3	-18193.4	-21221.4	-24257.5	-27287.4
	Fish Income		122.315	123.652	126.09	127.307	124.845	120.356	124.931	114.871	120.52	123.558
	Other Income		0	0	0	0	0	0	0	0	0	0.592384
Costs	Total Revenue		122.315	123.652	126.09	127.307	124.845	120.356	124.931	114.871	120.52	124.151
	Variable Cost		-11.6859	-11.8136	-12.0465	-12.1628	-11.9276	-11.4986	-11.9358	-10.9747	-11.5144	-11.8046
	Fixed Cost		-3178.6	-3178.6	-3178.6	-3178.6	-3178.6	-3178.6	-3178.6	-3178.6	-3178.6	-3178.6
	Total cost		-3190.29	-3190.41	-3190.65	-3190.76	-3190.53	-3190.1	-3190.54	-3189.57	-3190.11	-3190.4
Depreciation	Benefit before tax		-3066.97	-3064.76	-3061.56	-3059.46	-3060.68	-3063.74	-3058.6	-3066.7	-3060.59	-3056.25
	Depreciation		1	1	1	1	1	1	1	1	1	1
	TAX		0	0	0	0	0	0	0	0	0	0
	Benefit after tax		-3036.3	-3034.11	-3030.94	-3028.86	-3030.08	-3033.11	-3028.02	-3036.04	-3029.99	-3025.69
	Net Flow	0	-3036.3	-6070.41	-9101.36	-12130.2	-15160.3	-18193.4	-21221.4	-24257.5	-27287.4	-30313.1	NPV
	Discounted Flow	0	-2760.27	-5016.87	-6837.98	-8285.1	-9413.35	-10269.7	-10889.9	-11316.3	-11572.5	-11687	-88049.1
	Year	0	1	2	3	4	5	6	7	8	9	10
FISHING	Biomass (Kg)		10.0243	9.79426	9.95862	10.0484	10.0567	10.5806	10.2357	9.96258	10.3593	10.0404
	Catch Callo (Kg)		0.626519	0.612142	0.622413	0.628025	0.628542	0.661286	0.639733	0.622661	0.647455	0.627527
	Effort		0.0125304	0.0122428	0.0124483	0.0125605	0.0125708	0.0132257	0.0127947	0.0124532	0.0129491	0.0125505
Investment	Total Investment	0	1	2	3	4	5	6	7	8	9	10
Revenue	Cash in hand			-3033.62	-6068.83	-9101.21	-12131.6	-15160.9	-18183.4	-21208.7	-24236.1	-27258
	Fish Income		125.304	122.428	124.483	125.605	125.708	132.257	127.947	124.532	129.491	125.505
	Other Income		0	0	0	0	0	0	0	0	0	0.617792
Costs	Total Revenue		125.304	122.428	124.483	125.605	125.708	132.257	127.947	124.532	129.491	126.123
	Variable Cost		-11.9714	-11.6967	-11.8929	-12.0002	-12.01	-12.6357	-12.2239	-11.8977	-12.3714	-11.9906
	Fixed Cost		-3178.6	-3178.6	-3178.6	-3178.6	-3178.6	-3178.6	-3178.6	-3178.6	-3178.6	-3178.6
	Total cost		-3190.57	-3190.3	-3190.49	-3190.6	-3190.61	-3191.24	-3190.82	-3190.5	-3190.97	-3190.59
Depreciation	Benefit before tax		-3064.27	-3065.87	-3063.01	-3061	-3059.9	-3052.98	-3055.88	-3057.97	-3052.48	-3054.47
	Depreciation		1	1	1	1	1	1	1	1	1	1
	TAX		0	0	0	0	0	0	0	0	0	0
	Benefit after tax		-3033.62	-3035.21	-3032.38	-3030.39	-3029.3	-3022.45	-3025.32	-3027.39	-3021.96	-3023.92
	Net Flow	0	-3033.62	-6068.83	-9101.21	-12131.6	-15160.9	-18183.4	-21208.7	-24236.1	-27258	-30281.9	NPV
	Discounted Flow	0	-2757.84	-5015.57	-6837.88	-8286.05	-9413.73	-10264	-10883.4	-11306.3	-11560.1	-11675	-87999.8
	Year	0	1	2	3	4	5	6	7	8	9	10
FISHING	Biomass (Kg)		10.2862	10.9463	10.1583	10.9924	10.2587	10.2371	9.90688	9.68536	9.76163	9.34325
	Catch Callo (Kg)		0.642889	0.684145	0.634891	0.687025	0.64117	0.639817	0.61918	0.605335	0.610102	0.583953
	Effort		0.0128578	0.0136829	0.0126978	0.0137405	0.0128234	0.0127963	0.0123836	0.0121067	0.012202	0.0116791
Investment	Total Investment	0	1	2	3	4	5	6	7	8	9	10
Revenue	Cash in hand			-3030.69	-6053.01	-9083.15	-12103	-15130	-18156.3	-21185.3	-24215.8	-27244.4
	Fish Income		128.578	136.829	126.978	137.405	128.234	127.963	123.836	121.067	122.02	116.791
	Other Income		0	0	0	0	0	0	0	0	0	0.627527
Costs	Total Revenue		128.578	136.829	126.978	137.405	128.234	127.963	123.836	121.067	122.02	117.418
	Variable Cost		-12.2842	-13.0725	-12.1314	-13.1275	-12.2513	-12.2255	-11.8311	-11.5666	-11.6577	-11.1581
	Fixed Cost		-3178.6	-3178.6	-3178.6	-3178.6	-3178.6	-3178.6	-3178.6	-3178.6	-3178.6	-3178.6
	Total cost		-3190.88	-3191.67	-3190.73	-3191.73	-3190.85	-3190.83	-3190.43	-3190.17	-3190.26	-3189.76
Depreciation	Benefit before tax		-3061.31	-3052.84	-3060.75	-3050.32	-3057.62	-3056.86	-3059.6	-3061.1	-3059.24	-3062.34
	Depreciation		1	1	1	1	1	1	1	1	1	1
	TAX		0	0	0	0	0	0	0	0	0	0
	Benefit after tax		-3030.69	-3022.32	-3030.15	-3019.82	-3027.04	-3026.29	-3029	-3030.49	-3028.64	-3031.72
	Net Flow	0	-3030.69	-6053.01	-9083.15	-12103	-15130	-18156.3	-21185.3	-24215.8	-27244.4	-30276.2	NPV
	Discounted Flow	0	-2755.18	-5002.49	-6824.31	-8266.49	-9394.55	-10248.8	-10871.4	-11296.8	-11554.3	-11672.8	-87887.1
	Year	0	1	2	3	4	5	6	7	8	9	10
FISHING	Biomass (Kg)		9.04347	9.92425	10.4158	10.6388	9.63412	9.63925	9.42444	9.99859	9.99834	10.0531
	Catch Callo (Kg)		0.565217	0.620266	0.650985	0.664928	0.602133	0.602453	0.589028	0.624912	0.624896	0.62832
	Effort		0.0113043	0.0124053	0.0130197	0.0132986	0.0120427	0.0120491	0.0117806	0.0124982	0.0124979	0.0125664
Investment	Total Investment	0	1	2	3	4	5	6	7	8	9	10
Revenue	Cash in hand			-3044.6	-6078.36	-9105.62	-12129.4	-15163.4	-18196.4	-21230.8	-24257.8	-27283.8
	Fish Income		113.043	124.053	130.197	132.986	120.427	120.491	117.806	124.982	124.979	125.664
	Other Income		0	0	0	0	0	0	0	0	0	0.583953
Costs	Total Revenue		113.043	124.053	130.197	132.986	120.427	120.491	117.806	124.982	124.979	126.248
	Variable Cost		-10.8	-11.8519	-12.4389	-12.7053	-11.5054	-11.5115	-11.255	-11.9407	-11.9404	-12.0058
	Fixed Cost		-3178.6	-3178.6	-3178.6	-3178.6	-3178.6	-3178.6	-3178.6	-3178.6	-3178.6	-3178.6
	Total cost		-3189.4	-3190.45	-3191.04	-3191.31	-3190.11	-3190.11	-3189.86	-3190.54	-3190.54	-3190.61
Depreciation	Benefit before tax		-3075.36	-3064.4	-3057.84	-3054.32	-3064.68	-3063.62	-3065.05	-3057.56	-3056.56	-3054.36
	Depreciation		1	1	1	1	1	1	1	1	1	1
	TAX		0	0	0	0	0	0	0	0	0	0
	Benefit after tax		-3044.6	-3033.75	-3027.26	-3023.78	-3034.03	-3032.98	-3034.4	-3026.98	-3026	-3023.81
	Net Flow	0	-3044.6	-6078.36	-9105.62	-12129.4	-15163.4	-18196.4	-21230.8	-24257.8	-27283.8	-30307.6	NPV
	Discounted Flow	0	-2767.82	-5023.44	-6841.19	-8284.54	-9415.3	-10271.4	-10894.8	-11316.4	-11571	-11684.9	-88070.8
	Year	0	1	2	3	4	5	6	7	8	9	10
FISHING	Biomass (Kg)		11.4785	9.84613	10.1087	10.7228	9.88132	9.79929	9.75433	10.1235	10.5867	9.95709
	Catch Callo (Kg)		0.717404	0.615383	0.631796	0.670172	0.617582	0.612456	0.609646	0.632721	0.661667	0.622318
	Effort		0.0143481	0.0123077	0.0126359	0.0134034	0.0123516	0.0122491	0.0121929	0.0126544	0.0132333	0.0124464
Investment	Total Investment	0	1	2	3	4	5	6	7	8	9	10
Revenue	Cash in hand			-3017.35	-6051.98	-9082.68	-12105.5	-15136.8	-18168	-21198.7	-24224.3	-27243.7
	Fish Income		143.481	123.077	126.359	134.034	123.516	122.491	121.929	126.544	132.333	124.464
	Other Income		0	0	0	0	0	0	0	0	0	0.62832
Costs	Total Revenue		143.481	123.077	126.359	134.034	123.516	122.491	121.929	126.544	132.333	125.092
	Variable Cost		-13.708	-11.7586	-12.0722	-12.8055	-11.8006	-11.7027	-11.649	-12.0899	-12.643	-11.8911
	Fixed Cost		-3178.6	-3178.6	-3178.6	-3178.6	-3178.6	-3178.6	-3178.6	-3178.6	-3178.6	-3178.6
	Total cost		-3192.31	-3190.36	-3190.67	-3191.41	-3190.4	-3190.3	-3190.25	-3190.69	-3191.24	-3190.49
Depreciation	Benefit before tax		-3047.83	-3065.28	-3061.31	-3053.37	-3061.88	-3061.81	-3061.32	-3056.15	-3049.91	-3055.4
	Depreciation		1	1	1	1	1	1	1	1	1	1
	TAX		0	0	0	0	0	0	0	0	0	0
	Benefit after tax		-3017.35	-3034.63	-3030.7	-3022.84	-3031.27	-3031.19	-3030.71	-3025.58	-3019.41	-3024.85
	Net Flow	0	-3017.35	-6051.98	-9082.68	-12105.5	-15136.8	-18168	-21198.7	-24224.3	-27243.7	-30268.5	NPV
	Discounted Flow	0	-2743.04	-5001.63	-6823.95	-8268.23	-9398.75	-10255.3	-10878.3	-11300.8	-11554	-11669.8	-87893.8
	Year	0	1	2	3	4	5	6	7	8	9	10
FISHING	Biomass (Kg)		9.19786	9.74829	9.72729	10.6887	9.97633	9.86758	10.1659	10.358	10.1356	10.0782
	Catch Callo (Kg)		0.574866	0.609268	0.607956	0.668041	0.623521	0.616723	0.635371	0.647374	0.633477	0.629889
	Effort		0.0114973	0.0121854	0.0121591	0.0133608	0.0124704	0.0123345	0.0127074	0.0129475	0.0126695	0.0125978
Investment	Total Investment	0	1	2	3	4	5	6	7	8	9	10
Revenue	Cash in hand			-3042.88	-6078.6	-9113.57	-12136.8	-15167	-18197.4	-21223.5	-24246.5	-27270.9
	Fish Income		114.973	121.854	121.591	133.608	124.704	123.345	127.074	129.475	126.695	125.978
	Other Income		0	0	0	0	0	0	0	0	0	0.622318
Costs	Total Revenue		114.973	121.854	121.591	133.608	124.704	123.345	127.074	129.475	126.695	126.6
	Variable Cost		-10.9844	-11.6418	-11.6167	-12.7648	-11.9141	-11.7842	-12.1405	-12.3699	-12.1043	-12.0358
	Fixed Cost		-3178.6	-3178.6	-3178.6	-3178.6	-3178.6	-3178.6	-3178.6	-3178.6	-3178.6	-3178.6
	Total cost		-3189.58	-3190.24	-3190.22	-3191.36	-3190.51	-3190.38	-3190.74	-3190.97	-3190.7	-3190.64
Depreciation	Benefit before tax		-3073.61	-3066.39	-3065.63	-3053.76	-3060.81	-3061.04	-3056.67	-3053.5	-3055.01	-3054.04
	Depreciation		1	1	1	1	1	1	1	1	1	1
	TAX		0	0	0	0	0	0	0	0	0	0
	Benefit after tax		-3042.88	-3035.72	-3034.97	-3023.22	-3030.2	-3030.43	-3026.1	-3022.96	-3024.46	-3023.5
	Net Flow	0	-3042.88	-6078.6	-9113.57	-12136.8	-15167	-18197.4	-21223.5	-24246.5	-27270.9	-30294.4	NPV
	Discounted Flow	0	-2766.25	-5023.64	-6847.16	-8289.59	-9417.51	-10272	-10891	-11311.2	-11565.5	-11679.8	-88063.6
	Year	0	1	2	3	4	5	6	7	8	9	10
FISHING	Biomass (Kg)		9.48378	10.67	9.1776	9.95998	9.38234	10.0792	10.1071	10.0169	10.4766	10.0417
	Catch Callo (Kg)		0.592736	0.666875	0.5736	0.622499	0.586396	0.629952	0.631695	0.626055	0.654788	0.627609
	Effort		0.0118547	0.0133375	0.011472	0.01245	0.0117279	0.012599	0.0126339	0.0125211	0.0130958	0.0125522
Investment	Total Investment	0	1	2	3	4	5	6	7	8	9	10
Revenue	Cash in hand			-3039.67	-6065.08	-9106.2	-12137.6	-15174.4	-18202.5	-21229.2	-24256	-27276.7
	Fish Income		118.547	133.375	114.72	124.5	117.279	125.99	126.339	125.211	130.958	125.522
	Other Income		0	0	0	0	0	0	0	0	0	0.629889
Costs	Total Revenue		118.547	133.375	114.72	124.5	117.279	125.99	126.339	125.211	130.958	126.152
	Variable Cost		-11.3259	-12.7425	-10.9602	-11.8946	-11.2047	-12.037	-12.0703	-11.9625	-12.5115	-11.9922
	Fixed Cost		-3178.6	-3178.6	-3178.6	-3178.6	-3178.6	-3178.6	-3178.6	-3178.6	-3178.6	-3178.6
	Total cost		-3189.93	-3191.34	-3189.56	-3190.49	-3189.8	-3190.64	-3190.67	-3190.56	-3191.11	-3190.59
Depreciation	Benefit before tax		-3070.38	-3055.97	-3071.84	-3061.99	-3067.53	-3058.65	-3057.33	-3057.35	-3051.15	-3054.44
	Depreciation		1	1	1	1	1	1	1	1	1	1
	TAX		0	0	0	0	0	0	0	0	0	0
	Benefit after tax		-3039.67	-3025.41	-3041.12	-3031.37	-3036.85	-3028.06	-3026.76	-3026.78	-3020.64	-3023.9
	Net Flow	0	-3039.67	-6065.08	-9106.2	-12137.6	-15174.4	-18202.5	-21229.2	-24256	-27276.7	-30300.6	NPV
	Discounted Flow	0	-2763.34	-5012.47	-6841.63	-8290.13	-9422.13	-10274.8	-10894	-11315.6	-11568	-11682.2	-88064.2
	Year	0	1	2	3	4	5	6	7	8	9	10
FISHING	Biomass (Kg)		10.126	10.2792	9.12456	9.7951	9.63435	10.6107	8.4208	10.685	10.5228	10.0201
	Catch Callo (Kg)		0.632877	0.642447	0.570285	0.612194	0.602147	0.663168	0.5263	0.667812	0.657676	0.626255
	Effort		0.0126575	0.0128489	0.0114057	0.0122439	0.0120429	0.0132634	0.010526	0.0133562	0.0131535	0.0125251
Investment	Total Investment	0	1	2	3	4	5	6	7	8	9	10
Revenue	Cash in hand			-3032.49	-6062.27	-9103.98	-12137.2	-15171.2	-18193.3	-21239	-24258.3	-27278.4
	Fish Income		126.575	128.489	114.057	122.439	120.429	132.634	105.26	133.562	131.535	125.251
	Other Income		0	0	0	0	0	0	0	0	0	0.627609
Costs	Total Revenue		126.575	128.489	114.057	122.439	120.429	132.634	105.26	133.562	131.535	125.879
	Variable Cost		-12.0929	-12.2757	-10.8969	-11.6977	-11.5057	-12.6717	-10.0564	-12.7604	-12.5667	-11.9663
	Fixed Cost		-3178.6	-3178.6	-3178.6	-3178.6	-3178.6	-3178.6	-3178.6	-3178.6	-3178.6	-3178.6
	Total cost		-3190.69	-3190.88	-3189.5	-3190.3	-3190.11	-3191.27	-3188.66	-3191.36	-3191.17	-3190.57
Depreciation	Benefit before tax		-3063.12	-3060.39	-3072.44	-3063.86	-3064.68	-3052.64	-3076.4	-3049.8	-3050.63	-3054.69
	Depreciation		1	1	1	1	1	1	1	1	1	1
	TAX		0	0	0	0	0	0	0	0	0	0
	Benefit after tax		-3032.49	-3029.78	-3041.72	-3033.22	-3034.03	-3022.11	-3045.63	-3019.3	-3020.13	-3024.14
	Net Flow	0	-3032.49	-6062.27	-9103.98	-12137.2	-15171.2	-18193.3	-21239	-24258.3	-27278.4	-30302.5	NPV
	Discounted Flow	0	-2756.81	-5010.14	-6839.96	-8289.87	-9420.14	-10269.7	-10899	-11316.7	-11568.7	-11682.9	-88053.9
	Year	0	1	2	3	4	5	6	7	8	9	10
FISHING	Biomass (Kg)		11.3197	10.4911	10.3246	10.1279	9.82861	9.29335	10.3616	10.1408	10.2488	10.1202
	Catch Callo (Kg)		0.707478	0.655696	0.645288	0.632994	0.614288	0.580834	0.647599	0.633798	0.640551	0.632511
	Effort		0.0141496	0.0131139	0.0129058	0.0126599	0.0122858	0.0116167	0.012952	0.012676	0.012811	0.0126502
Investment	Total Investment	0	1	2	3	4	5	6	7	8	9	10
Revenue	Cash in hand			-3019.13	-6046.54	-9074.82	-12104.3	-15136.2	-18173	-21196.9	-24222.3	-27245.5
	Fish Income		141.496	131.139	129.058	126.599	122.858	116.167	129.52	126.76	128.11	126.502
	Other Income		0	0	0	0	0	0	0	0	0	0.626255
Costs	Total Revenue		141.496	131.139	129.058	126.599	122.858	116.167	129.52	126.76	128.11	127.128
	Variable Cost		-13.5183	-12.5289	-12.33	-12.0951	-11.7377	-11.0985	-12.3742	-12.1105	-12.2395	-12.0859
	Fixed Cost		-3178.6	-3178.6	-3178.6	-3178.6	-3178.6	-3178.6	-3178.6	-3178.6	-3178.6	-3178.6
	Total cost		-3192.12	-3191.13	-3190.93	-3190.7	-3190.34	-3189.7	-3190.97	-3190.71	-3190.84	-3190.69
Depreciation	Benefit before tax		-3049.62	-3057.99	-3058.87	-3060.1	-3062.48	-3067.53	-3054.45	-3055.95	-3053.73	-3053.56
	Depreciation		1	1	1	1	1	1	1	1	1	1
	TAX		0	0	0	0	0	0	0	0	0	0
	Benefit after tax		-3019.13	-3027.41	-3028.28	-3029.5	-3031.86	-3036.86	-3023.91	-3025.39	-3023.19	-3023.02
	Net Flow	0	-3019.13	-6046.54	-9074.82	-12104.3	-15136.2	-18173	-21196.9	-24222.3	-27245.5	-30268.5	NPV
	Discounted Flow	0	-2744.66	-4997.14	-6818.05	-8267.41	-9398.37	-10258.2	-10877.4	-11299.9	-11554.8	-11669.8	-87885.7
	Year	0	1	2	3	4	5	6	7	8	9	10
FISHING	Biomass (Kg)		8.85328	10.3052	10.6926	10.3556	9.0349	9.89554	9.27073	9.75904	9.83501	9.94226
	Catch Callo (Kg)		0.55333	0.644076	0.668289	0.647225	0.564682	0.618471	0.579421	0.60994	0.614688	0.621391
	Effort		0.0110666	0.0128815	0.0133658	0.0129445	0.0112936	0.0123694	0.0115884	0.0121988	0.0122938	0.0124278
Investment	Total Investment	0	1	2	3	4	5	6	7	8	9	10
Revenue	Cash in hand			-3046.73	-6076.22	-9100.39	-12127.3	-15168.1	-18198.2	-21234.3	-24264	-27291.8
	Fish Income		110.666	128.815	133.658	129.445	112.936	123.694	115.884	121.988	122.938	124.278
	Other Income		0	0	0	0	0	0	0	0	0	0.632511
Costs	Total Revenue		110.666	128.815	133.658	129.445	112.936	123.694	115.884	121.988	122.938	124.911
	Variable Cost		-10.5729	-12.3069	-12.7695	-12.367	-10.7898	-11.8176	-11.0714	-11.6546	-11.7453	-11.8734
	Fixed Cost		-3178.6	-3178.6	-3178.6	-3178.6	-3178.6	-3178.6	-3178.6	-3178.6	-3178.6	-3178.6
	Total cost		-3189.17	-3190.91	-3191.37	-3190.97	-3189.39	-3190.42	-3189.67	-3190.25	-3190.35	-3190.47
Depreciation	Benefit before tax		-3077.51	-3060.09	-3054.71	-3057.52	-3071.45	-3060.72	-3066.79	-3060.27	-3058.41	-3055.56
	Depreciation		1	1	1	1	1	1	1	1	1	1
	TAX		0	0	0	0	0	0	0	0	0	0
	Benefit after tax		-3046.73	-3029.49	-3024.16	-3026.95	-3040.74	-3030.12	-3036.12	-3029.66	-3027.82	-3025.01
	Net Flow	0	-3046.73	-6076.22	-9100.39	-12127.3	-15168.1	-18198.2	-21234.3	-24264	-27291.8	-30316.8	NPV
	Discounted Flow	0	-2769.76	-5021.67	-6837.26	-8283.13	-9418.18	-10272.4	-10896.6	-11319.3	-11574.4	-11688.4	-88081.1
	Year	0	1	2	3	4	5	6	7	8	9	10
FISHING	Biomass (Kg)		10.1351	9.52567	10.4475	10.2025	10.8675	10.0794	10.2087	9.94764	10.377	9.4269
	Catch Callo (Kg)		0.633443	0.595354	0.65297	0.637657	0.67922	0.629961	0.638043	0.621728	0.64856	0.589182
	Effort		0.0126689	0.0119071	0.0130594	0.0127531	0.0135844	0.0125992	0.0127609	0.0124346	0.0129712	0.0117836
Investment	Total Investment	0	1	2	3	4	5	6	7	8	9	10
Revenue	Cash in hand			-3032.38	-6070.6	-9097.51	-12126.2	-15146.4	-18174.5	-21200.1	-24227.6	-27249.4
	Fish Income		126.689	119.071	130.594	127.531	135.844	125.992	127.609	124.346	129.712	117.836
	Other Income		0	0	0	0	0	0	0	0	0	0.621391
Costs	Total Revenue		126.689	119.071	130.594	127.531	135.844	125.992	127.609	124.346	129.712	118.458
	Variable Cost		-12.1037	-11.3759	-12.4768	-12.1842	-12.9784	-12.0372	-12.1916	-11.8798	-12.3925	-11.2579
	Fixed Cost		-3178.6	-3178.6	-3178.6	-3178.6	-3178.6	-3178.6	-3178.6	-3178.6	-3178.6	-3178.6
	Total cost		-3190.7	-3189.98	-3191.08	-3190.78	-3191.58	-3190.64	-3190.79	-3190.48	-3190.99	-3189.86
Depreciation	Benefit before tax		-3063.02	-3068.91	-3057.48	-3059.25	-3050.73	-3058.64	-3056.18	-3058.13	-3052.28	-3061.4
	Depreciation		1	1	1	1	1	1	1	1	1	1
	TAX		0	0	0	0	0	0	0	0	0	0
	Benefit after tax		-3032.38	-3038.22	-3026.91	-3028.66	-3020.23	-3028.06	-3025.62	-3027.55	-3021.76	-3030.79
	Net Flow	0	-3032.38	-6070.6	-9097.51	-12126.2	-15146.4	-18174.5	-21200.1	-24227.6	-27249.4	-30280.2	NPV
	Discounted Flow	0	-2756.71	-5017.03	-6835.09	-8282.34	-9404.72	-10259	-10879	-11302.4	-11556.4	-11674.3	-87967
	Year	0	1	2	3	4	5	6	7	8	9	10
FISHING	Biomass (Kg)		9.849	10.1683	9.91864	9.87497	9.85755	10.622	9.9889	10.3462	10.2537	10.1939
	Catch Callo (Kg)		0.615562	0.635519	0.619915	0.617186	0.616097	0.663876	0.624306	0.646637	0.640855	0.637119
	Effort		0.0123112	0.0127104	0.0123983	0.0123437	0.0123219	0.0132775	0.0124861	0.0129327	0.0128171	0.0127424
Investment	Total Investment	0	1	2	3	4	5	6	7	8	9	10
Revenue	Cash in hand			-3035.59	-6066.61	-9099.44	-12131.8	-15163.3	-18185.3	-21213.4	-24236.5	-27259.6
	Fish Income		123.112	127.104	123.983	123.437	123.219	132.775	124.861	129.327	128.171	127.424
	Other Income		0	0	0	0	0	0	0	0	0	0.589182
Costs	Total Revenue		123.112	127.104	123.983	123.437	123.219	132.775	124.861	129.327	128.171	128.013
	Variable Cost		-11.762	-12.1434	-11.8452	-11.793	-11.7722	-12.6852	-11.9291	-12.3558	-12.2453	-12.1739
	Fixed Cost		-3178.6	-3178.6	-3178.6	-3178.6	-3178.6	-3178.6	-3178.6	-3178.6	-3178.6	-3178.6
	Total cost		-3190.36	-3190.74	-3190.45	-3190.39	-3190.37	-3191.29	-3190.53	-3190.96	-3190.85	-3190.77
Depreciation	Benefit before tax		-3066.25	-3061.64	-3063.46	-3062.96	-3062.15	-3052.51	-3058.67	-3053.63	-3053.67	-3052.76
	Depreciation		1	1	1	1	1	1	1	1	1	1
	TAX		0	0	0	0	0	0	0	0	0	0
	Benefit after tax		-3035.59	-3031.02	-3032.83	-3032.33	-3031.53	-3021.98	-3028.08	-3023.09	-3023.14	-3022.23
	Net Flow	0	-3035.59	-6066.61	-9099.44	-12131.8	-15163.3	-18185.3	-21213.4	-24236.5	-27259.6	-30281.8	NPV
	Discounted Flow	0	-2759.62	-5013.73	-6836.54	-8286.16	-9415.21	-10265.1	-10885.8	-11306.5	-11560.7	-11675	-88004.4
	Year	0	1	2	3	4	5	6	7	8	9	10
FISHING	Biomass (Kg)		10.4161	10.7535	10.9181	9.99984	10.4488	9.63543	9.91034	10.3766	11.2713	10.1522
	Catch Callo (Kg)		0.651003	0.672096	0.68238	0.62499	0.65305	0.602214	0.619396	0.648537	0.704459	0.634514
	Effort		0.0130201	0.0134419	0.0136476	0.0124998	0.013061	0.0120443	0.0123879	0.0129707	0.0140892	0.0126903
Investment	Total Investment	0	1	2	3	4	5	6	7	8	9	10
Revenue	Cash in hand			-3029.24	-6053.71	-9075.35	-12106.3	-15131.2	-18164.2	-21193.2	-24215.9	-27227.7
	Fish Income		130.201	134.419	136.476	124.998	130.61	120.443	123.879	129.707	140.892	126.903
	Other Income		0	0	0	0	0	0	0	0	0	0.637119
Costs	Total Revenue		130.201	134.419	136.476	124.998	130.61	120.443	123.879	129.707	140.892	127.54
	Variable Cost		-12.4392	-12.8423	-13.0388	-11.9422	-12.4783	-11.507	-11.8353	-12.3921	-13.4606	-12.1242
	Fixed Cost		-3178.6	-3178.6	-3178.6	-3178.6	-3178.6	-3178.6	-3178.6	-3178.6	-3178.6	-3178.6
	Total cost		-3191.04	-3191.44	-3191.64	-3190.54	-3191.08	-3190.11	-3190.44	-3190.99	-3192.06	-3190.72
Depreciation	Benefit before tax		-3059.84	-3055.02	-3052.16	-3061.54	-3055.47	-3063.66	-3059.56	-3053.28	-3042.17	-3053.18
	Depreciation		1	1	1	1	1	1	1	1	1	1
	TAX		0	0	0	0	0	0	0	0	0	0
	Benefit after tax		-3029.24	-3024.47	-3021.64	-3030.93	-3024.91	-3033.03	-3028.96	-3022.75	-3011.75	-3022.65
	Net Flow	0	-3029.24	-6053.71	-9075.35	-12106.3	-15131.2	-18164.2	-21193.2	-24215.9	-27227.7	-30250.3	NPV
	Discounted Flow	0	-2753.85	-5003.07	-6818.45	-8268.75	-9395.28	-10253.2	-10875.5	-11296.9	-11547.2	-11662.8	-87875
	Year	0	1	2	3	4	5	6	7	8	9	10
FISHING	Biomass (Kg)		9.38464	10.8369	10.2487	10.2453	9.785	10.8147	10.7289	10.7442	9.90462	9.74249
	Catch Callo (Kg)		0.58654	0.677308	0.640546	0.640331	0.611562	0.67592	0.670557	0.671514	0.619039	0.608906
	Effort		0.0117308	0.0135462	0.0128109	0.0128066	0.0122312	0.0135184	0.0134111	0.0134303	0.0123808	0.0121781
Investment	Total Investment	0	1	2	3	4	5	6	7	8	9	10
Revenue	Cash in hand			-3040.78	-6064.32	-9093.46	-12121.6	-15154	-18173.8	-21193.6	-24212.2	-27239.3
	Fish Income		117.308	135.462	128.109	128.066	122.312	135.184	134.111	134.303	123.808	121.781
	Other Income		0	0	0	0	0	0	0	0	0	0.634514
Costs	Total Revenue		117.308	135.462	128.109	128.066	122.312	135.184	134.111	134.303	123.808	122.416
	Variable Cost		-11.2075	-12.9418	-12.2394	-12.2353	-11.6856	-12.9153	-12.8129	-12.8311	-11.8285	-11.6348
	Fixed Cost		-3178.6	-3178.6	-3178.6	-3178.6	-3178.6	-3178.6	-3178.6	-3178.6	-3178.6	-3178.6
	Total cost		-3189.81	-3191.54	-3190.84	-3190.84	-3190.29	-3191.52	-3191.41	-3191.43	-3190.43	-3190.23
Depreciation	Benefit before tax		-3071.5	-3054.08	-3059.73	-3058.77	-3062.97	-3050.33	-3050.3	-3049.13	-3057.62	-3057.82
	Depreciation		1	1	1	1	1	1	1	1	1	1
	TAX		0	0	0	0	0	0	0	0	0	0
	Benefit after tax		-3040.78	-3023.54	-3029.13	-3028.18	-3032.34	-3019.83	-3019.8	-3018.64	-3027.04	-3027.24
	Net Flow	0	-3040.78	-6064.32	-9093.46	-12121.6	-15154	-18173.8	-21193.6	-24212.2	-27239.3	-30266.5	NPV
	Discounted Flow	0	-2764.35	-5011.84	-6832.05	-8279.24	-9409.43	-10258.6	-10875.7	-11295.2	-11552.1	-11669.1	-87947.6
	Year	0	1	2	3	4	5	6	7	8	9	10
FISHING	Biomass (Kg)		10.675	8.993	9.48221	9.05648	10.8872	9.87225	9.72203	9.47544	9.8668	10.1357
	Catch Callo (Kg)		0.667188	0.562063	0.592638	0.56603	0.680452	0.617016	0.607627	0.592215	0.616675	0.633481
	Effort		0.0133438	0.0112413	0.0118528	0.0113206	0.013609	0.0123403	0.0121525	0.0118443	0.0123335	0.0126696
Investment	Total Investment	0	1	2	3	4	5	6	7	8	9	10
Revenue	Cash in hand			-3026.34	-6070.52	-9108.23	-12149.7	-15169.7	-18200.1	-21231.2	-24264	-27291.5
	Fish Income		133.438	112.413	118.528	113.206	136.09	123.403	121.525	118.443	123.335	126.696
	Other Income		0	0	0	0	0	0	0	0	0	0.608906
Costs	Total Revenue		133.438	112.413	118.528	113.206	136.09	123.403	121.525	118.443	123.335	127.305
	Variable Cost		-12.7485	-10.7398	-11.324	-10.8156	-13.0019	-11.7898	-11.6104	-11.3159	-11.7833	-12.1044
	Fixed Cost		-3178.6	-3178.6	-3178.6	-3178.6	-3178.6	-3178.6	-3178.6	-3178.6	-3178.6	-3178.6
	Total cost		-3191.35	-3189.34	-3189.92	-3189.42	-3191.6	-3190.39	-3190.21	-3189.92	-3190.38	-3190.7
Depreciation	Benefit before tax		-3056.91	-3074.93	-3068.4	-3072.21	-3050.51	-3060.99	-3061.68	-3063.47	-3058.05	-3053.4
	Depreciation		1	1	1	1	1	1	1	1	1	1
	TAX		0	0	0	0	0	0	0	0	0	0
	Benefit after tax		-3026.34	-3044.18	-3037.71	-3041.49	-3020.01	-3030.38	-3031.07	-3032.84	-3027.47	-3022.87
	Net Flow	0	-3026.34	-6070.52	-9108.23	-12149.7	-15169.7	-18200.1	-21231.2	-24264	-27291.5	-30314.3	NPV
	Discounted Flow	0	-2751.22	-5016.96	-6843.15	-8298.42	-9419.21	-10273.5	-10894.9	-11319.3	-11574.3	-11687.5	-88078.5
	Year	0	1	2	3	4	5	6	7	8	9	10
FISHING	Biomass (Kg)		10.4909	10.0974	10.5968	8.71804	10.2299	11.4918	9.94868	10.4393	10.6982	9.27461
	Catch Callo (Kg)		0.655684	0.631087	0.662301	0.544877	0.639372	0.718237	0.621793	0.652457	0.668637	0.579663
	Effort		0.0131137	0.0126217	0.013246	0.0108975	0.0127874	0.0143647	0.0124359	0.0130491	0.0133727	0.0115933
Investment	Total Investment	0	1	2	3	4	5	6	7	8	9	10
Revenue	Cash in hand			-3028.4	-6060.22	-9085.46	-12130.7	-15158.1	-18170.3	-21198.9	-24220.9	-27239.1
	Fish Income		131.137	126.217	132.46	108.975	127.874	143.647	124.359	130.491	133.727	115.933
	Other Income		0	0	0	0	0	0	0	0	0	0.633481
Costs	Total Revenue		131.137	126.217	132.46	108.975	127.874	143.647	124.359	130.491	133.727	116.566
	Variable Cost		-12.5287	-12.0587	-12.6551	-10.4114	-12.217	-13.7239	-11.8811	-12.467	-12.7762	-11.0761
	Fixed Cost		-3178.6	-3178.6	-3178.6	-3178.6	-3178.6	-3178.6	-3178.6	-3178.6	-3178.6	-3178.6
	Total cost		-3191.13	-3190.66	-3191.26	-3189.01	-3190.82	-3192.32	-3190.48	-3191.07	-3191.38	-3189.68
Depreciation	Benefit before tax		-3058.99	-3062.44	-3055.79	-3076.04	-3057.94	-3042.68	-3059.12	-3052.58	-3048.65	-3063.11
	Depreciation		1	1	1	1	1	1	1	1	1	1
	TAX		0	0	0	0	0	0	0	0	0	0
	Benefit after tax		-3028.4	-3031.82	-3025.24	-3045.28	-3027.36	-3012.25	-3028.53	-3022.05	-3018.16	-3032.48
	Net Flow	0	-3028.4	-6060.22	-9085.46	-12130.7	-15158.1	-18170.3	-21198.9	-24220.9	-27239.1	-30271.6	NPV
	Discounted Flow	0	-2753.09	-5008.45	-6826.04	-8285.45	-9411.98	-10256.7	-10878.4	-11299.2	-11552	-11671	-87942.3
	Year	0	1	2	3	4	5	6	7	8	9	10
FISHING	Biomass (Kg)		9.74168	9.97793	10.4714	10.3608	9.00838	10.1184	9.36575	10.5933	10.86	9.61478
	Catch Callo (Kg)		0.608855	0.623621	0.654463	0.647549	0.563024	0.632398	0.585359	0.662083	0.67875	0.600924
	Effort		0.0121771	0.0124724	0.0130893	0.012951	0.0112605	0.012648	0.0117072	0.0132417	0.013575	0.0120185
Investment	Total Investment	0	1	2	3	4	5	6	7	8	9	10
Revenue	Cash in hand			-3036.79	-6069.94	-9096.58	-12123.5	-15164.5	-18192.1	-21227.2	-24247.5	-27263.9
	Fish Income		121.771	124.724	130.893	129.51	112.605	126.48	117.072	132.417	135.75	120.185
	Other Income		0	0	0	0	0	0	0	0	0	0.579663
Costs	Total Revenue		121.771	124.724	130.893	129.51	112.605	126.48	117.072	132.417	135.75	120.764
	Variable Cost		-11.6339	-11.916	-12.5053	-12.3732	-10.7581	-12.0837	-11.1849	-12.6509	-12.9694	-11.4823
	Fixed Cost		-3178.6	-3178.6	-3178.6	-3178.6	-3178.6	-3178.6	-3178.6	-3178.6	-3178.6	-3178.6
	Total cost		-3190.23	-3190.52	-3191.11	-3190.97	-3189.36	-3190.68	-3189.78	-3191.25	-3191.57	-3190.08
Depreciation	Benefit before tax		-3067.46	-3063.79	-3057.21	-3057.46	-3071.75	-3058.2	-3065.71	-3050.83	-3046.82	-3059.32
	Depreciation		1	1	1	1	1	1	1	1	1	1
	TAX		0	0	0	0	0	0	0	0	0	0
	Benefit after tax		-3036.79	-3033.15	-3026.64	-3026.89	-3041.04	-3027.62	-3035.06	-3020.33	-3016.35	-3028.72
	Net Flow	0	-3036.79	-6069.94	-9096.58	-12123.5	-15164.5	-18192.1	-21227.2	-24247.5	-27263.9	-30292.6	NPV
	Discounted Flow	0	-2760.72	-5016.48	-6834.4	-8280.49	-9415.97	-10269	-10892.9	-11311.6	-11562.5	-11679.1	-88023.2
	Year	0	1	2	3	4	5	6	7	8	9	10
FISHING	Biomass (Kg)		9.52172	10.9851	9.24785	9.44799	10.1877	10.1686	10.029	9.68872	11.5107	9.45679
	Catch Callo (Kg)		0.595108	0.686569	0.577991	0.590499	0.63673	0.63554	0.626814	0.605545	0.719417	0.59105
	Effort		0.0119022	0.0137314	0.0115598	0.01181	0.0127346	0.0127108	0.0125363	0.0121109	0.0143883	0.011821
Investment	Total Investment	0	1	2	3	4	5	6	7	8	9	10
Revenue	Cash in hand			-3039.25	-6061.13	-9101.47	-12138.6	-15166.4	-18193.5	-21221.1	-24251.6	-27260.6
	Fish Income		119.022	137.314	115.598	118.1	127.346	127.108	125.363	121.109	143.883	118.21
	Other Income		0	0	0	0	0	0	0	0	0	0.600924
Costs	Total Revenue		119.022	137.314	115.598	118.1	127.346	127.108	125.363	121.109	143.883	118.811
	Variable Cost		-11.3712	-13.1188	-11.0441	-11.2831	-12.1665	-12.1438	-11.977	-11.5706	-13.7465	-11.2936
	Fixed Cost		-3178.6	-3178.6	-3178.6	-3178.6	-3178.6	-3178.6	-3178.6	-3178.6	-3178.6	-3178.6
	Total cost		-3189.97	-3191.72	-3189.64	-3189.88	-3190.77	-3190.74	-3190.58	-3190.17	-3192.35	-3189.89
Depreciation	Benefit before tax		-3069.95	-3052.41	-3071.05	-3067.78	-3058.42	-3057.64	-3058.21	-3061.06	-3039.46	-3061.08
	Depreciation		1	1	1	1	1	1	1	1	1	1
	TAX		0	0	0	0	0	0	0	0	0	0
	Benefit after tax		-3039.25	-3021.88	-3040.34	-3037.11	-3027.84	-3027.06	-3027.63	-3030.45	-3009.07	-3030.47
	Net Flow	0	-3039.25	-6061.13	-9101.47	-12138.6	-15166.4	-18193.5	-21221.1	-24251.6	-27260.6	-30291.1	NPV
	Discounted Flow	0	-2762.95	-5009.2	-6838.07	-8290.81	-9417.15	-10269.7	-10889.8	-11313.5	-11561.2	-11678.5	-88030.9
	Year	0	1	2	3	4	5	6	7	8	9	10
FISHING	Biomass (Kg)		8.91571	9.98199	9.80834	9.85785	10.3714	10.7282	11.0571	11.0781	10.5962	10.8146
	Catch Callo (Kg)		0.557232	0.623875	0.613021	0.616116	0.648211	0.670511	0.691069	0.692378	0.662261	0.675915
	Effort		0.0111446	0.0124775	0.0122604	0.0123223	0.0129642	0.0134102	0.0138214	0.0138476	0.0132452	0.0135183
Investment	Total Investment	0	1	2	3	4	5	6	7	8	9	10
Revenue	Cash in hand			-3046.03	-6079.14	-9113.2	-12145.7	-15171.5	-18192.3	-21208.4	-24223.3	-27242.6
	Fish Income		111.446	124.775	122.604	123.223	129.642	134.102	138.214	138.476	132.452	135.183
	Other Income		0	0	0	0	0	0	0	0	0	0.59105
Costs	Total Revenue		111.446	124.775	122.604	123.223	129.642	134.102	138.214	138.476	132.452	135.774
	Variable Cost		-10.6475	-11.9209	-11.7135	-11.7726	-12.3859	-12.812	-13.2048	-13.2298	-12.6543	-12.9152
	Fixed Cost		-3178.6	-3178.6	-3178.6	-3178.6	-3178.6	-3178.6	-3178.6	-3178.6	-3178.6	-3178.6
	Total cost		-3189.25	-3190.52	-3190.31	-3190.37	-3190.99	-3191.41	-3191.8	-3191.83	-3191.25	-3191.52
Depreciation	Benefit before tax		-3076.8	-3063.75	-3064.71	-3063.15	-3056.34	-3051.31	-3046.59	-3045.35	-3049.8	-3045.74
	Depreciation		1	1	1	1	1	1	1	1	1	1
	TAX		0	0	0	0	0	0	0	0	0	0
	Benefit after tax		-3046.03	-3033.11	-3034.06	-3032.52	-3025.78	-3020.8	-3016.13	-3014.9	-3019.3	-3015.28
	Net Flow	0	-3046.03	-6079.14	-9113.2	-12145.7	-15171.5	-18192.3	-21208.4	-24223.3	-27242.6	-30257.9	NPV
	Discounted Flow	0	-2769.12	-5024.08	-6846.88	-8295.69	-9420.31	-10269.1	-10883.3	-11300.4	-11553.5	-11665.7	-88028.1
	Year	0	1	2	3	4	5	6	7	8	9	10
FISHING	Biomass (Kg)		10.0329	10.002	10.8828	10.3866	9.82791	10.124	10.4602	9.51825	9.27502	10.3597
	Catch Callo (Kg)		0.627056	0.625124	0.680176	0.649163	0.614244	0.63275	0.653765	0.594891	0.579689	0.647483
	Effort		0.0125411	0.0125025	0.0136035	0.0129833	0.0122849	0.012655	0.0130753	0.0118978	0.0115938	0.0129497
Investment	Total Investment	0	1	2	3	4	5	6	7	8	9	10
Revenue	Cash in hand			-3033.53	-6066.41	-9088.45	-12115	-15146.9	-18174.5	-21197.3	-24229.6	-27263.7
	Fish Income		125.411	125.025	136.035	129.833	122.849	126.55	130.753	118.978	115.938	129.497
	Other Income		0	0	0	0	0	0	0	0	0	0.675915
Costs	Total Revenue		125.411	125.025	136.035	129.833	122.849	126.55	130.753	118.978	115.938	130.173
	Variable Cost		-11.9816	-11.9447	-12.9967	-12.4041	-11.7368	-12.0904	-12.492	-11.367	-11.0766	-12.372
	Fixed Cost		-3178.6	-3178.6	-3178.6	-3178.6	-3178.6	-3178.6	-3178.6	-3178.6	-3178.6	-3178.6
	Total cost		-3190.58	-3190.54	-3191.6	-3191	-3190.34	-3190.69	-3191.09	-3189.97	-3189.68	-3190.97
Depreciation	Benefit before tax		-3064.17	-3063.52	-3052.56	-3057.17	-3062.49	-3058.14	-3053.34	-3062.99	-3064.74	-3050.8
	Depreciation		1	1	1	1	1	1	1	1	1	1
	TAX		0	0	0	0	0	0	0	0	0	0
	Benefit after tax		-3033.53	-3032.88	-3022.04	-3026.6	-3031.86	-3027.56	-3022.81	-3032.36	-3034.09	-3020.29
	Net Flow	0	-3033.53	-6066.41	-9088.45	-12115	-15146.9	-18174.5	-21197.3	-24229.6	-27263.7	-30284	NPV
	Discounted Flow	0	-2757.75	-5013.56	-6828.29	-8274.74	-9405.04	-10259	-10877.6	-11303.3	-11562.5	-11675.8	-87957.5
	Year	0	1	2	3	4	5	6	7	8	9	10
FISHING	Biomass (Kg)		10.9148	10.0304	10.129	9.28046	10.5173	9.80734	9.47958	11.0355	10.6806	10.4651
	Catch Callo (Kg)		0.682176	0.626898	0.633065	0.580029	0.65733	0.612959	0.592474	0.689722	0.667537	0.654067
	Effort		0.0136435	0.012538	0.0126613	0.0116006	0.0131466	0.0122592	0.0118495	0.0137944	0.0133507	0.0130813
Investment	Total Investment	0	1	2	3	4	5	6	7	8	9	10
Revenue	Cash in hand			-3023.66	-6056.22	-9086.7	-12125.7	-15149.8	-18180.9	-21214.7	-24230.1	-27248.4
	Fish Income		136.435	125.38	126.613	116.006	131.466	122.592	118.495	137.944	133.507	130.813
	Other Income		0	0	0	0	0	0	0	0	0	0.647483
Costs	Total Revenue		136.435	125.38	126.613	116.006	131.466	122.592	118.495	137.944	133.507	131.461
	Variable Cost		-13.0349	-11.9786	-12.0965	-11.0831	-12.5601	-11.7123	-11.3209	-13.1791	-12.7551	-12.4978
	Fixed Cost		-3178.6	-3178.6	-3178.6	-3178.6	-3178.6	-3178.6	-3178.6	-3178.6	-3178.6	-3178.6
	Total cost		-3191.63	-3190.58	-3190.7	-3189.68	-3191.16	-3190.31	-3189.92	-3191.78	-3191.36	-3191.1
Depreciation	Benefit before tax		-3054.2	-3063.2	-3061.08	-3069.68	-3054.69	-3061.72	-3064.43	-3045.83	-3048.85	-3049.64
	Depreciation		1	1	1	1	1	1	1	1	1	1
	TAX		0	0	0	0	0	0	0	0	0	0
	Benefit after tax		-3023.66	-3032.57	-3030.47	-3038.98	-3024.15	-3031.1	-3033.78	-3015.38	-3018.36	-3019.14
	Net Flow	0	-3023.66	-6056.22	-9086.7	-12125.7	-15149.8	-18180.9	-21214.7	-24230.1	-27248.4	-30267.6	NPV
	Discounted Flow	0	-2748.78	-5005.14	-6826.97	-8282	-9406.85	-10262.7	-10886.5	-11303.5	-11556	-11669.5	-87947.9
	Year	0	1	2	3	4	5	6	7	8	9	10
FISHING	Biomass (Kg)		10.8819	9.88861	9.10955	9.50545	9.59967	10.5165	10.0398	9.89302	10.6412	10.6133
	Catch Callo (Kg)		0.680116	0.618038	0.569347	0.594091	0.599979	0.65728	0.627486	0.618314	0.665072	0.663334
	Effort		0.0136023	0.0123608	0.0113869	0.0118818	0.0119996	0.0131456	0.0125497	0.0123663	0.0133014	0.0132667
Investment	Total Investment	0	1	2	3	4	5	6	7	8	9	10
Revenue	Cash in hand			-3024.03	-6058.18	-9100.06	-12136.5	-15170.9	-18194.1	-21221.6	-24249.8	-27268.6
	Fish Income		136.023	123.608	113.869	118.818	119.996	131.456	125.497	123.663	133.014	132.667
	Other Income		0	0	0	0	0	0	0	0	0	0.654067
Costs	Total Revenue		136.023	123.608	113.869	118.818	119.996	131.456	125.497	123.663	133.014	133.321
	Variable Cost		-12.9955	-11.8093	-10.879	-11.3517	-11.4643	-12.5592	-11.9899	-11.8146	-12.708	-12.6748
	Fixed Cost		-3178.6	-3178.6	-3178.6	-3178.6	-3178.6	-3178.6	-3178.6	-3178.6	-3178.6	-3178.6
	Total cost		-3191.6	-3190.41	-3189.48	-3189.95	-3190.06	-3191.16	-3190.59	-3190.41	-3191.31	-3191.27
Depreciation	Benefit before tax		-3054.57	-3064.8	-3072.61	-3067.13	-3065.07	-3053.7	-3058.09	-3058.75	-3049.29	-3047.95
	Depreciation		1	1	1	1	1	1	1	1	1	1
	TAX		0	0	0	0	0	0	0	0	0	0
	Benefit after tax		-3024.03	-3034.15	-3041.88	-3036.46	-3034.42	-3023.17	-3027.51	-3028.16	-3018.8	-3017.47
	Net Flow	0	-3024.03	-6058.18	-9100.06	-12136.5	-15170.9	-18194.1	-21221.6	-24249.8	-27268.6	-30286.1	NPV
	Discounted Flow	0	-2749.12	-5006.76	-6837.01	-8289.41	-9419.96	-10270.1	-10890	-11312.7	-11564.5	-11676.6	-88016.2
	Year	0	1	2	3	4	5	6	7	8	9	10
FISHING	Biomass (Kg)		10.0053	9.56798	8.96437	9.88889	9.93557	10.9874	9.67839	10.8162	10.6263	10.4293
	Catch Callo (Kg)		0.625328	0.597999	0.560273	0.618056	0.620973	0.686715	0.6049	0.67601	0.664141	0.65183
	Effort		0.0125066	0.01196	0.0112055	0.0123611	0.0124195	0.0137343	0.012098	0.0135202	0.0132828	0.0130366
Investment	Total Investment	0	1	2	3	4	5	6	7	8	9	10
Revenue	Cash in hand			-3033.84	-6071.58	-9115.09	-12147.3	-15177.9	-18195.8	-21227.4	-24245.2	-27264.2
	Fish Income		125.066	119.6	112.055	123.611	124.195	137.343	120.98	135.202	132.828	130.366
	Other Income		0	0	0	0	0	0	0	0	0	0.663334
Costs	Total Revenue		125.066	119.6	112.055	123.611	124.195	137.343	120.98	135.202	132.828	131.029
	Variable Cost		-11.9486	-11.4264	-10.7056	-11.8097	-11.8654	-13.1216	-11.5583	-12.917	-12.6903	-12.455
	Fixed Cost		-3178.6	-3178.6	-3178.6	-3178.6	-3178.6	-3178.6	-3178.6	-3178.6	-3178.6	-3178.6
	Total cost		-3190.55	-3190.03	-3189.31	-3190.41	-3190.47	-3191.72	-3190.16	-3191.52	-3191.29	-3191.06
Depreciation	Benefit before tax		-3064.48	-3068.43	-3074.25	-3062.8	-3061.27	-3048.38	-3062.18	-3048.32	-3049.46	-3050.03
	Depreciation		1	1	1	1	1	1	1	1	1	1
	TAX		0	0	0	0	0	0	0	0	0	0
	Benefit after tax		-3033.84	-3037.74	-3043.51	-3032.17	-3030.66	-3017.89	-3031.56	-3017.83	-3018.97	-3019.53
	Net Flow	0	-3033.84	-6071.58	-9115.09	-12147.3	-15177.9	-18195.8	-21227.4	-24245.2	-27264.2	-30283.7	NPV
	Discounted Flow	0	-2758.03	-5017.84	-6848.3	-8296.74	-9424.29	-10271.1	-10893	-11310.6	-11562.7	-11675.7	-88058.2
	Year	0	1	2	3	4	5	6	7	8	9	10
FISHING	Biomass (Kg)		9.88129	9.42616	10.0458	10.8238	10.5805	10.6922	9.58764	9.49923	10.1509	10.966
	Catch Callo (Kg)		0.617581	0.589135	0.627864	0.676485	0.661282	0.668261	0.599227	0.593702	0.634432	0.685374
	Effort		0.0123516	0.0117827	0.0125573	0.0135297	0.0132256	0.0133652	0.0119845	0.011874	0.0126886	0.0137075
Investment	Total Investment	0	1	2	3	4	5	6	7	8	9	10
Revenue	Cash in hand			-3035.23	-6074.56	-9105.96	-12127.7	-15151.1	-18172.3	-21204.9	-24237.4	-27261.7
	Fish Income		123.516	117.827	125.573	135.297	132.256	133.652	119.845	118.74	126.886	137.075
	Other Income		0	0	0	0	0	0	0	0	0	0.65183
Costs	Total Revenue		123.516	117.827	125.573	135.297	132.256	133.652	119.845	118.74	126.886	137.727
	Variable Cost		-11.8006	-11.2571	-11.9971	-12.9261	-12.6356	-12.769	-11.4499	-11.3443	-12.1226	-13.096
	Fixed Cost		-3178.6	-3178.6	-3178.6	-3178.6	-3178.6	-3178.6	-3178.6	-3178.6	-3178.6	-3178.6
	Total cost		-3190.4	-3189.86	-3190.6	-3191.53	-3191.24	-3191.37	-3190.05	-3189.94	-3190.72	-3191.7
Depreciation	Benefit before tax		-3065.88	-3070.03	-3062.02	-3052.23	-3053.98	-3051.72	-3063.2	-3063.2	-3054.84	-3043.97
	Depreciation		1	1	1	1	1	1	1	1	1	1
	TAX		0	0	0	0	0	0	0	0	0	0
	Benefit after tax		-3035.23	-3039.33	-3031.4	-3021.71	-3023.44	-3021.2	-3032.57	-3032.57	-3024.29	-3013.53
	Net Flow	0	-3035.23	-6074.56	-9105.96	-12127.7	-15151.1	-18172.3	-21204.9	-24237.4	-27261.7	-30275.3	NPV
	Discounted Flow	0	-2759.3	-5020.29	-6841.44	-8283.36	-9407.64	-10257.8	-10881.5	-11306.9	-11561.6	-11672.4	-87992.3
	Year	0	1	2	3	4	5	6	7	8	9	10
FISHING	Biomass (Kg)		10.5085	10.6377	9.95798	10.5887	9.15646	10.8863	9.7625	9.97968	10.1699	10.2568
	Catch Callo (Kg)		0.656782	0.664855	0.622374	0.661797	0.572279	0.680395	0.610156	0.62373	0.635621	0.641047
	Effort		0.0131356	0.0132971	0.0124475	0.0132359	0.0114456	0.0136079	0.0122031	0.0124746	0.0127124	0.0128209
Investment	Total Investment	0	1	2	3	4	5	6	7	8	9	10
Revenue	Cash in hand			-3028.21	-6053.97	-9086.36	-12110.7	-15150.1	-18169.1	-21199.7	-24226.9	-27251
	Fish Income		131.356	132.971	124.475	132.359	114.456	136.079	122.031	124.746	127.124	128.209
	Other Income		0	0	0	0	0	0	0	0	0	0.685374
Costs	Total Revenue		131.356	132.971	124.475	132.359	114.456	136.079	122.031	124.746	127.124	128.895
	Variable Cost		-12.5496	-12.7039	-11.8922	-12.6455	-10.935	-13.0008	-11.6587	-11.9181	-12.1453	-12.249
	Fixed Cost		-3178.6	-3178.6	-3178.6	-3178.6	-3178.6	-3178.6	-3178.6	-3178.6	-3178.6	-3178.6
	Total cost		-3191.15	-3191.3	-3190.49	-3191.25	-3189.53	-3191.6	-3190.26	-3190.52	-3190.75	-3190.85
Depreciation	Benefit before tax		-3058.79	-3056.33	-3063.02	-3054.89	-3070.08	-3049.52	-3061.23	-3057.77	-3054.62	-3051.95
	Depreciation		1	1	1	1	1	1	1	1	1	1
	TAX		0	0	0	0	0	0	0	0	0	0
	Benefit after tax		-3028.21	-3025.77	-3032.39	-3024.34	-3039.38	-3019.03	-3030.62	-3027.19	-3024.07	-3021.43
	Net Flow	0	-3028.21	-6053.97	-9086.36	-12110.7	-15150.1	-18169.1	-21199.7	-24226.9	-27251	-30272.4	NPV
	Discounted Flow	0	-2752.91	-5003.29	-6826.72	-8271.77	-9407.01	-10256	-10878.8	-11302	-11557.1	-11671.3	-87926.9
	Year	0	1	2	3	4	5	6	7	8	9	10
FISHING	Biomass (Kg)		10.4069	10.1784	10.1075	10.2206	10.1398	9.22876	10.334	10.0657	10.8125	11.0847
	Catch Callo (Kg)		0.650431	0.636152	0.631719	0.63879	0.63374	0.576797	0.645874	0.629106	0.675779	0.692793
	Effort		0.0130086	0.012723	0.0126344	0.0127758	0.0126748	0.0115359	0.0129175	0.0125821	0.0135156	0.0138559
Investment	Total Investment	0	1	2	3	4	5	6	7	8	9	10
Revenue	Cash in hand			-3029.34	-6060.25	-9090.97	-12119.4	-15147.8	-18185.4	-21209.6	-24235.8	-27252.7
	Fish Income		130.086	127.23	126.344	127.758	126.748	115.359	129.175	125.821	135.156	138.559
	Other Income		0	0	0	0	0	0	0	0	0	0.641047
Costs	Total Revenue		130.086	127.23	126.344	127.758	126.748	115.359	129.175	125.821	135.156	139.2
	Variable Cost		-12.4283	-12.1555	-12.0708	-12.2059	-12.1094	-11.0213	-12.3412	-12.0208	-12.9126	-13.2377
	Fixed Cost		-3178.6	-3178.6	-3178.6	-3178.6	-3178.6	-3178.6	-3178.6	-3178.6	-3178.6	-3178.6
	Total cost		-3191.03	-3190.76	-3190.67	-3190.81	-3190.71	-3189.62	-3190.94	-3190.62	-3191.51	-3191.84
Depreciation	Benefit before tax		-3059.94	-3061.53	-3061.33	-3059.05	-3058.96	-3068.26	-3054.77	-3056.8	-3047.36	-3042.64
	Depreciation		1	1	1	1	1	1	1	1	1	1
	TAX		0	0	0	0	0	0	0	0	0	0
	Benefit after tax		-3029.34	-3030.91	-3030.71	-3028.46	-3028.37	-3037.58	-3024.22	-3026.23	-3016.88	-3012.21
	Net Flow	0	-3029.34	-6060.25	-9090.97	-12119.4	-15147.8	-18185.4	-21209.6	-24235.8	-27252.7	-30264.9	NPV
	Discounted Flow	0	-2753.95	-5008.47	-6830.18	-8277.73	-9405.59	-10265.2	-10883.9	-11306.2	-11557.8	-11668.4	-87957.4
	Year	0	1	2	3	4	5	6	7	8	9	10
FISHING	Biomass (Kg)		9.41167	10.1623	9.8896	9.31613	10.4742	9.13573	10.5701	9.33238	10.2028	10.1506
	Catch Callo (Kg)		0.588229	0.635145	0.6181	0.582258	0.654636	0.570983	0.660633	0.583274	0.637676	0.63441
	Effort		0.0117646	0.0127029	0.012362	0.0116452	0.0130927	0.0114197	0.0132127	0.0116655	0.0127535	0.0126882
Investment	Total Investment	0	1	2	3	4	5	6	7	8	9	10
Revenue	Cash in hand			-3040.48	-6071.57	-9104.72	-12143.3	-15167.9	-18206.6	-21228.1	-24262.6	-27286.3
	Fish Income		117.646	127.029	123.62	116.452	130.927	114.197	132.127	116.655	127.535	126.882
	Other Income		0	0	0	0	0	0	0	0	0	0.692793
Costs	Total Revenue		117.646	127.029	123.62	116.452	130.927	114.197	132.127	116.655	127.535	127.575
	Variable Cost		-11.2398	-12.1362	-11.8105	-11.1257	-12.5086	-10.9102	-12.6232	-11.1451	-12.1846	-12.1222
	Fixed Cost		-3178.6	-3178.6	-3178.6	-3178.6	-3178.6	-3178.6	-3178.6	-3178.6	-3178.6	-3178.6
	Total cost		-3189.84	-3190.74	-3190.41	-3189.73	-3191.11	-3189.51	-3191.22	-3189.75	-3190.78	-3190.72
Depreciation	Benefit before tax		-3071.19	-3061.71	-3063.79	-3069.27	-3055.18	-3069.31	-3052.1	-3065.09	-3054.25	-3053.15
	Depreciation		1	1	1	1	1	1	1	1	1	1
	TAX		0	0	0	0	0	0	0	0	0	0
	Benefit after tax		-3040.48	-3031.09	-3033.15	-3038.58	-3024.63	-3038.62	-3021.58	-3034.44	-3023.71	-3022.62
	Net Flow	0	-3040.48	-6071.57	-9104.72	-12143.3	-15167.9	-18206.6	-21228.1	-24262.6	-27286.3	-30308.9	NPV
	Discounted Flow	0	-2764.07	-5017.83	-6840.51	-8294.04	-9418.09	-10277.1	-10893.4	-11318.7	-11572	-11685.4	-88081.2
	Year	0	1	2	3	4	5	6	7	8	9	10
FISHING	Biomass (Kg)		9.94991	9.77414	9.88588	10.3244	10.4722	9.8611	10.3828	9.77201	9.81532	10.0201
	Catch Callo (Kg)		0.621869	0.610884	0.617868	0.645277	0.654511	0.616319	0.648924	0.610751	0.613458	0.626259
	Effort		0.0124374	0.0122177	0.0123574	0.0129055	0.0130902	0.0123264	0.0129785	0.012215	0.0122692	0.0125252
Investment	Total Investment	0	1	2	3	4	5	6	7	8	9	10
Revenue	Cash in hand			-3034.46	-6069.89	-9103.09	-12130.4	-15155	-18185.5	-21209.2	-24238.7	-27266.8
	Fish Income		124.374	122.177	123.574	129.055	130.902	123.264	129.785	122.15	122.692	125.252
	Other Income		0	0	0	0	0	0	0	0	0	0.63441
Costs	Total Revenue		124.374	122.177	123.574	129.055	130.902	123.264	129.785	122.15	122.692	125.886
	Variable Cost		-11.8825	-11.6726	-11.8061	-12.3298	-12.5062	-11.7765	-12.3995	-11.6701	-11.7218	-11.9664
	Fixed Cost		-3178.6	-3178.6	-3178.6	-3178.6	-3178.6	-3178.6	-3178.6	-3178.6	-3178.6	-3178.6
	Total cost		-3190.48	-3190.27	-3190.41	-3190.93	-3191.11	-3190.38	-3191	-3190.27	-3190.32	-3190.57
Depreciation	Benefit before tax		-3065.11	-3066.1	-3063.83	-3057.87	-3055.2	-3061.11	-3054.21	-3060.12	-3058.63	-3054.68
	Depreciation		1	1	1	1	1	1	1	1	1	1
	TAX		0	0	0	0	0	0	0	0	0	0
	Benefit after tax		-3034.46	-3035.43	-3033.19	-3027.3	-3024.65	-3030.5	-3023.67	-3029.52	-3028.04	-3024.13
	Net Flow	0	-3034.46	-6069.89	-9103.09	-12130.4	-15155	-18185.5	-21209.2	-24238.7	-27266.8	-30290.9	NPV
	Discounted Flow	0	-2758.6	-5016.44	-6839.28	-8285.21	-9410.08	-10265.3	-10883.7	-11307.5	-11563.8	-11678.5	-88008.3
	Year	0	1	2	3	4	5	6	7	8	9	10
FISHING	Biomass (Kg)		9.74458	10.0273	10.9288	9.76327	10.0469	9.97452	9.84806	11.0207	9.24597	9.73008
	Catch Callo (Kg)		0.609036	0.626709	0.683052	0.610204	0.627933	0.623408	0.615504	0.688793	0.577873	0.60813
	Effort		0.0121807	0.0125342	0.013661	0.0122041	0.0125587	0.0124682	0.0123101	0.0137759	0.0115575	0.0121626
Investment	Total Investment	0	1	2	3	4	5	6	7	8	9	10
Revenue	Cash in hand			-3036.76	-6069.36	-9090.88	-12124.5	-15153.9	-18183.1	-21212.8	-24228.3	-27262.7
	Fish Income		121.807	125.342	136.61	122.041	125.587	124.682	123.101	137.759	115.575	121.626
	Other Income		0	0	0	0	0	0	0	0	0	0.626259
Costs	Total Revenue		121.807	125.342	136.61	122.041	125.587	124.682	123.101	137.759	115.575	122.252
	Variable Cost		-11.6373	-11.975	-13.0516	-11.6596	-11.9984	-11.9119	-11.7609	-13.1613	-11.0419	-11.62
	Fixed Cost		-3178.6	-3178.6	-3178.6	-3178.6	-3178.6	-3178.6	-3178.6	-3178.6	-3178.6	-3178.6
	Total cost		-3190.24	-3190.58	-3191.65	-3190.26	-3190.6	-3190.51	-3190.36	-3191.76	-3189.64	-3190.22
Depreciation	Benefit before tax		-3067.43	-3063.23	-3052.04	-3064.22	-3060.01	-3059.83	-3060.26	-3046	-3065.07	-3057.97
	Depreciation		1	1	1	1	1	1	1	1	1	1
	TAX		0	0	0	0	0	0	0	0	0	0
	Benefit after tax		-3036.76	-3032.6	-3021.52	-3033.58	-3029.41	-3029.23	-3029.66	-3015.54	-3034.42	-3027.39
	Net Flow	0	-3036.76	-6069.36	-9090.88	-12124.5	-15153.9	-18183.1	-21212.8	-24228.3	-27262.7	-30290.1	NPV
	Discounted Flow	0	-2760.69	-5016	-6830.11	-8281.17	-9409.36	-10263.9	-10885.5	-11302.7	-11562.1	-11678.1	-87989.6
	Year	0	1	2	3	4	5	6	7	8	9	10
FISHING	Biomass (Kg)		9.4629	10.0861	10.7311	10.5379	10.2834	10.9683	9.96662	9.44816	9.95892	9.85087
	Catch Callo (Kg)		0.591431	0.630382	0.670696	0.658619	0.642711	0.685519	0.622914	0.59051	0.622433	0.615679
	Effort		0.0118286	0.0126076	0.0134139	0.0131724	0.0128542	0.0137104	0.0124583	0.0118102	0.0124487	0.0123136
Investment	Total Investment	0	1	2	3	4	5	6	7	8	9	10
Revenue	Cash in hand			-3039.91	-6071.85	-9095.59	-12120.5	-15147.3	-18165.4	-21193.7	-24226.8	-27253.3
	Fish Income		118.286	126.076	134.139	131.724	128.542	137.104	124.583	118.102	124.487	123.136
	Other Income		0	0	0	0	0	0	0	0	0	0.60813
Costs	Total Revenue		118.286	126.076	134.139	131.724	128.542	137.104	124.583	118.102	124.487	123.744
	Variable Cost		-11.3009	-12.0452	-12.8155	-12.5847	-12.2808	-13.0988	-11.9025	-11.2833	-11.8933	-11.7643
	Fixed Cost		-3178.6	-3178.6	-3178.6	-3178.6	-3178.6	-3178.6	-3178.6	-3178.6	-3178.6	-3178.6
	Total cost		-3189.9	-3190.65	-3191.42	-3191.18	-3190.88	-3191.7	-3190.5	-3189.88	-3190.49	-3190.36
Depreciation	Benefit before tax		-3070.61	-3062.57	-3054.28	-3055.46	-3057.34	-3048.59	-3058.92	-3063.78	-3057.01	-3056.62
	Depreciation		1	1	1	1	1	1	1	1	1	1
	TAX		0	0	0	0	0	0	0	0	0	0
	Benefit after tax		-3039.91	-3031.94	-3023.73	-3024.91	-3026.77	-3018.11	-3028.33	-3033.14	-3026.44	-3026.05
	Net Flow	0	-3039.91	-6071.85	-9095.59	-12120.5	-15147.3	-18165.4	-21193.7	-24226.8	-27253.3	-30279.3	NPV
	Discounted Flow	0	-2763.55	-5018.06	-6833.65	-8278.46	-9405.25	-10253.9	-10875.7	-11302	-11558	-11674	-87962.6
	Year	0	1	2	3	4	5	6	7	8	9	10
FISHING	Biomass (Kg)		9.43224	9.38257	10.2204	9.5497	11.1609	10.3063	10.3456	10.1394	9.80516	9.99652
	Catch Callo (Kg)		0.589515	0.58641	0.638777	0.596856	0.697553	0.644145	0.646597	0.633709	0.612823	0.624782
	Effort		0.0117903	0.0117282	0.0127755	0.0119371	0.0139511	0.0128829	0.0129319	0.0126742	0.0122565	0.0124956
Investment	Total Investment	0	1	2	3	4	5	6	7	8	9	10
Revenue	Cash in hand			-3040.25	-6080.07	-9109.52	-12145.5	-15162.4	-18187.9	-21212	-24237.4	-27265.6
	Fish Income		117.903	117.282	127.755	119.371	139.511	128.829	129.319	126.742	122.565	124.956
	Other Income		0	0	0	0	0	0	0	0	0	0.615679
Costs	Total Revenue		117.903	117.282	127.755	119.371	139.511	128.829	129.319	126.742	122.565	125.572
	Variable Cost		-11.2643	-11.205	-12.2056	-11.4046	-13.3287	-12.3082	-12.355	-12.1088	-11.7097	-11.9382
	Fixed Cost		-3178.6	-3178.6	-3178.6	-3178.6	-3178.6	-3178.6	-3178.6	-3178.6	-3178.6	-3178.6
	Total cost		-3189.86	-3189.8	-3190.81	-3190	-3191.93	-3190.91	-3190.96	-3190.71	-3190.31	-3190.54
Depreciation	Benefit before tax		-3070.96	-3070.52	-3060.05	-3066.63	-3047.42	-3056.08	-3054.64	-3055.97	-3058.75	-3054.97
	Depreciation		1	1	1	1	1	1	1	1	1	1
	TAX		0	0	0	0	0	0	0	0	0	0
	Benefit after tax		-3040.25	-3039.82	-3029.45	-3035.97	-3016.94	-3025.52	-3024.09	-3025.41	-3028.16	-3024.42
	Net Flow	0	-3040.25	-6080.07	-9109.52	-12145.5	-15162.4	-18187.9	-21212	-24237.4	-27265.6	-30290	NPV
	Discounted Flow	0	-2763.87	-5024.85	-6844.12	-8295.53	-9414.68	-10266.6	-10885.1	-11306.9	-11563.3	-11678.1	-88043.1
	Year	0	1	2	3	4	5	6	7	8	9	10
FISHING	Biomass (Kg)		9.84188	9.58933	10.6175	9.99738	10.3939	10.6723	9.63934	10.0774	10.8423	10.2086
	Catch Callo (Kg)		0.615118	0.599333	0.663597	0.624837	0.649616	0.667018	0.602459	0.629839	0.677644	0.638038
	Effort		0.0123024	0.0119867	0.0132719	0.0124967	0.0129923	0.0133404	0.0120492	0.0125968	0.0135529	0.0127608
Investment	Total Investment	0	1	2	3	4	5	6	7	8	9	10
Revenue	Cash in hand			-3035.67	-6073.17	-9098.18	-12129.1	-15154.7	-18176.1	-21208.1	-24234.2	-27250.7
	Fish Income		123.024	119.867	132.719	124.967	129.923	133.404	120.492	125.968	135.529	127.608
	Other Income		0	0	0	0	0	0	0	0	0	0.624782
Costs	Total Revenue		123.024	119.867	132.719	124.967	129.923	133.404	120.492	125.968	135.529	128.232
	Variable Cost		-11.7535	-11.4519	-12.6799	-11.9392	-12.4127	-12.7452	-11.5117	-12.0348	-12.9483	-12.1915
	Fixed Cost		-3178.6	-3178.6	-3178.6	-3178.6	-3178.6	-3178.6	-3178.6	-3178.6	-3178.6	-3178.6
	Total cost		-3190.35	-3190.05	-3191.28	-3190.54	-3191.01	-3191.35	-3190.11	-3190.63	-3191.55	-3190.79
Depreciation	Benefit before tax		-3066.33	-3068.19	-3055.56	-3061.57	-3056.09	-3051.94	-3062.62	-3056.67	-3047.02	-3052.56
	Depreciation		1	1	1	1	1	1	1	1	1	1
	TAX		0	0	0	0	0	0	0	0	0	0
	Benefit after tax		-3035.67	-3037.5	-3025	-3030.96	-3025.53	-3021.42	-3031.99	-3026.1	-3016.55	-3022.03
	Net Flow	0	-3035.67	-6073.17	-9098.18	-12129.1	-15154.7	-18176.1	-21208.1	-24234.2	-27250.7	-30272.8	NPV
	Discounted Flow	0	-2759.7	-5019.15	-6835.59	-8284.36	-9409.85	-10259.9	-10883.1	-11305.4	-11557	-11671.5	-87985.5
	Year	0	1	2	3	4	5	6	7	8	9	10
FISHING	Biomass (Kg)		9.29975	10.7576	10.372	9.9067	9.5114	11.025	9.06036	10.8396	9.67029	9.78032
	Catch Callo (Kg)		0.581234	0.67235	0.648251	0.619169	0.594463	0.689061	0.566273	0.677477	0.604393	0.61127
	Effort		0.0116247	0.013447	0.012965	0.0123834	0.0118893	0.0137812	0.0113255	0.0135495	0.0120879	0.0122254
Investment	Total Investment	0	1	2	3	4	5	6	7	8	9	10
Revenue	Cash in hand			-3041.73	-6066.16	-9093.92	-12125.9	-15161.3	-18178.8	-21217.2	-24234.8	-27264.5
	Fish Income		116.247	134.47	129.65	123.834	118.893	137.812	113.255	135.495	120.879	122.254
	Other Income		0	0	0	0	0	0	0	0	0	0.638038
Costs	Total Revenue		116.247	134.47	129.65	123.834	118.893	137.812	113.255	135.495	120.879	122.892
	Variable Cost		-11.1061	-12.8471	-12.3866	-11.8309	-11.3589	-13.1664	-10.8202	-12.9451	-11.5486	-11.68
	Fixed Cost		-3178.6	-3178.6	-3178.6	-3178.6	-3178.6	-3178.6	-3178.6	-3178.6	-3178.6	-3178.6
	Total cost		-3189.71	-3191.45	-3190.99	-3190.43	-3189.96	-3191.77	-3189.42	-3191.55	-3190.15	-3190.28
Depreciation	Benefit before tax		-3072.46	-3054.98	-3058.34	-3062.6	-3066.07	-3047.95	-3069.17	-3048.05	-3060.27	-3057.39
	Depreciation		1	1	1	1	1	1	1	1	1	1
	TAX		0	0	0	0	0	0	0	0	0	0
	Benefit after tax		-3041.73	-3024.43	-3027.75	-3031.97	-3035.41	-3017.47	-3038.47	-3017.57	-3029.67	-3026.81
	Net Flow	0	-3041.73	-6066.16	-9093.92	-12125.9	-15161.3	-18178.8	-21217.2	-24234.8	-27264.5	-30291.3	NPV
	Discounted Flow	0	-2765.21	-5013.36	-6832.39	-8282.14	-9413.97	-10261.4	-10887.8	-11305.7	-11562.8	-11678.6	-88003.4
	Year	0	1	2	3	4	5	6	7	8	9	10
FISHING	Biomass (Kg)		10.5796	10.0339	9.33835	9.84306	10.2084	10.2884	9.96305	10.1713	9.71739	10.7346
	Catch Callo (Kg)		0.661227	0.627121	0.583647	0.615191	0.638024	0.643024	0.622691	0.635706	0.607337	0.670916
	Effort		0.0132245	0.0125424	0.0116729	0.0123038	0.0127605	0.0128605	0.0124538	0.0127141	0.0121467	0.0134183
Investment	Total Investment	0	1	2	3	4	5	6	7	8	9	10
Revenue	Cash in hand			-3027.41	-6059.94	-9099.26	-12131.9	-15159.5	-18185.3	-21213.6	-24238.7	-27267.8
	Fish Income		132.245	125.424	116.729	123.038	127.605	128.605	124.538	127.141	121.467	134.183
	Other Income		0	0	0	0	0	0	0	0	0	0.61127
Costs	Total Revenue		132.245	125.424	116.729	123.038	127.605	128.605	124.538	127.141	121.467	134.794
	Variable Cost		-12.6346	-11.9829	-11.1522	-11.7549	-12.1912	-12.2868	-11.8982	-12.1469	-11.6049	-12.8197
	Fixed Cost		-3178.6	-3178.6	-3178.6	-3178.6	-3178.6	-3178.6	-3178.6	-3178.6	-3178.6	-3178.6
	Total cost		-3191.23	-3190.58	-3189.75	-3190.35	-3190.79	-3190.89	-3190.5	-3190.75	-3190.2	-3191.42
Depreciation	Benefit before tax		-3057.99	-3063.16	-3070.02	-3063.32	-3058.19	-3056.28	-3058.96	-3055.61	-3059.74	-3046.63
	Depreciation		1	1	1	1	1	1	1	1	1	1
	TAX		0	0	0	0	0	0	0	0	0	0
	Benefit after tax		-3027.41	-3032.53	-3039.32	-3032.68	-3027.6	-3025.72	-3028.37	-3025.05	-3029.14	-3016.16
	Net Flow	0	-3027.41	-6059.94	-9099.26	-12131.9	-15159.5	-18185.3	-21213.6	-24238.7	-27267.8	-30284	NPV
	Discounted Flow	0	-2752.19	-5008.21	-6836.41	-8286.28	-9412.89	-10265.1	-10885.9	-11307.5	-11564.2	-11675.8	-87994.6
	Year	0	1	2	3	4	5	6	7	8	9	10
FISHING	Biomass (Kg)		9.70977	11.1339	9.44213	9.93539	9.66669	10.622	9.70221	10.3324	10.056	9.5719
	Catch Callo (Kg)		0.606861	0.695867	0.590133	0.620962	0.604168	0.663875	0.606388	0.645774	0.628502	0.598244
	Effort		0.0121372	0.0139173	0.0118027	0.0124192	0.0120834	0.0132775	0.0121278	0.0129155	0.01257	0.0119649
Investment	Total Investment	0	1	2	3	4	5	6	7	8	9	10
Revenue	Cash in hand			-3037.15	-6057.36	-9095.52	-12127.2	-15160.8	-18182.8	-21214.1	-24237.4	-27262.7
	Fish Income		121.372	139.173	118.027	124.192	120.834	132.775	121.278	129.155	125.7	119.649
	Other Income		0	0	0	0	0	0	0	0	0	0.670916
Costs	Total Revenue		121.372	139.173	118.027	124.192	120.834	132.775	121.278	129.155	125.7	120.32
	Variable Cost		-11.5958	-13.2965	-11.2761	-11.8652	-11.5443	-12.6852	-11.5867	-12.3393	-12.0093	-11.4311
	Fixed Cost		-3178.6	-3178.6	-3178.6	-3178.6	-3178.6	-3178.6	-3178.6	-3178.6	-3178.6	-3178.6
	Total cost		-3190.2	-3191.9	-3189.88	-3190.47	-3190.14	-3191.29	-3190.19	-3190.94	-3190.61	-3190.03
Depreciation	Benefit before tax		-3067.82	-3050.72	-3068.85	-3062.27	-3064.31	-3052.51	-3061.91	-3053.78	-3055.91	-3059.71
	Depreciation		1	1	1	1	1	1	1	1	1	1
	TAX		0	0	0	0	0	0	0	0	0	0
	Benefit after tax		-3037.15	-3020.22	-3038.16	-3031.65	-3033.67	-3021.99	-3031.29	-3023.25	-3025.35	-3029.11
	Net Flow	0	-3037.15	-6057.36	-9095.52	-12127.2	-15160.8	-18182.8	-21214.1	-24237.4	-27262.7	-30291.8	NPV
	Discounted Flow	0	-2761.04	-5006.08	-6833.6	-8283.02	-9413.69	-10263.7	-10886.2	-11306.9	-11562.1	-11678.8	-87995.1
	Year	0	1	2	3	4	5	6	7	8	9	10
FISHING	Biomass (Kg)		9.83377	9.56202	9.26814	10.2123	10.2338	10.3459	9.92805	9.85994	9.50615	10.1268
	Catch Callo (Kg)		0.614611	0.597626	0.579258	0.638272	0.63961	0.646622	0.620503	0.616246	0.594135	0.632926
	Effort		0.0122922	0.0119525	0.0115852	0.0127654	0.0127922	0.0129324	0.0124101	0.0123249	0.0118827	0.0126585
Investment	Total Investment	0	1	2	3	4	5	6	7	8	9	10
Revenue	Cash in hand			-3035.76	-6073.57	-9113.68	-12142.2	-15169.5	-18194.6	-21223.4	-24251.9	-27283.4
	Fish Income		122.922	119.525	115.852	127.654	127.922	129.324	124.101	123.249	118.827	126.585
	Other Income		0	0	0	0	0	0	0	0	0	0.598244
Costs	Total Revenue		122.922	119.525	115.852	127.654	127.922	129.324	124.101	123.249	118.827	127.183
	Variable Cost		-11.7438	-11.4193	-11.0683	-12.196	-12.2215	-12.3555	-11.8564	-11.7751	-11.3526	-12.0938
	Fixed Cost		-3178.6	-3178.6	-3178.6	-3178.6	-3178.6	-3178.6	-3178.6	-3178.6	-3178.6	-3178.6
	Total cost		-3190.34	-3190.02	-3189.67	-3190.8	-3190.82	-3190.96	-3190.46	-3190.38	-3189.95	-3190.69
Depreciation	Benefit before tax		-3066.42	-3068.49	-3070.82	-3059.14	-3057.9	-3055.63	-3059.36	-3059.13	-3062.13	-3053.51
	Depreciation		1	1	1	1	1	1	1	1	1	1
	TAX		0	0	0	0	0	0	0	0	0	0
	Benefit after tax		-3035.76	-3037.81	-3040.11	-3028.55	-3027.32	-3025.07	-3028.76	-3028.53	-3031.5	-3022.98
	Net Flow	0	-3035.76	-6073.57	-9113.68	-12142.2	-15169.5	-18194.6	-21223.4	-24251.9	-27283.4	-30306.4	NPV
	Discounted Flow	0	-2759.78	-5019.48	-6847.24	-8293.3	-9419.09	-10270.4	-10891	-11313.7	-11570.8	-11684.4	-88069.2
	Year	0	1	2	3	4	5	6	7	8	9	10
FISHING	Biomass (Kg)		10.3961	10.2029	10	9.79221	9.41822	9.9026	10.1478	10.1248	10.1229	9.33182
	Catch Callo (Kg)		0.649758	0.637682	0.625002	0.612013	0.588639	0.618913	0.634236	0.6328	0.632684	0.583239
	Effort		0.0129952	0.0127536	0.0125	0.0122403	0.0117728	0.0123783	0.0126847	0.012656	0.0126537	0.0116648
Investment	Total Investment	0	1	2	3	4	5	6	7	8	9	10
Revenue	Cash in hand			-3029.46	-6060.1	-9092.02	-12125.3	-15161.7	-18191.8	-21218.1	-24243.6	-27268.2
	Fish Income		129.952	127.536	125	122.403	117.728	123.783	126.847	126.56	126.537	116.648
	Other Income		0	0	0	0	0	0	0	0	0	0.632926
Costs	Total Revenue		129.952	127.536	125	122.403	117.728	123.783	126.847	126.56	126.537	117.281
	Variable Cost		-12.4154	-12.1847	-11.9424	-11.6942	-11.2476	-11.826	-12.1188	-12.0914	-12.0892	-11.1444
	Fixed Cost		-3178.6	-3178.6	-3178.6	-3178.6	-3178.6	-3178.6	-3178.6	-3178.6	-3178.6	-3178.6
	Total cost		-3191.02	-3190.78	-3190.54	-3190.29	-3189.85	-3190.43	-3190.72	-3190.69	-3190.69	-3189.74
Depreciation	Benefit before tax		-3060.06	-3061.25	-3062.54	-3063.89	-3067.12	-3060.64	-3056.87	-3056.13	-3055.15	-3062.46
	Depreciation		1	1	1	1	1	1	1	1	1	1
	TAX		0	0	0	0	0	0	0	0	0	0
	Benefit after tax		-3029.46	-3030.64	-3031.92	-3033.25	-3036.45	-3030.04	-3026.3	-3025.57	-3024.6	-3031.84
	Net Flow	0	-3029.46	-6060.1	-9092.02	-12125.3	-15161.7	-18191.8	-21218.1	-24243.6	-27268.2	-30300.1	NPV
	Discounted Flow	0	-2754.06	-5008.35	-6830.97	-8281.72	-9414.23	-10268.8	-10888.2	-11309.8	-11564.4	-11682	-88002.5
	Year	0	1	2	3	4	5	6	7	8	9	10
FISHING	Biomass (Kg)		9.67268	10.5193	9.74979	10.4462	10.2854	10.1685	10.1631	10.8872	9.62264	10.7793
	Catch Callo (Kg)		0.604543	0.657456	0.609362	0.652888	0.642836	0.635529	0.635195	0.680449	0.601415	0.673706
	Effort		0.0120909	0.0131491	0.0121872	0.0130578	0.0128567	0.0127106	0.0127039	0.013609	0.0120283	0.0134741
Investment	Total Investment	0	1	2	3	4	5	6	7	8	9	10
Revenue	Cash in hand			-3037.56	-6064.66	-9099.37	-12125.3	-15152	-18179.1	-21205.2	-24222.3	-27252.5
	Fish Income		120.909	131.491	121.872	130.578	128.567	127.106	127.039	136.09	120.283	134.741
	Other Income		0	0	0	0	0	0	0	0	0	0.583239
Costs	Total Revenue		120.909	131.491	121.872	130.578	128.567	127.106	127.039	136.09	120.283	135.324
	Variable Cost		-11.5515	-12.5625	-11.6435	-12.4752	-12.2832	-12.1435	-12.1372	-13.0019	-11.4917	-12.873
	Fixed Cost		-3178.6	-3178.6	-3178.6	-3178.6	-3178.6	-3178.6	-3178.6	-3178.6	-3178.6	-3178.6
	Total cost		-3190.15	-3191.16	-3190.24	-3191.08	-3190.88	-3190.74	-3190.74	-3191.6	-3190.09	-3191.47
Depreciation	Benefit before tax		-3068.24	-3057.67	-3065.37	-3056.5	-3057.32	-3057.64	-3056.7	-3047.51	-3060.81	-3046.15
	Depreciation		1	1	1	1	1	1	1	1	1	1
	TAX		0	0	0	0	0	0	0	0	0	0
	Benefit after tax		-3037.56	-3027.09	-3034.72	-3025.93	-3026.74	-3027.06	-3026.13	-3017.04	-3030.2	-3015.69
	Net Flow	0	-3037.56	-6064.66	-9099.37	-12125.3	-15152	-18179.1	-21205.2	-24222.3	-27252.5	-30268.2	NPV
	Discounted Flow	0	-2761.42	-5012.11	-6836.49	-8281.75	-9408.23	-10261.6	-10881.6	-11299.9	-11557.7	-11669.7	-87970.5
	Year	0	1	2	3	4	5	6	7	8	9	10
FISHING	Biomass (Kg)		10.3347	9.71082	9.63666	10.8636	9.3526	9.83022	9.26639	10.3863	9.80397	10.0564
	Catch Callo (Kg)		0.64592	0.606926	0.602291	0.678976	0.584537	0.614389	0.579149	0.649146	0.612748	0.628524
	Effort		0.0129184	0.0121385	0.0120458	0.0135795	0.0116907	0.0122878	0.011583	0.0129829	0.012255	0.0125705
Investment	Total Investment	0	1	2	3	4	5	6	7	8	9	10
Revenue	Cash in hand			-3030.15	-6066.29	-9102.28	-12123.5	-15160.7	-18191.6	-21227.7	-24250.4	-27278.6
	Fish Income		129.184	121.385	120.458	135.795	116.907	122.878	115.83	129.829	122.55	125.705
	Other Income		0	0	0	0	0	0	0	0	0	0.673706
Costs	Total Revenue		129.184	121.385	120.458	135.795	116.907	122.878	115.83	129.829	122.55	126.379
	Variable Cost		-12.3421	-11.597	-11.5084	-12.9737	-11.1692	-11.7396	-11.0663	-12.4037	-11.7083	-12.0097
	Fixed Cost		-3178.6	-3178.6	-3178.6	-3178.6	-3178.6	-3178.6	-3178.6	-3178.6	-3178.6	-3178.6
	Total cost		-3190.94	-3190.2	-3190.11	-3191.57	-3189.77	-3190.34	-3189.67	-3191	-3190.31	-3190.61
Depreciation	Benefit before tax		-3060.76	-3066.81	-3066.65	-3051.78	-3067.86	-3061.46	-3066.84	-3053.17	-3058.76	-3054.23
	Depreciation		1	1	1	1	1	1	1	1	1	1
	TAX		0	0	0	0	0	0	0	0	0	0
	Benefit after tax		-3030.15	-3036.14	-3035.98	-3021.26	-3037.18	-3030.85	-3036.17	-3022.64	-3028.17	-3023.69
	Net Flow	0	-3030.15	-6066.29	-9102.28	-12123.5	-15160.7	-18191.6	-21227.7	-24250.4	-27278.6	-30302.2	NPV
	Discounted Flow	0	-2754.68	-5013.47	-6838.68	-8280.54	-9413.62	-10268.7	-10893.2	-11313	-11568.8	-11682.8	-88027.4
	Year	0	1	2	3	4	5	6	7	8	9	10
FISHING	Biomass (Kg)		10.1504	10.4915	10.0024	10.4592	9.91483	10.1785	10.4332	9.88975	9.8718	9.69483
	Catch Callo (Kg)		0.634399	0.65572	0.62515	0.653697	0.619677	0.636156	0.652076	0.618109	0.616987	0.605927
	Effort		0.012688	0.0131144	0.012503	0.0130739	0.0123935	0.0127231	0.0130415	0.0123622	0.0123397	0.0121185
Investment	Total Investment	0	1	2	3	4	5	6	7	8	9	10
Revenue	Cash in hand			-3032.21	-6059.62	-9091.51	-12117.3	-15148.2	-18175.1	-21198.2	-24226.4	-27253.9
	Fish Income		126.88	131.144	125.03	130.739	123.935	127.231	130.415	123.622	123.397	121.185
	Other Income		0	0	0	0	0	0	0	0	0	0.628524
Costs	Total Revenue		126.88	131.144	125.03	130.739	123.935	127.231	130.415	123.622	123.397	121.814
	Variable Cost		-12.122	-12.5294	-11.9452	-12.4907	-11.8407	-12.1555	-12.4597	-11.8107	-11.7893	-11.5779
	Fixed Cost		-3178.6	-3178.6	-3178.6	-3178.6	-3178.6	-3178.6	-3178.6	-3178.6	-3178.6	-3178.6
	Total cost		-3190.72	-3191.13	-3190.55	-3191.09	-3190.44	-3190.76	-3191.06	-3190.41	-3190.39	-3190.18
Depreciation	Benefit before tax		-3062.84	-3057.99	-3062.52	-3056.35	-3061.51	-3057.52	-3053.64	-3058.79	-3057.99	-3058.36
	Depreciation		1	1	1	1	1	1	1	1	1	1
	TAX		0	0	0	0	0	0	0	0	0	0
	Benefit after tax		-3032.21	-3027.41	-3031.89	-3025.79	-3030.89	-3026.95	-3023.11	-3028.2	-3027.41	-3027.78
	Net Flow	0	-3032.21	-6059.62	-9091.51	-12117.3	-15148.2	-18175.1	-21198.2	-24226.4	-27253.9	-30281.6	NPV
	Discounted Flow	0	-2756.56	-5007.95	-6830.59	-8276.28	-9405.83	-10259.4	-10878.1	-11301.8	-11558.3	-11674.9	-87949.6
	Year	0	1	2	3	4	5	6	7	8	9	10
FISHING	Biomass (Kg)		9.34357	10.5445	10.296	9.55851	9.85931	9.92913	10.7293	9.66345	10.0005	9.88329
	Catch Callo (Kg)		0.583973	0.659033	0.643497	0.597407	0.616207	0.620571	0.670579	0.603966	0.625029	0.617706
	Effort		0.0116795	0.0131807	0.0128699	0.0119481	0.0123241	0.0124114	0.0134116	0.0120793	0.0125006	0.0123541
Investment	Total Investment	0	1	2	3	4	5	6	7	8	9	10
Revenue	Cash in hand			-3041.24	-6068.06	-9096.66	-12132.5	-15164	-18193.8	-21213.6	-24244.3	-27270.3
	Fish Income		116.795	131.807	128.699	119.481	123.241	124.114	134.116	120.793	125.006	123.541
	Other Income		0	0	0	0	0	0	0	0	0	0.605927
Costs	Total Revenue		116.795	131.807	128.699	119.481	123.241	124.114	134.116	120.793	125.006	124.147
	Variable Cost		-11.1584	-12.5927	-12.2958	-11.4151	-11.7743	-11.8577	-12.8133	-11.5404	-11.9429	-11.803
	Fixed Cost		-3178.6	-3178.6	-3178.6	-3178.6	-3178.6	-3178.6	-3178.6	-3178.6	-3178.6	-3178.6
	Total cost		-3189.76	-3191.19	-3190.9	-3190.02	-3190.37	-3190.46	-3191.41	-3190.14	-3190.54	-3190.4
Depreciation	Benefit before tax		-3071.96	-3057.39	-3059.2	-3066.53	-3062.13	-3060.34	-3050.3	-3061.35	-3056.54	-3056.26
	Depreciation		1	1	1	1	1	1	1	1	1	1
	TAX		0	0	0	0	0	0	0	0	0	0
	Benefit after tax		-3041.24	-3026.81	-3028.6	-3035.87	-3031.51	-3029.74	-3019.79	-3030.73	-3025.97	-3025.69
	Net Flow	0	-3041.24	-6068.06	-9096.66	-12132.5	-15164	-18193.8	-21213.6	-24244.3	-27270.3	-30296	NPV
	Discounted Flow	0	-2764.77	-5014.92	-6834.46	-8286.68	-9415.68	-10269.9	-10885.9	-11310.1	-11565.3	-11680.4	-88028.2
	Year	0	1	2	3	4	5	6	7	8	9	10
FISHING	Biomass (Kg)		9.71057	10.9472	9.31978	9.72021	10.0835	9.82211	9.70645	10.3454	9.20741	9.90194
	Catch Callo (Kg)		0.606911	0.684202	0.582486	0.607513	0.630217	0.613882	0.606653	0.646587	0.575463	0.618871
	Effort		0.0121382	0.013684	0.0116497	0.0121503	0.0126043	0.0122776	0.0121331	0.0129317	0.0115093	0.0123774
Investment	Total Investment	0	1	2	3	4	5	6	7	8	9	10
Revenue	Cash in hand			-3037.14	-6059.44	-9098.97	-12133	-15162	-18193	-21224.2	-24247.3	-27282.2
	Fish Income		121.382	136.84	116.497	121.503	126.043	122.776	121.331	129.317	115.093	123.774
	Other Income		0	0	0	0	0	0	0	0	0	0.617706
Costs	Total Revenue		121.382	136.84	116.497	121.503	126.043	122.776	121.331	129.317	115.093	124.392
	Variable Cost		-11.5967	-13.0736	-11.13	-11.6082	-12.042	-11.7299	-11.5918	-12.3548	-10.9958	-11.8253
	Fixed Cost		-3178.6	-3178.6	-3178.6	-3178.6	-3178.6	-3178.6	-3178.6	-3178.6	-3178.6	-3178.6
	Total cost		-3190.2	-3191.67	-3189.73	-3190.21	-3190.64	-3190.33	-3190.19	-3190.95	-3189.6	-3190.43
Depreciation	Benefit before tax		-3067.81	-3052.83	-3070.23	-3064.71	-3059.6	-3061.55	-3061.86	-3053.64	-3065.5	-3056.03
	Depreciation		1	1	1	1	1	1	1	1	1	1
	TAX		0	0	0	0	0	0	0	0	0	0
	Benefit after tax		-3037.14	-3022.3	-3039.53	-3034.06	-3029	-3030.94	-3031.24	-3023.1	-3034.85	-3025.47
	Net Flow	0	-3037.14	-6059.44	-9098.97	-12133	-15162	-18193	-21224.2	-24247.3	-27282.2	-30307.6	NPV
	Discounted Flow	0	-2761.03	-5007.8	-6836.19	-8287.02	-9414.43	-10269.5	-10891.4	-11311.6	-11570.3	-11684.9	-88034.1
	Year	0	1	2	3	4	5	6	7	8	9	10
FISHING	Biomass (Kg)		9.92387	9.74577	10.0844	10.3428	9.6805	10.1948	9.77654	10.3834	11.0349	10.0996
	Catch Callo (Kg)		0.620242	0.609111	0.630278	0.646427	0.605032	0.637178	0.611033	0.648962	0.68968	0.631225
	Effort		0.0124048	0.0121822	0.0126056	0.0129285	0.0121006	0.0127436	0.0122207	0.0129792	0.0137936	0.0126245
Investment	Total Investment	0	1	2	3	4	5	6	7	8	9	10
Revenue	Cash in hand			-3034.75	-6070.5	-9101.47	-12128.6	-15162.1	-18188.8	-21219.3	-24242	-27256.4
	Fish Income		124.048	121.822	126.056	129.285	121.006	127.436	122.207	129.792	137.936	126.245
	Other Income		0	0	0	0	0	0	0	0	0	0.618871
Costs	Total Revenue		124.048	121.822	126.056	129.285	121.006	127.436	122.207	129.792	137.936	126.864
	Variable Cost		-11.8514	-11.6388	-12.0432	-12.3518	-11.5608	-12.1751	-11.6755	-12.4002	-13.1783	-12.0613
	Fixed Cost		-3178.6	-3178.6	-3178.6	-3178.6	-3178.6	-3178.6	-3178.6	-3178.6	-3178.6	-3178.6
	Total cost		-3190.45	-3190.24	-3190.64	-3190.95	-3190.16	-3190.78	-3190.28	-3191	-3191.78	-3190.66
Depreciation	Benefit before tax		-3065.4	-3066.42	-3061.59	-3057.67	-3064.15	-3057.34	-3061.07	-3053.21	-3044.84	-3053.8
	Depreciation		1	1	1	1	1	1	1	1	1	1
	TAX		0	0	0	0	0	0	0	0	0	0
	Benefit after tax		-3034.75	-3035.75	-3030.97	-3027.09	-3033.51	-3026.77	-3030.46	-3022.68	-3014.39	-3023.26
	Net Flow	0	-3034.75	-6070.5	-9101.47	-12128.6	-15162.1	-18188.8	-21219.3	-24242	-27256.4	-30279.6	NPV
	Discounted Flow	0	-2758.86	-5016.94	-6838.07	-8283.97	-9414.46	-10267.1	-10888.9	-11309.1	-11559.4	-11674.1	-88010.8
	Year	0	1	2	3	4	5	6	7	8	9	10
FISHING	Biomass (Kg)		10.895	10.1258	10.871	9.54139	10.5963	9.98237	9.34955	9.30558	10.0579	10.2305
	Catch Callo (Kg)		0.680939	0.632864	0.679435	0.596337	0.66227	0.623898	0.584347	0.581599	0.628621	0.639404
	Effort		0.0136188	0.0126573	0.0135887	0.0119267	0.0132454	0.012478	0.0116869	0.011632	0.0125724	0.0127881
Investment	Total Investment	0	1	2	3	4	5	6	7	8	9	10
Revenue	Cash in hand			-3023.88	-6055.38	-9077.55	-12113.6	-15136.9	-18166	-21201.3	-24236	-27261.3
	Fish Income		136.188	126.573	135.887	119.267	132.454	124.78	116.869	116.32	125.724	127.881
	Other Income		0	0	0	0	0	0	0	0	0	0.631225
Costs	Total Revenue		136.188	126.573	135.887	119.267	132.454	124.78	116.869	116.32	125.724	128.512
	Variable Cost		-13.0112	-12.0926	-12.9825	-11.3947	-12.6545	-11.9213	-11.1656	-11.1131	-12.0116	-12.2176
	Fixed Cost		-3178.6	-3178.6	-3178.6	-3178.6	-3178.6	-3178.6	-3178.6	-3178.6	-3178.6	-3178.6
	Total cost		-3191.61	-3190.69	-3191.58	-3189.99	-3191.25	-3190.52	-3189.77	-3189.71	-3190.61	-3190.82
Depreciation	Benefit before tax		-3054.42	-3062.12	-3052.7	-3066.73	-3053.8	-3059.74	-3065.9	-3065.39	-3055.89	-3052.31
	Depreciation		1	1	1	1	1	1	1	1	1	1
	TAX		0	0	0	0	0	0	0	0	0	0
	Benefit after tax		-3023.88	-3031.5	-3022.17	-3036.06	-3023.26	-3029.14	-3035.24	-3034.74	-3025.33	-3021.78
	Net Flow	0	-3023.88	-6055.38	-9077.55	-12113.6	-15136.9	-18166	-21201.3	-24236	-27261.3	-30283.1	NPV
	Discounted Flow	0	-2748.98	-5004.44	-6820.09	-8273.76	-9398.8	-10254.2	-10879.6	-11306.3	-11561.5	-11675.4	-87923.1
	Year	0	1	2	3	4	5	6	7	8	9	10
FISHING	Biomass (Kg)		9.66809	9.87564	9.96821	9.94314	9.82215	9.50014	10.3166	9.71607	10.0082	10.5289
	Catch Callo (Kg)		0.604256	0.617227	0.623013	0.621446	0.613885	0.593759	0.644788	0.607254	0.625513	0.658057
	Effort		0.0120851	0.0123445	0.0124603	0.0124289	0.0122777	0.0118752	0.0128958	0.0121451	0.0125103	0.0131611
Investment	Total Investment	0	1	2	3	4	5	6	7	8	9	10
Revenue	Cash in hand			-3037.61	-6071.91	-9104.18	-12135.7	-15167.7	-18202.2	-21226.6	-24256.8	-27282.7
	Fish Income		120.851	123.445	124.603	124.289	122.777	118.752	128.958	121.451	125.103	131.611
	Other Income		0	0	0	0	0	0	0	0	0	0.639404
Costs	Total Revenue		120.851	123.445	124.603	124.289	122.777	118.752	128.958	121.451	125.103	132.251
	Variable Cost		-11.546	-11.7938	-11.9044	-11.8745	-11.73	-11.3454	-12.3205	-11.6033	-11.9522	-12.574
	Fixed Cost		-3178.6	-3178.6	-3178.6	-3178.6	-3178.6	-3178.6	-3178.6	-3178.6	-3178.6	-3178.6
	Total cost		-3190.15	-3190.39	-3190.5	-3190.47	-3190.33	-3189.95	-3190.92	-3190.2	-3190.55	-3191.17
Depreciation	Benefit before tax		-3068.29	-3064.95	-3062.9	-3062.19	-3062.55	-3065.19	-3054.96	-3060.75	-3056.45	-3048.92
	Depreciation		1	1	1	1	1	1	1	1	1	1
	TAX		0	0	0	0	0	0	0	0	0	0
	Benefit after tax		-3037.61	-3034.3	-3032.27	-3031.56	-3031.93	-3034.54	-3024.41	-3030.14	-3025.89	-3018.43
	Net Flow	0	-3037.61	-6071.91	-9104.18	-12135.7	-15167.7	-18202.2	-21226.6	-24256.8	-27282.7	-30301.1	NPV
	Discounted Flow	0	-2761.47	-5018.11	-6840.11	-8288.88	-9417.93	-10274.7	-10892.6	-11316	-11570.5	-11682.4	-88062.6
	Year	0	1	2	3	4	5	6	7	8	9	10
FISHING	Biomass (Kg)		8.68451	9.87349	10.3863	9.50119	9.80451	10.2031	10.2802	10.7759	9.93664	9.86979
	Catch Callo (Kg)		0.542782	0.617093	0.649143	0.593825	0.612782	0.637696	0.64251	0.673497	0.62104	0.616862
	Effort		0.0108556	0.0123419	0.0129829	0.0118765	0.0122556	0.0127539	0.0128502	0.0134699	0.0124208	0.0123372
Investment	Total Investment	0	1	2	3	4	5	6	7	8	9	10
Revenue	Cash in hand			-3048.62	-6082.94	-9110.54	-12147	-15179.2	-18205.8	-21230.7	-24248.9	-27275.6
	Fish Income		108.556	123.419	129.829	118.765	122.556	127.539	128.502	134.699	124.208	123.372
	Other Income		0	0	0	0	0	0	0	0	0	0.658057
Costs	Total Revenue		108.556	123.419	129.829	118.765	122.556	127.539	128.502	134.699	124.208	124.03
	Variable Cost		-10.3714	-11.7913	-12.4037	-11.3467	-11.7089	-12.185	-12.2769	-12.869	-11.8667	-11.7869
	Fixed Cost		-3178.6	-3178.6	-3178.6	-3178.6	-3178.6	-3178.6	-3178.6	-3178.6	-3178.6	-3178.6
	Total cost		-3188.97	-3190.39	-3191	-3189.95	-3190.31	-3190.78	-3190.88	-3191.47	-3190.47	-3190.39
Depreciation	Benefit before tax		-3079.42	-3064.97	-3058.18	-3067.18	-3062.75	-3057.25	-3055.37	-3048.77	-3057.26	-3056.36
	Depreciation		1	1	1	1	1	1	1	1	1	1
	TAX		0	0	0	0	0	0	0	0	0	0
	Benefit after tax		-3048.62	-3034.32	-3027.59	-3036.51	-3032.13	-3026.67	-3024.82	-3018.28	-3026.69	-3025.79
	Net Flow	0	-3048.62	-6082.94	-9110.54	-12147	-15179.2	-18205.8	-21230.7	-24248.9	-27275.6	-30301.4	NPV
	Discounted Flow	0	-2771.47	-5027.23	-6844.88	-8296.6	-9425.07	-10276.7	-10894.7	-11312.3	-11567.5	-11682.5	-88099
	Year	0	1	2	3	4	5	6	7	8	9	10
FISHING	Biomass (Kg)		10.0086	10.201	10.115	9.8011	10.4206	9.38123	9.46666	9.67923	9.59198	10.4127
	Catch Callo (Kg)		0.625536	0.637563	0.632189	0.612568	0.651286	0.586327	0.591666	0.604952	0.599499	0.650797
	Effort		0.0125107	0.0127513	0.0126438	0.0122514	0.0130257	0.0117265	0.0118333	0.012099	0.01199	0.0130159
Investment	Total Investment	0	1	2	3	4	5	6	7	8	9	10
Revenue	Cash in hand			-3033.8	-6064.46	-9095.09	-12128.2	-15153.5	-18189.3	-21223.3	-24253.8	-27284.4
	Fish Income		125.107	127.513	126.438	122.514	130.257	117.265	118.333	120.99	119.9	130.159
	Other Income		0	0	0	0	0	0	0	0	0	0.616862
Costs	Total Revenue		125.107	127.513	126.438	122.514	130.257	117.265	118.333	120.99	119.9	130.776
	Variable Cost		-11.9526	-12.1824	-12.0797	-11.7048	-12.4446	-11.2034	-11.3054	-11.5593	-11.4551	-12.4353
	Fixed Cost		-3178.6	-3178.6	-3178.6	-3178.6	-3178.6	-3178.6	-3178.6	-3178.6	-3178.6	-3178.6
	Total cost		-3190.55	-3190.78	-3190.68	-3190.3	-3191.04	-3189.8	-3189.91	-3190.16	-3190.06	-3191.04
Depreciation	Benefit before tax		-3064.45	-3061.27	-3061.24	-3063.79	-3055.79	-3066.54	-3064.57	-3061.17	-3061.16	-3050.26
	Depreciation		1	1	1	1	1	1	1	1	1	1
	TAX		0	0	0	0	0	0	0	0	0	0
	Benefit after tax		-3033.8	-3030.66	-3030.63	-3033.15	-3025.23	-3035.87	-3033.93	-3030.56	-3030.54	-3019.76
	Net Flow	0	-3033.8	-6064.46	-9095.09	-12128.2	-15153.5	-18189.3	-21223.3	-24253.8	-27284.4	-30304.1	NPV
	Discounted Flow	0	-2758	-5011.95	-6833.27	-8283.75	-9409.11	-10267.4	-10890.9	-11314.6	-11571.2	-11683.6	-88023.8
	Year	0	1	2	3	4	5	6	7	8	9	10
FISHING	Biomass (Kg)		9.82908	9.15025	9.87697	9.71209	10.5491	10.2922	10.8332	10.405	10.184	9.55425
	Catch Callo (Kg)		0.614318	0.571891	0.617311	0.607006	0.659317	0.643265	0.677073	0.65031	0.636499	0.59714
	Effort		0.0122864	0.0114378	0.0123462	0.0121401	0.0131863	0.0128653	0.0135415	0.0130062	0.01273	0.0119428
Investment	Total Investment	0	1	2	3	4	5	6	7	8	9	10
Revenue	Cash in hand			-3035.81	-6078.23	-9111.52	-12145.7	-15169.5	-18195.1	-21213.8	-24236.2	-27260.1
	Fish Income		122.864	114.378	123.462	121.401	131.863	128.653	135.415	130.062	127.3	119.428
	Other Income		0	0	0	0	0	0	0	0	0	0.650797
Costs	Total Revenue		122.864	114.378	123.462	121.401	131.863	128.653	135.415	130.062	127.3	120.079
	Variable Cost		-11.7382	-10.9276	-11.7954	-11.5985	-12.5981	-12.2914	-12.9374	-12.426	-12.1621	-11.41
	Fixed Cost		-3178.6	-3178.6	-3178.6	-3178.6	-3178.6	-3178.6	-3178.6	-3178.6	-3178.6	-3178.6
	Total cost		-3190.34	-3189.53	-3190.4	-3190.2	-3191.2	-3190.89	-3191.54	-3191.03	-3190.76	-3190.01
Depreciation	Benefit before tax		-3066.47	-3073.15	-3063.93	-3064.8	-3054.33	-3056.24	-3049.12	-3052.96	-3054.46	-3059.93
	Depreciation		1	1	1	1	1	1	1	1	1	1
	TAX		0	0	0	0	0	0	0	0	0	0
	Benefit after tax		-3035.81	-3042.42	-3033.29	-3034.15	-3023.79	-3025.68	-3018.63	-3022.43	-3023.92	-3029.33
	Net Flow	0	-3035.81	-6078.23	-9111.52	-12145.7	-15169.5	-18195.1	-21213.8	-24236.2	-27260.1	-30289.5	NPV
	Discounted Flow	0	-2759.83	-5023.33	-6845.62	-8295.66	-9419.04	-10270.7	-10886	-11306.4	-11561	-11677.9	-88045.4
	Year	0	1	2	3	4	5	6	7	8	9	10
FISHING	Biomass (Kg)		9.96013	10.484	10.7572	11.4685	10.6391	10.5742	10.7386	9.16836	9.48473	10.4342
	Catch Callo (Kg)		0.622508	0.655251	0.672322	0.716781	0.664947	0.660886	0.671162	0.573022	0.592795	0.652139
	Effort		0.0124502	0.013105	0.0134464	0.0143356	0.0132989	0.0132177	0.0134232	0.0114604	0.0118559	0.0130428
Investment	Total Investment	0	1	2	3	4	5	6	7	8	9	10
Revenue	Cash in hand			-3034.34	-6061.83	-9085.28	-12099.8	-15122.5	-18145.1	-21164.8	-24201	-27232.8
	Fish Income		124.502	131.05	134.464	143.356	132.989	132.177	134.232	114.604	118.559	130.428
	Other Income		0	0	0	0	0	0	0	0	0	0.59714
Costs	Total Revenue		124.502	131.05	134.464	143.356	132.989	132.177	134.232	114.604	118.559	131.025
	Variable Cost		-11.8947	-12.5204	-12.8466	-13.6961	-12.7057	-12.6281	-12.8244	-10.9492	-11.327	-12.4609
	Fixed Cost		-3178.6	-3178.6	-3178.6	-3178.6	-3178.6	-3178.6	-3178.6	-3178.6	-3178.6	-3178.6
	Total cost		-3190.49	-3191.12	-3191.45	-3192.3	-3191.31	-3191.23	-3191.42	-3189.55	-3189.93	-3191.06
[truncated: 16,028 more rows]

## Sheet: Instructions
Instructions
Authors	Juliano Palacios-Abrantes, Juliana Herrera-Correal, Salvador Rodriguez, Jacy Brunkow, Renato Molina.
Explanation	This tool is intended to estimate the economic profitability of the callo de hacha fishery of La Paz. However, it was built flexible enough that it can be adopted by similar small scale fisheries. The tool is a supplemental material of the following publication
Citation / Reference	Palacios-Abrantes, J., Herrera-Correal J., Rodriguez S., Brunkow J., Molina R., (2018) Evaluating the bio-economic performance of a Callo de hacha (Atrina maura, Atrina tuberculosa & Pinna rugosa) fishery restoration plan in La Paz, Mexico. PLOSOne
Methods	The model uses the mean harvestable biomass and the standard deviation of the mean as the available catch. It then estimates the net present value of the fishery to a 10 years period according the the fishery (e.g. fishing mortality, catch per unit of effort) and economic (e.g. fishing cost, selling price) variables selected. The model runs 1000 simulations and provides results in the form of sce…
Corresponding author	j.palacios@oceans.ubc.ca
Control_Panle_Unique	In this section the user can input the different biological end economic variables of the fishery. Note that some of the parameters are not supposed to be modified.
Control_Panel_Scenario	In this section the user can input different biomass values related to different potential scenarios. The economic variables are static and selected in the "Control_Panel_Unique" section.
To start a simulation	To simulate the 10 years net present value of the fishery first select all the values (note that not all values are essential for the model to run) and then click on the "Simulation" button. Note that there are several Simulation buttons but they all have the same function.
Model Glossary
Concept	Variable	Definition
Biological Inputs	Mean	Harvestable biomass mean
	Standard deviation (SD)	Statistical Standard deviation of the harvestable biomass mean
	FISHING mortality	The percentage of the harvestable biomass to fish
	Conversion factor	Individual-muscle ratio for callo de hacha
	CPUE	Catch per unit of effort
Price	Price Per Kilo	Selling price of the product (ex-vessel price)
Fishing Cost	Fix Cost	Cost of fishing, answers the question: how much does a fishing trip costs?
	Cost per unit of effort	Cost of each fishing trip, value is related to the total amount of fishing trips and the CPUE
	Cost per unit of catch	Cost of processing the product, value is linked to total capture
Cost per unit of effort	Gasoline	Cost of fuel related to fishing trips
	Oil	Cost of engine oil related to fishing trips
	Salary	Fishers salary for each fishing trip
	Other	Other costs that are related to each fishing trip and not the amount of fish caught
Cost per unit of catch	Price Gasoline (L)	Cost of fuel related to transportation of fish in land (e.g. From beach to market)
	Distance (Km)	Distance traveled from landing dock to final selling point
	Truck Consumption (Km/L)	Consumption of vehicle used for transporting landings to selling point
	Truck Capacity (Kg)	Capacity of vehicle used to move landings to final selling point
	Transport per kilo	Estimation of cost per kilo of transporting fish from landing dock to selling point
	Ice (bag) price	Cost of ice bags needed for transportation (and fishing)
	Kilos of product per Ice bag	Number of kilos that each ice bag covers
	Ice per kilo	Cost of ice per kilo of landing callo
Fix costs (yearly)	Fishing Permit	Fishing permit related to the callo de hacha fishery
	Boating permit	Boat permit related to fishing activity
	Gear Maintenance	Gear Maintenance (e.g. Compressor, scuba suits)
	Monitoring	Monitoring of biomass for sampling
	Enforcing	Enforcing the allocated fishing area
	Boat Maintenance	Boat Maintenance
	Engine Maintenance	Engine Maintenance
	Boat Percentage used by fishery	Boat Percentage used by fishery to divide the engine and boat maintenance
Investment	Investment in the fishery	Initial and subsequent capital investment in the fishery
Accountability	Discount rate	Future value of present money
	Depreciation	Years of depreciation
	Tax	Selling TAX over product
Other sources of income	Any other source of income	Any other source of income

## Sheet: Control_Panel_Unique
Control Panel								Results								Glossary
																Concept	Variable	Definition
Biological inputs			Fishing Cost			Accountability										Biological Inputs	Mean	Harvestable biomass mean
Mean	1		Fixed cost	3178.6		Discount rate	0.1										Standard deviation (SD)	Statistical Standard deviation of the harvestable biomass mean
SD	1		Cost per unit effort	4		Depreciation	0.1										FISHING mortality	The percentage of the harvestable biomass to fish
FISHING mortality	0.01		Cost per unit catch	19.0278		Tax	0.01										Conversion factor	Individual-muscle ratio for callo de hacha
Conversion factor	0.01																CPUE	Catch per unit of effort
CPUE (callo)	1															Price	Price Per Kilo	Selling price of the product (ex-vessel price)
																Fishing Cost	Fix Cost	Cost of fishing, answers the question: how much does a fishing trip costs?
Price per kilo	1		Cost per unit of effort			Other sources of income											Cost per unit of effort	Cost of each fishing trip, value is related to the total amount of fishing trips and the CPUE
			Gasoline	1		0											Cost per unit of catch	Cost of processing the product, value is linked to total capture
			Oil	1		1										Cost per unit of effort	Gasoline	Cost of fuel related to fishing trips
			Salary	1		2											Oil	Cost of engine oil related to fishing trips
			Other	1		3											Salary	Fishers salary for each fishing trip
						4											Other	Other costs that are related to each fishing trip and not the amount of fish caught
						5										Cost per unit of catch	Price Gasoline (L)	Cost of fuel related to transportation of fish in land (e.g. From beach to market)
Do not modify cells in yellow			Cost per unit of catch			6											Distance (Km)	Distance traveled from landing dock to final selling point
			Price Gasoline (L)	1		7											Truck Consumption (Km/L)	Consumption of vehicle used for transporting landings to selling point
			Distance (Km)	1		8											Truck Capacity (Kg)	Capacity of vehicle used to move landings to final selling point
			Truck Consumption (Km/L)	1		9											Transport per kilo	Estimation of cost per kilo of transporting fish from landing dock to selling point
			Partial 1	17.7778		10											Ice (bag) price	Cost of ice bags needed for transportation (and fishing)
			Truck Capacity (Kg)	1													Kilos of product per Ice bag	Number of kilos that each ice bag covers
			Transport per kilo	17.7778				Summary of Results									Ice per kilo	Cost of ice per kilo of landing callo
			Ice (bag) price	1				N simulations	Min	Mean	Max	Lower CI	Upper CI	Standard deviation		Fix costs (yearly)	Fishing Permit	Fishing permit related to the callo de hacha fishery
			Kilos of product per Ice bag	1				1000	-88222.2	-88013	-87813.4	-88013.4	-88012.5	58.5928			Boating permit	Boat permit related to fishing activity
			Ice per kilo	1.25													Gear Maintenance	Gear Maintenance (e.g. Compressor, scuba suits)
								Disaggregated Results									Monitoring	Monitoring of biomass for sampling
								CAT	LCL	UCL	FREQ	REL FREQ	ABS FREQ				Enforcing	Enforcing the allocated fishing area
			Fix costs (yearly)					$-89 - $-89	-88223	-88183	2	0.002	0.002				Boat Maintenance	Boat Maintenance
			Fishing Permit	1				$-89 - $-89	-88182	-88142	16	0.016	0.018				Engine Maintenance	Engine Maintenance
			Boating permit	1				$-89 - $-89	-88141	-88101	47	0.047	0.065				Boat Percentage used by fishery	Boat Percentage used by fishery to divide the engine and boat maintenance
			Gear Maintenance	1				$-89 - $-89	-88100	-88060	136	0.136	0.201			Investment	Investment in the fishery	Initial and subsequent capital investment in the fishery
			Monitoring	1				$-89 - $-89	-88059	-88019	253	0.253	0.454			Accountability	Discount rate	Future value of present money
			Enforcing	1				$-89 - $-88	-88018	-87978	276	0.276	0.73				Depreciation	Years of depreciation
			Boat Maintenance	1				$-88 - $-88	-87977	-87937	173	0.173	0.903				Tax	Selling TAX over product
			Engine Maintenance	1				$-88 - $-88	-87936	-87896	75	0.075	0.978			Other sources of income	Any other source of income	Any other source of income
			Boat Percentage used by fishery	0.01				$-88 - $-88	-87895	-87855	16	0.016	0.994
								$-88 - $-88	-87854	-87814	5	0.005	0.999
			Investment in the fishery ($)
			Year	Investment	Concept
			0	1	Initial investment
			1	0
			2	0
			3	0
			4	0
			5	0
			6	0
			7	0
			8	0
			9	0
			10	0

## Sheet: Simulation (1)
Cash Flow Analysis Callo de Hacha
	Years in the future
STDEViables		0	1	2	3	4	5	6	7	8	9	10														Note that is thousands
Price per kilo		200														Celda	n	NPV (dlr)		N	max	min	bin	bin width		CAT	LCL	UCL	FREQ	REL FREQ	ABS FREQ
Conversion factor		0.25														44	0	-86974.3		1000	-86494.4	-87986.1	10	150		$-88 - $-88	-87987	-87838	3	0.003	0.003
Fixed Cost		-3178.6														62	1	-87288.2								$-88 - $-88	-87837	-87688	21	0.021	0.024
Variable Cost																80	2	-87179.8								$-88 - $-88	-87687	-87538	53	0.053	0.077
Total Investment (0)		10	0	0	0	0	0	0	0	0	0	0				98	3	-87274.8								$-88 - $-88	-87537	-87388	107	0.107	0.184
Tax		0.01														116	4	-87491.6								$-88 - $-88	-87387	-87238	170	0.17	0.354
Other Income		0	0	0	0	0	0	0	0	0	0	0				134	5	-87063.8								$-88 - $-88	-87237	-87088	227	0.227	0.581
Cost per unit of effort		4														152	6	-86885.4								$-88 - $-87	-87087	-86938	214	0.214	0.795
Cost perunit of catch		19.0278														170	7	-87028.1								$-87 - $-87	-86937	-86788	128	0.128	0.923
Discount rate		0.1														188	8	-86765.5								$-87 - $-87	-86787	-86638	51	0.051	0.974
FISHING mortallity		0.25														206	9	-87541.8								$-87 - $-87	-86637	-86488	26	0.026	1
CPUE		50														224	10	-87203.1
Depreciation		0.1														242	11	-87491.2
																260	12	-86808.6
Mean		13														278	13	-87540.1
Standard Deviation		2.16025														296	14	-87625.4
																314	15	-87147.5
																332	16	-86782.7
																350	17	-86982.6
																368	18	-87227.2
																386	19	-86606.2
																404	20	-87296.1
	Year	0	1	2	3	4	5	6	7	8	9	10				422	21	-87667.7
FISHING	Biomass (Kg)		12.6935	14.9403	13.7636	13.6341	13.938	12.0761	11.9148	14.1538	15.3833	13.4386				440	22	-87233.7
	Catch Callo (Kg)		0.793345	0.933769	0.860225	0.852132	0.871126	0.754758	0.744673	0.884613	0.961458	0.839912				458	23	-86871.1
	Effort		0.0158669	0.0186754	0.0172045	0.0170426	0.0174225	0.0150952	0.0148935	0.0176923	0.0192292	0.0167982				476	24	-86628.2
Investment	Total Investment	10	0	0	0	0	0	0	0	0	0	0				494	25	-87550.5
Revenue	Cash in hand			-3004.74	-5984.33	-8977.09	-11971.3	-14962.1	-17973.8	-20987.2	-23975.6	-26950.2				512	26	-87087.3
	Fish Income		158.669	186.754	172.045	170.426	174.225	150.952	148.935	176.923	192.292	167.982				530	27	-87925.7
	Other Income		0	0	0	0	0	0	0	0	0	0				548	28	-87103.1
Costs	Total Revenue		158.669	186.754	172.045	170.426	174.225	150.952	148.935	176.923	192.292	167.982				566	29	-86986.6
	Variable Cost		-15.1591	-17.8423	-16.437	-16.2824	-16.6453	-14.4218	-14.229	-16.903	-18.3713	-16.0489				584	30	-87768.3
	Fixed Cost		-3178.6	-3178.6	-3178.6	-3178.6	-3178.6	-3178.6	-3178.6	-3178.6	-3178.6	-3178.6				602	31	-87256.9
	Total cost		-3193.76	-3196.44	-3195.04	-3194.88	-3195.25	-3193.02	-3192.83	-3195.5	-3196.97	-3194.65				620	32	-87287.4
Depreciation	Benefit before tax		-3035.09	-3009.69	-3022.99	-3024.46	-3021.02	-3042.07	-3043.89	-3018.58	-3004.68	-3026.67				638	33	-87244.5
	Depreciation		1	1	1	1	1	1	1	1	1	1				656	34	-87517.3
	TAX		0	0	0	0	0	0	0	0	0	0				674	35	-86555.1
	Benefit after tax		-3004.74	-2979.59	-2992.76	-2994.21	-2990.81	-3011.65	-3013.46	-2988.39	-2974.63	-2996.4				692	36	-86925.2
	Net Flow	0	-3004.74	-5984.33	-8977.09	-11971.3	-14962.1	-17973.8	-20987.2	-23975.6	-26950.2	-29946.6	NPV	Initial Investment		710	37	-87088
	Discounted Flow	0	-2731.58	-4945.73	-6744.62	-8176.56	-9290.3	-10145.7	-10769.8	-11184.8	-11429.5	-11545.7	-86974.3	10		728	38	-86999
	Year	0	1	2	3	4	5	6	7	8	9	10				746	39	-87127
FISHING	Biomass (Kg)		10.6683	12.7843	11.4886	14.8665	14.3724	12.1794	13.4611	14.5278	11.86	11.5237				764	40	-86646.1
	Catch Callo (Kg)		0.666767	0.799019	0.718037	0.929159	0.898275	0.761211	0.841318	0.907985	0.74125	0.720229				782	41	-87594.8
	Effort		0.0133353	0.0159804	0.0143607	0.0185832	0.0179655	0.0152242	0.0168264	0.0181597	0.014825	0.0144046				800	42	-87240.7
Investment	Total Investment	10	0	0	0	0	0	0	0	0	0	0				818	43	-87368.6
Revenue	Cash in hand			-3027.41	-6031.13	-9049.36	-12029.8	-15015.7	-18026.2	-21022.4	-24006.6	-27020.6				836	44	-87403.3
	Fish Income		133.353	159.804	143.607	185.832	179.655	152.242	168.264	181.597	148.25	144.046				854	45	-86983.3
	Other Income		0	0	0	0	0	0	0	0	0	0.839912				872	46	-87081.4
Costs	Total Revenue		133.353	159.804	143.607	185.832	179.655	152.242	168.264	181.597	148.25	144.886				890	47	-86865.1
	Variable Cost		-12.7404	-15.2675	-13.7201	-17.7542	-17.164	-14.5451	-16.0757	-17.3496	-14.1636	-13.762				908	48	-87594.1
	Fixed Cost		-3178.6	-3178.6	-3178.6	-3178.6	-3178.6	-3178.6	-3178.6	-3178.6	-3178.6	-3178.6				926	49	-87216.2
	Total cost		-3191.34	-3193.87	-3192.32	-3196.35	-3195.76	-3193.15	-3194.68	-3195.95	-3192.76	-3192.36				944	50	-86847.7
Depreciation	Benefit before tax		-3057.99	-3034.06	-3048.71	-3010.52	-3016.11	-3040.9	-3026.41	-3014.35	-3044.51	-3047.48				962	51	-87372.6
	Depreciation		1	1	1	1	1	1	1	1	1	1				980	52	-87064.7
	TAX		0	0	0	0	0	0	0	0	0	0				998	53	-87252.8
	Benefit after tax		-3027.41	-3003.72	-3018.23	-2980.42	-2985.95	-3010.49	-2996.15	-2984.21	-3014.07	-3017				1016	54	-87319.7
	Net Flow	0	-3027.41	-6031.13	-9049.36	-12029.8	-15015.7	-18026.2	-21022.4	-24006.6	-27020.6	-30037.6	NPV	Initial Investment		1034	55	-86857.2
	Discounted Flow	0	-2752.19	-4984.41	-6798.91	-8216.5	-9323.58	-10175.3	-10787.8	-11199.2	-11459.4	-11580.8	-87288.2	10		1052	56	-87233.5
	Year	0	1	2	3	4	5	6	7	8	9	10				1070	57	-86980.1
FISHING	Biomass (Kg)		13.3049	13.251	13.1097	11.1438	12.212	13.629	13.2195	13.6373	13.7945	12.8772				1088	58	-87245.4
	Catch Callo (Kg)		0.831559	0.828187	0.819356	0.696489	0.763248	0.851814	0.826218	0.852331	0.862158	0.804826				1106	59	-86972.7
	Effort		0.0166312	0.0165637	0.0163871	0.0139298	0.015265	0.0170363	0.0165244	0.0170466	0.0172432	0.0160965				1124	60	-87233.4
Investment	Total Investment	10	0	0	0	0	0	0	0	0	0	0				1142	61	-87042.9
Revenue	Cash in hand			-2997.9	-5996.4	-8996.48	-12018.6	-15028.7	-18023	-21021.8	-24016	-27008.4				1160	62	-86668
	Fish Income		166.312	165.637	163.871	139.298	152.65	170.363	165.244	170.466	172.432	160.965				1178	63	-87490.3
	Other Income		0	0	0	0	0	0	0	0	0	0.720229				1196	64	-87346.2
Costs	Total Revenue		166.312	165.637	163.871	139.298	152.65	170.363	165.244	170.466	172.432	161.686				1214	65	-86880.1
	Variable Cost		-15.8892	-15.8248	-15.6561	-13.3084	-14.584	-16.2763	-15.7872	-16.2862	-16.4739	-15.3784				1232	66	-86696.8
	Fixed Cost		-3178.6	-3178.6	-3178.6	-3178.6	-3178.6	-3178.6	-3178.6	-3178.6	-3178.6	-3178.6				1250	67	-87055
	Total cost		-3194.49	-3194.42	-3194.26	-3191.91	-3193.18	-3194.88	-3194.39	-3194.89	-3195.07	-3193.98				1268	68	-87059.9
Depreciation	Benefit before tax		-3028.18	-3028.79	-3030.38	-3052.61	-3040.53	-3024.51	-3029.14	-3024.42	-3022.64	-3032.29				1286	69	-87230.1
	Depreciation		1	1	1	1	1	1	1	1	1	1				1304	70	-87447.3
	TAX		0	0	0	0	0	0	0	0	0	0				1322	71	-87379
	Benefit after tax		-2997.9	-2998.5	-3000.08	-3022.08	-3010.13	-2994.27	-2998.85	-2994.18	-2992.42	-3001.97				1340	72	-86811.4
	Net Flow	0	-2997.9	-5996.4	-8996.48	-12018.6	-15028.7	-18023	-21021.8	-24016	-27008.4	-30010.4	NPV	Initial Investment		1358	73	-87096.5
	Discounted Flow	0	-2725.36	-4955.7	-6759.19	-8208.84	-9331.63	-10173.5	-10787.5	-11203.6	-11454.2	-11570.3	-87179.8	10		1376	74	-87616.2
	Year	0	1	2	3	4	5	6	7	8	9	10				1394	75	-86914.3
FISHING	Biomass (Kg)		9.15392	14.7289	13.6973	14.8725	14.1906	14.2296	7.66764	10.466	13.5313	12.7505				1412	76	-86700.6
	Catch Callo (Kg)		0.57212	0.920554	0.856083	0.929533	0.886912	0.889352	0.479227	0.654128	0.845709	0.796904				1430	77	-87003.8
	Effort		0.0114424	0.0184111	0.0171217	0.0185907	0.0177382	0.017787	0.00958455	0.0130826	0.0169142	0.0159381				1448	78	-87717.1
Investment	Total Investment	10	0	0	0	0	0	0	0	0	0	0				1466	79	-86962
Revenue	Cash in hand			-3044.36	-6026.32	-9019.82	-12000.2	-14988.2	-17975.7	-21036.7	-24066.4	-27061.7				1484	80	-87271.3
	Fish Income		114.424	184.111	171.217	185.907	177.382	177.87	95.8455	130.826	169.142	159.381				1502	81	-86925.1
	Other Income		0	0	0	0	0	0	0	0	0	0.804826				1520	82	-87134.4
Costs	Total Revenue		114.424	184.111	171.217	185.907	177.382	177.87	95.8455	130.826	169.142	160.186				1538	83	-87749
	Variable Cost		-10.9319	-17.5897	-16.3578	-17.7613	-16.9469	-16.9935	-9.15697	-12.4989	-16.1596	-15.2271				1556	84	-87288.5
	Fixed Cost		-3178.6	-3178.6	-3178.6	-3178.6	-3178.6	-3178.6	-3178.6	-3178.6	-3178.6	-3178.6				1574	85	-87583.1
	Total cost		-3189.53	-3196.19	-3194.96	-3196.36	-3195.55	-3195.59	-3187.76	-3191.1	-3194.76	-3193.83				1592	86	-87302.2
Depreciation	Benefit before tax		-3075.11	-3012.08	-3023.74	-3010.45	-3018.16	-3017.72	-3091.91	-3060.27	-3025.62	-3033.64				1610	87	-87013.6
	Depreciation		1	1	1	1	1	1	1	1	1	1				1628	88	-86890.7
	TAX		0	0	0	0	0	0	0	0	0	0				1646	89	-86889.9
	Benefit after tax		-3044.36	-2981.96	-2993.5	-2980.35	-2987.98	-2987.55	-3060.99	-3029.67	-2995.36	-3003.3				1664	90	-87345
	Net Flow	0	-3044.36	-6026.32	-9019.82	-12000.2	-14988.2	-17975.7	-21036.7	-24066.4	-27061.7	-30065	NPV	Initial Investment		1682	91	-87199.1
	Discounted Flow	0	-2767.6	-4980.43	-6776.72	-8196.28	-9306.46	-10146.8	-10795.1	-11227.1	-11476.8	-11591.4	-87274.8	10		1700	92	-87196.7
	Year	0	1	2	3	4	5	6	7	8	9	10				1718	93	-87013.9
FISHING	Biomass (Kg)		10.9271	9.76715	17.2225	13.2326	10.0081	9.79595	12.3111	11.0607	14.4319	10.7863				1736	94	-87570.9
	Catch Callo (Kg)		0.682946	0.610447	1.0764	0.827035	0.625507	0.612247	0.769446	0.691292	0.901996	0.674143				1754	95	-87146
	Effort		0.0136589	0.0122089	0.0215281	0.0165407	0.0125101	0.0122449	0.0153889	0.0138258	0.0180399	0.0134829				1772	96	-87463.7
Investment	Total Investment	10	0	0	0	0	0	0	0	0	0	0				1790	97	-87229.1
Revenue	Cash in hand			-3024.51	-6062	-9016.05	-12014.8	-15049.6	-18086.7	-21095.7	-24118.8	-27104				1808	98	-87417.7
	Fish Income		136.589	122.089	215.281	165.407	125.101	122.449	153.889	138.258	180.399	134.829				1826	99	-87137.2
	Other Income		0	0	0	0	0	0	0	0	0	0.796904				1844	100	-87026.6
Costs	Total Revenue		136.589	122.089	215.281	165.407	125.101	122.449	153.889	138.258	180.399	135.626				1862	101	-86949.6
	Variable Cost		-13.0496	-11.6643	-20.5677	-15.8028	-11.952	-11.6987	-14.7024	-13.2091	-17.2351	-12.8814				1880	102	-87702.9
	Fixed Cost		-3178.6	-3178.6	-3178.6	-3178.6	-3178.6	-3178.6	-3178.6	-3178.6	-3178.6	-3178.6				1898	103	-87380.9
	Total cost		-3191.65	-3190.26	-3199.17	-3194.4	-3190.55	-3190.3	-3193.3	-3191.81	-3195.84	-3191.48				1916	104	-87104.4
Depreciation	Benefit before tax		-3055.06	-3068.17	-2983.89	-3029	-3065.45	-3067.85	-3039.41	-3053.55	-3015.44	-3055.86				1934	105	-86961.4
	Depreciation		1	1	1	1	1	1	1	1	1	1				1952	106	-87293.1
	TAX		0	0	0	0	0	0	0	0	0	0				1970	107	-87332.4
	Benefit after tax		-3024.51	-3037.49	-2954.05	-2998.71	-3034.8	-3037.17	-3009.02	-3023.02	-2985.28	-3025.3				1988	108	-87117.6
	Net Flow	0	-3024.51	-6062	-9016.05	-12014.8	-15049.6	-18086.7	-21095.7	-24118.8	-27104	-30129.3	NPV	Initial Investment		2006	109	-87091.9
	Discounted Flow	0	-2749.55	-5009.92	-6773.89	-8206.24	-9344.59	-10209.5	-10825.5	-11251.6	-11494.8	-11616.2	-87491.6	10		2024	110	-87006.9
	Year	0	1	2	3	4	5	6	7	8	9	10				2042	111	-87108.9
FISHING	Biomass (Kg)		13.722	10.1986	14.2133	12.2834	14.9599	14.15	15.4535	13.4851	14.511	15.3969				2060	112	-87624.1
	Catch Callo (Kg)		0.857622	0.63741	0.888334	0.76771	0.934996	0.884377	0.965842	0.842817	0.906936	0.962306				2078	113	-87194.4
	Effort		0.0171524	0.0127482	0.0177667	0.0153542	0.0186999	0.0176875	0.0193168	0.0168563	0.0181387	0.0192461				2096	114	-86860.1
Investment	Total Investment	10	0	0	0	0	0	0	0	0	0	0				2114	115	-87050.8
Revenue	Cash in hand			-2993.23	-6025.89	-9013.62	-12023	-15002.3	-17990.8	-20964.6	-23960.5	-26944.9				2132	116	-87352.3
	Fish Income		171.524	127.482	177.667	153.542	186.999	176.875	193.168	168.563	181.387	192.461				2150	117	-87035.6
	Other Income		0	0	0	0	0	0	0	0	0	0.674143				2168	118	-87065.3
Costs	Total Revenue		171.524	127.482	177.667	153.542	186.999	176.875	193.168	168.563	181.387	193.135				2186	119	-86947.2
	Variable Cost		-16.3873	-12.1795	-16.9741	-14.6692	-17.8657	-16.8985	-18.4551	-16.1044	-17.3295	-18.3875				2204	120	-87390.1
	Fixed Cost		-3178.6	-3178.6	-3178.6	-3178.6	-3178.6	-3178.6	-3178.6	-3178.6	-3178.6	-3178.6				2222	121	-87334.2
	Total cost		-3194.99	-3190.78	-3195.57	-3193.27	-3196.47	-3195.5	-3197.06	-3194.7	-3195.93	-3196.99				2240	122	-86817.7
Depreciation	Benefit before tax		-3023.46	-3063.3	-3017.91	-3039.73	-3009.47	-3018.62	-3003.89	-3026.14	-3014.54	-3003.85				2258	123	-87063.4
	Depreciation		1	1	1	1	1	1	1	1	1	1				2276	124	-86995.2
	TAX		0	0	0	0	0	0	0	0	0	0				2294	125	-87350.5
	Benefit after tax		-2993.23	-3032.66	-2987.73	-3009.33	-2979.37	-2988.44	-2973.85	-2995.88	-2984.4	-2973.81				2312	126	-87011.4
	Net Flow	0	-2993.23	-6025.89	-9013.62	-12023	-15002.3	-17990.8	-20964.6	-23960.5	-26944.9	-29918.7	NPV	Initial Investment		2330	127	-87344.3
	Discounted Flow	0	-2721.12	-4980.08	-6772.07	-8211.84	-9315.26	-10155.3	-10758.2	-11177.7	-11427.3	-11535	-87063.8	10		2348	128	-87264.6
	Year	0	1	2	3	4	5	6	7	8	9	10				2366	129	-87028
FISHING	Biomass (Kg)		16.3271	18.0295	11.0893	9.73645	13.2824	13.898	11.4617	12.4695	11.4133	11.6079				2384	130	-86888.2
	Catch Callo (Kg)		1.02044	1.12685	0.693079	0.608528	0.830149	0.868622	0.716359	0.779343	0.713329	0.725493				2402	131	-87141.5
	Effort		0.0204089	0.0225369	0.0138616	0.0121706	0.016603	0.0173724	0.0143272	0.0155869	0.0142666	0.0145099				2420	132	-87617.4
Investment	Total Investment	10	0	0	0	0	0	0	0	0	0	0				2438	133	-86556.8
Revenue	Cash in hand			-2964.07	-5909.08	-8931.78	-11969.6	-14967.8	-17959	-20977.5	-23984.8	-27003.9				2456	134	-86687.6
	Fish Income		204.089	225.369	138.616	121.706	166.03	173.724	143.272	155.869	142.666	145.099				2474	135	-87024.8
	Other Income		0	0	0	0	0	0	0	0	0	0.962306				2492	136	-87145.7
Costs	Total Revenue		204.089	225.369	138.616	121.706	166.03	173.724	143.272	155.869	142.666	146.061				2510	137	-86650.5
	Variable Cost		-19.4984	-21.5315	-13.2432	-11.6276	-15.8623	-16.5974	-13.688	-14.8915	-13.6301	-13.8626				2528	138	-87729.3
	Fixed Cost		-3178.6	-3178.6	-3178.6	-3178.6	-3178.6	-3178.6	-3178.6	-3178.6	-3178.6	-3178.6				2546	139	-87341.5
	Total cost		-3198.1	-3200.13	-3191.84	-3190.23	-3194.46	-3195.2	-3192.29	-3193.49	-3192.23	-3192.46				2564	140	-86851.9
Depreciation	Benefit before tax		-2994.01	-2974.76	-3053.23	-3068.52	-3028.43	-3021.47	-3049.02	-3037.62	-3049.56	-3046.4				2582	141	-86849.1
	Depreciation		1	1	1	1	1	1	1	1	1	1				2600	142	-87167.3
	TAX		0	0	0	0	0	0	0	0	0	0				2618	143	-87671
	Benefit after tax		-2964.07	-2945.01	-3022.7	-3037.84	-2998.15	-2991.26	-3018.53	-3007.25	-3019.07	-3015.94				2636	144	-86916.1
	Net Flow	0	-2964.07	-5909.08	-8931.78	-11969.6	-14967.8	-17959	-20977.5	-23984.8	-27003.9	-30019.8	NPV	Initial Investment		2654	145	-86969.6
	Discounted Flow	0	-2694.61	-4883.54	-6710.58	-8175.41	-9293.8	-10137.4	-10764.8	-11189.1	-11452.3	-11573.9	-86885.4	10		2672	146	-87655
	Year	0	1	2	3	4	5	6	7	8	9	10				2690	147	-87136.1
FISHING	Biomass (Kg)		13.7411	15.378	15.5197	10.9622	15.3937	8.72476	13.3445	10.3071	8.18015	13.9915				2708	148	-86771
	Catch Callo (Kg)		0.858817	0.961123	0.969984	0.685137	0.962106	0.545298	0.834028	0.644197	0.511259	0.87447				2726	149	-86905.4
	Effort		0.0171763	0.0192225	0.0193997	0.0137027	0.0192421	0.010906	0.0166806	0.0128839	0.0102252	0.0174894				2744	150	-87109.8
Investment	Total Investment	10	0	0	0	0	0	0	0	0	0	0				2762	151	-87690.3
Revenue	Cash in hand			-2993.01	-5967.71	-8940.81	-11964.9	-14939.4	-17988.6	-20986.1	-24017.5	-27072.8				2780	152	-87466.5
	Fish Income		171.763	192.225	193.997	137.027	192.421	109.06	166.806	128.839	102.252	174.894				2798	153	-87592.2
	Other Income		0	0	0	0	0	0	0	0	0	0.725493				2816	154	-87023
Costs	Total Revenue		171.763	192.225	193.997	137.027	192.421	109.06	166.806	128.839	102.252	175.62				2834	155	-86855.8
	Variable Cost		-16.4101	-18.3649	-18.5342	-13.0914	-18.3837	-10.4194	-15.9364	-12.3092	-9.76903	-16.7092				2852	156	-87092.7
	Fixed Cost		-3178.6	-3178.6	-3178.6	-3178.6	-3178.6	-3178.6	-3178.6	-3178.6	-3178.6	-3178.6				2870	157	-86730.5
	Total cost		-3195.01	-3196.96	-3197.13	-3191.69	-3196.98	-3189.02	-3194.54	-3190.91	-3188.37	-3195.31				2888	158	-87323
Depreciation	Benefit before tax		-3023.25	-3004.74	-3003.14	-3054.66	-3004.56	-3079.96	-3027.73	-3062.07	-3086.12	-3019.69				2906	159	-86907.6
	Depreciation		1	1	1	1	1	1	1	1	1	1				2924	160	-87141.2
	TAX		0	0	0	0	0	0	0	0	0	0				2942	161	-87042.7
	Benefit after tax		-2993.01	-2974.69	-2973.11	-3024.12	-2974.52	-3049.16	-2997.45	-3031.45	-3055.26	-2989.49				2960	162	-87164.1
	Net Flow	0	-2993.01	-5967.71	-8940.81	-11964.9	-14939.4	-17988.6	-20986.1	-24017.5	-27072.8	-30062.3	NPV	Initial Investment		2978	163	-86661.9
	Discounted Flow	0	-2720.92	-4931.99	-6717.37	-8172.21	-9276.22	-10154.1	-10769.2	-11204.3	-11481.5	-11590.3	-87028.1	10		2996	164	-87642.1
	Year	0	1	2	3	4	5	6	7	8	9	10				3014	165	-86991.7
FISHING	Biomass (Kg)		12.658	15.0966	14.942	11.6409	17.2639	15.059	13.966	17.4498	11.2657	9.98262				3032	166	-86910.9
	Catch Callo (Kg)		0.791126	0.943539	0.933876	0.727554	1.07899	0.941186	0.872874	1.09061	0.704104	0.623914				3050	167	-87498.4
	Effort		0.0158225	0.0188708	0.0186775	0.0145511	0.0215798	0.0188237	0.0174575	0.0218122	0.0140821	0.0124783				3068	168	-87351.7
Investment	Total Investment	10	0	0	0	0	0	0	0	0	0	0				3086	169	-87545.5
Revenue	Cash in hand			-3005.14	-5982.98	-8962.55	-11979.1	-14932.7	-17910.9	-20901.4	-23852.9	-26873.6				3104	170	-87388.4
	Fish Income		158.225	188.708	186.775	145.511	215.798	188.237	174.575	218.122	140.821	124.783				3122	171	-87292.5
	Other Income		0	0	0	0	0	0	0	0	0	0.87447				3140	172	-87462
Costs	Total Revenue		158.225	188.708	186.775	145.511	215.798	188.237	174.575	218.122	140.821	125.657				3158	173	-87089.3
	Variable Cost		-15.1167	-18.0289	-17.8443	-13.9019	-20.6171	-17.984	-16.6787	-20.8391	-13.4539	-11.9216				3176	174	-87337.2
	Fixed Cost		-3178.6	-3178.6	-3178.6	-3178.6	-3178.6	-3178.6	-3178.6	-3178.6	-3178.6	-3178.6				3194	175	-86690.2
	Total cost		-3193.72	-3196.63	-3196.44	-3192.5	-3199.22	-3196.58	-3195.28	-3199.44	-3192.05	-3190.52				3212	176	-87560.7
Depreciation	Benefit before tax		-3035.49	-3007.92	-3009.67	-3046.99	-2983.42	-3008.35	-3020.7	-2981.32	-3051.23	-3064.86				3230	177	-86736.7
	Depreciation		1	1	1	1	1	1	1	1	1	1				3248	178	-87146.8
	TAX		0	0	0	0	0	0	0	0	0	0				3266	179	-86648.9
	Benefit after tax		-3005.14	-2977.84	-2979.57	-3016.52	-2953.58	-2978.26	-2990.5	-2951.5	-3020.72	-3034.22				3284	180	-86958.1
	Net Flow	0	-3005.14	-5982.98	-8962.55	-11979.1	-14932.7	-17910.9	-20901.4	-23852.9	-26873.6	-29907.9	NPV	Initial Investment		3302	181	-86918.6
	Discounted Flow	0	-2731.94	-4944.61	-6733.7	-8181.87	-9272.01	-10110.2	-10725.7	-11127.6	-11397	-11530.8	-86765.5	10		3320	182	-87576.7
	Year	0	1	2	3	4	5	6	7	8	9	10				3338	183	-86933.5
FISHING	Biomass (Kg)		11.1752	11.0891	9.53006	10.2229	18.052	12.5263	14.0232	10.8568	12.9015	11.0109				3356	184	-87097.4
	Catch Callo (Kg)		0.698453	0.693068	0.595629	0.638929	1.12825	0.782896	0.876447	0.678552	0.806344	0.688184				3374	185	-87066.9
	Effort		0.0139691	0.0138614	0.0119126	0.0127786	0.022565	0.0156579	0.0175289	0.013571	0.0161269	0.0137637				3392	186	-87479.1
Investment	Total Investment	10	0	0	0	0	0	0	0	0	0	0				3410	187	-87080.7
Revenue	Cash in hand			-3021.73	-6044.43	-9084.58	-12117	-15061.7	-18068.3	-21058.2	-24083.5	-27085.9				3428	188	-87152
	Fish Income		139.691	138.614	119.126	127.786	225.65	156.579	175.289	135.71	161.269	137.637				3446	189	-86673.8
	Other Income		0	0	0	0	0	0	0	0	0	0.623914				3464	190	-86891.9
Costs	Total Revenue		139.691	138.614	119.126	127.786	225.65	156.579	175.289	135.71	161.269	138.261				3482	191	-87138
	Variable Cost		-13.3459	-13.243	-11.3811	-12.2085	-21.5584	-14.9594	-16.747	-12.9656	-15.4074	-13.1497				3500	192	-86943.4
	Fixed Cost		-3178.6	-3178.6	-3178.6	-3178.6	-3178.6	-3178.6	-3178.6	-3178.6	-3178.6	-3178.6				3518	193	-86995
	Total cost		-3191.95	-3191.84	-3189.98	-3190.81	-3200.16	-3193.56	-3195.35	-3191.57	-3194.01	-3191.75				3536	194	-87324.8
Depreciation	Benefit before tax		-3052.26	-3053.23	-3070.86	-3063.02	-2974.51	-3036.98	-3020.06	-3055.86	-3032.74	-3053.49				3554	195	-87111.9
	Depreciation		1	1	1	1	1	1	1	1	1	1				3572	196	-87080.6
	TAX		0	0	0	0	0	0	0	0	0	0				3590	197	-86788.9
	Benefit after tax		-3021.73	-3022.7	-3040.15	-3032.39	-2944.76	-3006.61	-2989.86	-3025.3	-3002.41	-3022.95				3608	198	-87464.8
	Net Flow	0	-3021.73	-6044.43	-9084.58	-12117	-15061.7	-18068.3	-21058.2	-24083.5	-27085.9	-30108.9	NPV	Initial Investment		3626	199	-87084.9
	Discounted Flow	0	-2747.03	-4995.4	-6825.38	-8276.05	-9352.15	-10199.1	-10806.2	-11235.1	-11487.1	-11608.3	-87541.8	10		3644	200	-87102.1
	Year	0	1	2	3	4	5	6	7	8	9	10				3662	201	-87128.7
FISHING	Biomass (Kg)		13.8895	10.1662	11.9935	13.6599	13.7814	13.6237	11.6231	14.1579	17.8766	13.999				3680	202	-86689.4
	Catch Callo (Kg)		0.868096	0.635385	0.749593	0.853746	0.861336	0.851482	0.726444	0.88487	1.11729	0.874938				3698	203	-87431.9
	Effort		0.0173619	0.0127077	0.0149919	0.0170749	0.0172267	0.0170296	0.0145289	0.0176974	0.0223458	0.0174988				3716	204	-87029.2
Investment	Total Investment	10	0	0	0	0	0	0	0	0	0	0				3734	205	-86823.4
Revenue	Cash in hand			-2991.35	-6024.38	-9036.95	-12030.9	-15023.4	-18017.8	-21034.5	-24022.8	-26969.6				3752	206	-87377.9
	Fish Income		173.619	127.077	149.919	170.749	172.267	170.296	145.289	176.974	223.458	174.988				3770	207	-87366.3
	Other Income		0	0	0	0	0	0	0	0	0	0.688184				3788	208	-87113.8
Costs	Total Revenue		173.619	127.077	149.919	170.749	172.267	170.296	145.289	176.974	223.458	175.676				3806	209	-87139.4
	Variable Cost		-16.5874	-12.1408	-14.323	-16.3132	-16.4582	-16.2699	-13.8807	-16.9079	-21.3489	-16.7181				3824	210	-87183.6
	Fixed Cost		-3178.6	-3178.6	-3178.6	-3178.6	-3178.6	-3178.6	-3178.6	-3178.6	-3178.6	-3178.6				3842	211	-86921
	Total cost		-3195.19	-3190.74	-3192.92	-3194.91	-3195.06	-3194.87	-3192.48	-3195.51	-3199.95	-3195.32				3860	212	-86914.6
Depreciation	Benefit before tax		-3021.57	-3063.66	-3043	-3024.16	-3022.79	-3024.57	-3047.19	-3018.53	-2976.49	-3019.64				3878	213	-87436.6
	Depreciation		1	1	1	1	1	1	1	1	1	1				3896	214	-86862.3
	TAX		0	0	0	0	0	0	0	0	0	0				3914	215	-87403.9
	Benefit after tax		-2991.35	-3033.03	-3012.57	-2993.92	-2992.56	-2994.33	-3016.72	-2988.35	-2946.73	-2989.45				3932	216	-87302.3
	Net Flow	0	-2991.35	-6024.38	-9036.95	-12030.9	-15023.4	-18017.8	-21034.5	-24022.8	-26969.6	-29959	NPV	Initial Investment		3950	217	-86940.8
	Discounted Flow	0	-2719.41	-4978.83	-6789.6	-8217.25	-9328.37	-10170.6	-10794	-11206.8	-11437.7	-11550.5	-87203.1	10		3968	218	-86823.4
	Year	0	1	2	3	4	5	6	7	8	9	10				3986	219	-87755
FISHING	Biomass (Kg)		14.0564	11.8059	8.64988	11.2532	10.6571	12.4219	13.9431	12.3663	15.3431	15.2767				4004	220	-87096.5
	Catch Callo (Kg)		0.878525	0.737868	0.540618	0.703325	0.666068	0.776371	0.871442	0.772893	0.958941	0.954795				4022	221	-87289.7
	Effort		0.0175705	0.0147574	0.0108124	0.0140665	0.0133214	0.0155274	0.0174288	0.0154579	0.0191788	0.0190959				4040	222	-86808.8
Investment	Total Investment	10	0	0	0	0	0	0	0	0	0	0				4058	223	-87120.8
Revenue	Cash in hand			-2989.48	-6004.16	-9054.16	-12075	-15102.6	-18110.3	-21101.1	-24109.5	-27084.6				4076	224	-87308.2
	Fish Income		175.705	147.574	108.124	140.665	133.214	155.274	174.288	154.579	191.788	190.959				4094	225	-86884.1
	Other Income		0	0	0	0	0	0	0	0	0	0.874938				4112	226	-86962.8
Costs	Total Revenue		175.705	147.574	108.124	140.665	133.214	155.274	174.288	154.579	191.788	191.834				4130	227	-87210.8
	Variable Cost		-16.7867	-14.099	-10.33	-13.439	-12.7271	-14.8347	-16.6513	-14.7683	-18.3232	-18.244				4148	228	-87376.2
	Fixed Cost		-3178.6	-3178.6	-3178.6	-3178.6	-3178.6	-3178.6	-3178.6	-3178.6	-3178.6	-3178.6				4166	229	-87103.3
	Total cost		-3195.39	-3192.7	-3188.93	-3192.04	-3191.33	-3193.43	-3195.25	-3193.37	-3196.92	-3196.84				4184	230	-87372.1
Depreciation	Benefit before tax		-3019.68	-3045.13	-3080.81	-3051.37	-3058.11	-3038.16	-3020.96	-3038.79	-3005.14	-3005.01				4202	231	-86878.4
	Depreciation		1	1	1	1	1	1	1	1	1	1				4220	232	-87263.8
	TAX		0	0	0	0	0	0	0	0	0	0				4238	233	-87086.2
	Benefit after tax		-2989.48	-3014.67	-3050	-3020.86	-3027.53	-3007.78	-2990.75	-3008.4	-2975.08	-2974.96				4256	234	-87094
	Net Flow	0	-2989.48	-6004.16	-9054.16	-12075	-15102.6	-18110.3	-21101.1	-24109.5	-27084.6	-30059.5	NPV	Initial Investment		4274	235	-87282.5
	Discounted Flow	0	-2717.71	-4962.11	-6802.52	-8247.4	-9377.5	-10222.8	-10828.2	-11247.3	-11486.5	-11589.2	-87491.2	10		4292	236	-86895.8
	Year	0	1	2	3	4	5	6	7	8	9	10				4310	237	-87058.4
FISHING	Biomass (Kg)		15.2192	17.0101	12.9778	11.6352	11.4078	14.34	11.1917	15.7721	16.7204	12.2508				4328	238	-87105.9
	Catch Callo (Kg)		0.951199	1.06313	0.811115	0.727201	0.712986	0.89625	0.699482	0.985756	1.04503	0.765673				4346	239	-87564.5
	Effort		0.019024	0.0212627	0.0162223	0.014544	0.0142597	0.017925	0.0139896	0.0197151	0.0209005	0.0153135				4364	240	-87207.6
Investment	Total Investment	10	0	0	0	0	0	0	0	0	0	0				4382	241	-86891.2
Revenue	Cash in hand			-2976.47	-5932.89	-8934.45	-11951	-14970.2	-17956.5	-20978	-23948.3	-26908				4400	242	-86938.8
	Fish Income		190.24	212.627	162.223	145.44	142.597	179.25	139.896	197.151	209.005	153.135				4418	243	-86865.9
	Other Income		0	0	0	0	0	0	0	0	0	0.954795				4436	244	-87260.2
Costs	Total Revenue		190.24	212.627	162.223	145.44	142.597	179.25	139.896	197.151	209.005	154.089				4454	245	-87284.3
	Variable Cost		-18.1753	-20.3141	-15.4986	-13.8952	-13.6236	-17.1253	-13.3655	-18.8356	-19.9681	-14.6303				4472	246	-87647.1
	Fixed Cost		-3178.6	-3178.6	-3178.6	-3178.6	-3178.6	-3178.6	-3178.6	-3178.6	-3178.6	-3178.6				4490	247	-87139.3
	Total cost		-3196.78	-3198.91	-3194.1	-3192.5	-3192.22	-3195.73	-3191.97	-3197.44	-3198.57	-3193.23				4508	248	-87286
Depreciation	Benefit before tax		-3006.54	-2986.29	-3031.88	-3047.06	-3049.63	-3016.48	-3052.07	-3000.28	-2989.56	-3039.14				4526	249	-86791.3
	Depreciation		1	1	1	1	1	1	1	1	1	1				4544	250	-87470.1
	TAX		0	0	0	0	0	0	0	0	0	0				4562	251	-87275.6
	Benefit after tax		-2976.47	-2956.42	-3001.56	-3016.58	-3019.13	-2986.31	-3021.55	-2970.28	-2959.67	-3008.75				4580	252	-86719.3
	Net Flow	0	-2976.47	-5932.89	-8934.45	-11951	-14970.2	-17956.5	-20978	-23948.3	-26908	-29916.7	NPV	Initial Investment		4598	253	-87005.7
	Discounted Flow	0	-2705.88	-4903.22	-6712.59	-8162.72	-9295.3	-10136	-10765	-11172.1	-11411.6	-11534.2	-86808.6	10		4616	254	-87011.9
	Year	0	1	2	3	4	5	6	7	8	9	10				4634	255	-87254.6
FISHING	Biomass (Kg)		8.90705	11.7842	15.8763	9.5236	9.88191	14.8528	16.6618	8.49036	15.4006	11.3337				4652	256	-87593.5
	Catch Callo (Kg)		0.556691	0.736514	0.992267	0.595225	0.61762	0.928297	1.04136	0.530648	0.962537	0.708356				4670	257	-86609.1
	Effort		0.0111338	0.0147303	0.0198453	0.0119045	0.0123524	0.0185659	0.0208273	0.010613	0.0192507	0.0141671				4688	258	-86803.9
Investment	Total Investment	10	0	0	0	0	0	0	0	0	0	0				4706	259	-86840.2
Revenue	Cash in hand			-3047.12	-6062.04	-9031.15	-12071.4	-15107.6	-18088.2	-21048.5	-24100.3	-27074.7				4724	260	-87183.5
	Fish Income		111.338	147.303	198.453	119.045	123.524	185.659	208.273	106.13	192.507	141.671				4742	261	-86985
	Other Income		0	0	0	0	0	0	0	0	0	0.765673				4760	262	-87234
Costs	Total Revenue		111.338	147.303	198.453	119.045	123.524	185.659	208.273	106.13	192.507	142.437				4778	263	-87618.6
	Variable Cost		-10.6371	-14.0731	-18.96	-11.3734	-11.8013	-17.7377	-19.8982	-10.1395	-18.3919	-13.5351				4796	264	-87612.5
	Fixed Cost		-3178.6	-3178.6	-3178.6	-3178.6	-3178.6	-3178.6	-3178.6	-3178.6	-3178.6	-3178.6				4814	265	-87322.3
	Total cost		-3189.24	-3192.67	-3197.56	-3189.97	-3190.4	-3196.34	-3198.5	-3188.74	-3196.99	-3192.14				4832	266	-87273.5
Depreciation	Benefit before tax		-3077.9	-3045.37	-2999.11	-3070.93	-3066.88	-3010.68	-2990.23	-3082.61	-3004.48	-3049.7				4850	267	-86638.6
	Depreciation		1	1	1	1	1	1	1	1	1	1				4868	268	-86932.2
	TAX		0	0	0	0	0	0	0	0	0	0				4886	269	-86901.9
	Benefit after tax		-3047.12	-3014.92	-2969.12	-3040.22	-3036.21	-2980.57	-2960.32	-3051.78	-2974.44	-3019.2				4904	270	-87339
	Net Flow	0	-3047.12	-6062.04	-9031.15	-12071.4	-15107.6	-18088.2	-21048.5	-24100.3	-27074.7	-30093.9	NPV	Initial Investment		4922	271	-86673.5
	Discounted Flow	0	-2770.11	-5009.95	-6785.24	-8244.91	-9380.62	-10210.3	-10801.2	-11242.9	-11482.3	-11602.5	-87540.1	10		4940	272	-87367.8
	Year	0	1	2	3	4	5	6	7	8	9	10				4958	273	-87986.1
FISHING	Biomass (Kg)		9.55842	11.0312	12.506	12.5227	10.2532	11.2151	14.4765	14.6068	13.6011	14.5119				4976	274	-87035.6
	Catch Callo (Kg)		0.597401	0.689451	0.781623	0.782667	0.640822	0.700942	0.904779	0.912925	0.850071	0.906996				4994	275	-87410.7
	Effort		0.011948	0.013789	0.0156325	0.0156533	0.0128164	0.0140188	0.0180956	0.0182585	0.0170014	0.0181399				5012	276	-87258.9
Investment	Total Investment	10	0	0	0	0	0	0	0	0	0	0				5030	277	-86967.7
Revenue	Cash in hand			-3039.83	-6063.17	-9070.01	-12076.7	-15108.7	-18130	-21114.8	-24098.1	-27092.7				5048	278	-87336.3
	Fish Income		119.48	137.89	156.325	156.533	128.164	140.188	180.956	182.585	170.014	181.399				5066	279	-86957
	Other Income		0	0	0	0	0	0	0	0	0	0.708356				5084	280	-87456.5
Costs	Total Revenue		119.48	137.89	156.325	156.533	128.164	140.188	180.956	182.585	170.014	182.108				5102	281	-86615.3
	Variable Cost		-11.415	-13.1739	-14.9351	-14.955	-12.2447	-13.3934	-17.2883	-17.444	-16.243	-17.3307				5120	282	-87074.7
	Fixed Cost		-3178.6	-3178.6	-3178.6	-3178.6	-3178.6	-3178.6	-3178.6	-3178.6	-3178.6	-3178.6				5138	283	-87137.4
	Total cost		-3190.02	-3191.77	-3193.54	-3193.56	-3190.84	-3191.99	-3195.89	-3196.04	-3194.84	-3195.93				5156	284	-86923.2
Depreciation	Benefit before tax		-3070.53	-3053.88	-3037.21	-3037.02	-3062.68	-3051.81	-3014.93	-3013.46	-3024.83	-3013.82				5174	285	-87548
	Depreciation		1	1	1	1	1	1	1	1	1	1				5192	286	-87235.8
	TAX		0	0	0	0	0	0	0	0	0	0				5210	287	-87016.2
	Benefit after tax		-3039.83	-3023.34	-3006.84	-3006.65	-3032.05	-3021.29	-2984.78	-2983.32	-2994.58	-2983.68				5228	288	-87236.5
	Net Flow	0	-3039.83	-6063.17	-9070.01	-12076.7	-15108.7	-18130	-21114.8	-24098.1	-27092.7	-30076.4	NPV	Initial Investment		5246	289	-87898.1
	Discounted Flow	0	-2763.48	-5010.89	-6814.43	-8248.52	-9381.32	-10233.9	-10835.2	-11241.9	-11489.9	-11595.7	-87625.4	10		5264	290	-87085.1
	Year	0	1	2	3	4	5	6	7	8	9	10				5282	291	-86574.1
FISHING	Biomass (Kg)		16.4176	6.75478	13.6519	14.1924	14.6905	10.4647	12.0386	20.2865	10.7482	13.9078				5300	292	-87722.9
	Catch Callo (Kg)		1.0261	0.422174	0.853245	0.887026	0.918153	0.654043	0.752415	1.2679	0.671761	0.869238				5318	293	-87025.2
	Effort		0.020522	0.00844347	0.0170649	0.0177405	0.0183631	0.0130809	0.0150483	0.0253581	0.0134352	0.0173848				5336	294	-87093.2
Investment	Total Investment	10	0	0	0	0	0	0	0	0	0	0				5354	295	-87172
Revenue	Cash in hand			-2963.06	-6034.27	-9028.28	-12016.2	-14998.6	-18028.3	-21040.4	-23960.1	-26986.6				5372	296	-86671.3
	Fish Income		205.22	84.4347	170.649	177.405	183.631	130.809	150.483	253.581	134.352	173.848				5390	297	-87046.5
	Other Income		0	0	0	0	0	0	0	0	0	0.906996				5408	298	-87451.7
Costs	Total Revenue		205.22	84.4347	170.649	177.405	183.631	130.809	150.483	253.581	134.352	174.755				5426	299	-87027.8
	Variable Cost		-19.6065	-8.0668	-16.3036	-16.9491	-17.5439	-12.4973	-14.377	-24.2268	-12.8359	-16.6092				5444	300	-86914.5
	Fixed Cost		-3178.6	-3178.6	-3178.6	-3178.6	-3178.6	-3178.6	-3178.6	-3178.6	-3178.6	-3178.6				5462	301	-87331
	Total cost		-3198.21	-3186.67	-3194.9	-3195.55	-3196.14	-3191.1	-3192.98	-3202.83	-3191.44	-3195.21				5480	302	-86968.7
Depreciation	Benefit before tax		-2992.99	-3102.23	-3024.25	-3018.14	-3012.51	-3060.29	-3042.49	-2949.25	-3057.08	-3020.45				5498	303	-87229
	Depreciation		1	1	1	1	1	1	1	1	1	1				5516	304	-87026.3
	TAX		0	0	0	0	0	0	0	0	0	0				5534	305	-87156.5
	Benefit after tax		-2963.06	-3071.21	-2994.01	-2987.96	-2982.39	-3029.69	-3012.07	-2919.75	-3026.51	-2990.25				5552	306	-87006.2
	Net Flow	0	-2963.06	-6034.27	-9028.28	-12016.2	-14998.6	-18028.3	-21040.4	-23960.1	-26986.6	-29976.9	NPV	Initial Investment		5570	307	-86598.2
	Discounted Flow	0	-2693.69	-4987	-6783.08	-8207.25	-9312.97	-10176.5	-10797	-11177.6	-11445	-11557.4	-87147.5	10		5588	308	-86961.1
	Year	0	1	2	3	4	5	6	7	8	9	10				5606	309	-86910.4
FISHING	Biomass (Kg)		15.073	10.9638	13.0295	17.7745	16.7839	13.1326	15.3214	12.283	12.7008	10.5658				5624	310	-87664.6
	Catch Callo (Kg)		0.942065	0.685236	0.814343	1.1109	1.049	0.82079	0.957588	0.767686	0.793801	0.660364				5642	311	-86941.9
	Effort		0.0188413	0.0137047	0.0162869	0.0222181	0.0209799	0.0164158	0.0191518	0.0153537	0.015876	0.0132073				5660	312	-87489.2
Investment	Total Investment	10	0	0	0	0	0	0	0	0	0	0				5678	313	-87157.4
Revenue	Cash in hand			-2978.11	-6002.21	-9003.18	-11951.1	-14910	-17909.8	-20885.2	-23894.5	-26899.2				5696	314	-86748.9
	Fish Income		188.413	137.047	162.869	222.181	209.799	164.158	191.518	153.537	158.76	132.073				5714	315	-86959.2
	Other Income		0	0	0	0	0	0	0	0	0	0.869238				5732	316	-87477.4
Costs	Total Revenue		188.413	137.047	162.869	222.181	209.799	164.158	191.518	153.537	158.76	132.942				5750	317	-87079.3
	Variable Cost		-18.0008	-13.0933	-15.5603	-21.2269	-20.044	-15.6835	-18.2974	-14.6688	-15.1678	-12.6181				5768	318	-87351.4
	Fixed Cost		-3178.6	-3178.6	-3178.6	-3178.6	-3178.6	-3178.6	-3178.6	-3178.6	-3178.6	-3178.6				5786	319	-86950
	Total cost		-3196.6	-3191.69	-3194.16	-3199.83	-3198.64	-3194.28	-3196.9	-3193.27	-3193.77	-3191.22				5804	320	-87606.7
Depreciation	Benefit before tax		-3008.19	-3054.65	-3031.29	-2977.65	-2988.84	-3030.13	-3005.38	-3039.73	-3035.01	-3058.28				5822	321	-86984.2
	Depreciation		1	1	1	1	1	1	1	1	1	1				5840	322	-87061.2
	TAX		0	0	0	0	0	0	0	0	0	0				5858	323	-87074.3
	Benefit after tax		-2978.11	-3024.1	-3000.98	-2947.87	-2958.96	-2999.82	-2975.33	-3009.33	-3004.66	-3027.69				5876	324	-87512.6
	Net Flow	0	-2978.11	-6002.21	-9003.18	-11951.1	-14910	-17909.8	-20885.2	-23894.5	-26899.2	-29926.8	NPV	Initial Investment		5894	325	-87094.6
	Discounted Flow	0	-2707.37	-4960.5	-6764.23	-8162.73	-9257.94	-10109.6	-10717.4	-11147	-11407.9	-11538.1	-86782.7	10		5912	326	-87231.1
	Year	0	1	2	3	4	5	6	7	8	9	10				5930	327	-87226.9
FISHING	Biomass (Kg)		14.2597	12.9877	14.1569	14.8006	10.5953	12.6587	14.839	14.4691	10.1172	16.1283				5948	328	-86900.5
	Catch Callo (Kg)		0.891234	0.811734	0.884806	0.925036	0.662203	0.791168	0.927435	0.904321	0.632325	1.00802				5966	329	-87268.9
	Effort		0.0178247	0.0162347	0.0176961	0.0185007	0.0132441	0.0158234	0.0185487	0.0180864	0.0126465	0.0201604				5984	330	-86896.9
Investment	Total Investment	10	0	0	0	0	0	0	0	0	0	0				6002	331	-87090.9
Revenue	Cash in hand			-2987.21	-5988.65	-8977.01	-11958.2	-14986.4	-17991.5	-20972.2	-23957.1	-26990.7				6020	332	-87001.1
	Fish Income		178.247	162.347	176.961	185.007	132.441	158.234	185.487	180.864	126.465	201.604				6038	333	-87185.2
	Other Income		0	0	0	0	0	0	0	0	0	0.660364				6056	334	-87242.2
Costs	Total Revenue		178.247	162.347	176.961	185.007	132.441	158.234	185.487	180.864	126.465	202.265				6074	335	-87643.3
	Variable Cost		-17.0295	-15.5104	-16.9067	-17.6754	-12.6532	-15.1175	-17.7212	-17.2796	-12.0823	-19.261				6092	336	-87036
	Fixed Cost		-3178.6	-3178.6	-3178.6	-3178.6	-3178.6	-3178.6	-3178.6	-3178.6	-3178.6	-3178.6				6110	337	-87302.1
	Total cost		-3195.63	-3194.11	-3195.51	-3196.28	-3191.25	-3193.72	-3196.32	-3195.88	-3190.68	-3197.86				6128	338	-86587.7
Depreciation	Benefit before tax		-3017.38	-3031.76	-3018.55	-3011.27	-3058.81	-3035.48	-3010.83	-3015.02	-3064.22	-2995.6				6146	339	-87774
	Depreciation		1	1	1	1	1	1	1	1	1	1				6164	340	-87299.3
	TAX		0	0	0	0	0	0	0	0	0	0				6182	341	-87202.5
	Benefit after tax		-2987.21	-3001.45	-2988.36	-2981.16	-3028.22	-3005.13	-2980.73	-2984.87	-3033.58	-2965.64				6200	342	-87120.2
	Net Flow	0	-2987.21	-5988.65	-8977.01	-11958.2	-14986.4	-17991.5	-20972.2	-23957.1	-26990.7	-29956.3	NPV	Initial Investment		6218	343	-87495.3
	Discounted Flow	0	-2715.64	-4949.3	-6744.56	-8167.59	-9305.37	-10155.7	-10762.1	-11176.2	-11446.7	-11549.5	-86982.6	10		6236	344	-87342.9
	Year	0	1	2	3	4	5	6	7	8	9	10				6254	345	-86898.7
FISHING	Biomass (Kg)		14.2423	13.1444	10.6152	12.3343	13.1772	11.4757	14.5738	8.23431	18.1984	13.6681				6272	346	-87244.8
	Catch Callo (Kg)		0.890144	0.821525	0.663451	0.770895	0.823578	0.717234	0.910863	0.514644	1.1374	0.854257				6290	347	-87521.9
	Effort		0.0178029	0.0164305	0.013269	0.0154179	0.0164716	0.0143447	0.0182173	0.0102929	0.022748	0.0170851				6308	348	-87257
Investment	Total Investment	10	0	0	0	0	0	0	0	0	0	0				6326	349	-87357.9
Revenue	Cash in hand			-2987.4	-5987.1	-9015.1	-12023.9	-15023.2	-18041.6	-21025.2	-24079.9	-27023				6344	350	-87006.7
	Fish Income		178.029	164.305	132.69	154.179	164.716	143.447	182.173	102.929	227.48	170.851				6362	351	-87439.1
	Other Income		0	0	0	0	0	0	0	0	0	1.00802				6380	352	-86576.2
Costs	Total Revenue		178.029	164.305	132.69	154.179	164.716	143.447	182.173	102.929	227.48	171.86				6398	353	-87019.5
	Variable Cost		-17.0087	-15.6975	-12.6771	-14.7301	-15.7367	-13.7047	-17.4046	-9.8337	-21.7332	-16.323				6416	354	-87206.2
	Fixed Cost		-3178.6	-3178.6	-3178.6	-3178.6	-3178.6	-3178.6	-3178.6	-3178.6	-3178.6	-3178.6				6434	355	-87201.5
	Total cost		-3195.61	-3194.3	-3191.28	-3193.33	-3194.34	-3192.3	-3196	-3188.43	-3200.33	-3194.92				6452	356	-87199.2
Depreciation	Benefit before tax		-3017.58	-3029.99	-3058.59	-3039.15	-3029.62	-3048.86	-3013.83	-3085.5	-2972.85	-3023.06				6470	357	-86702.6
	Depreciation		1	1	1	1	1	1	1	1	1	1				6488	358	-86987.9
	TAX		0	0	0	0	0	0	0	0	0	0				6506	359	-87722.9
	Benefit after tax		-2987.4	-2999.69	-3028	-3008.76	-2999.32	-3018.37	-2983.69	-3054.65	-2943.12	-2992.83				6524	360	-87181.4
	Net Flow	0	-2987.4	-5987.1	-9015.1	-12023.9	-15023.2	-18041.6	-21025.2	-24079.9	-27023	-30015.9	NPV	Initial Investment		6542	361	-87456.1
	Discounted Flow	0	-2715.82	-4948.01	-6773.18	-8212.46	-9328.21	-10184	-10789.3	-11233.4	-11460.4	-11572.4	-87227.2	10		6560	362	-87343.8
	Year	0	1	2	3	4	5	6	7	8	9	10				6578	363	-86869.4
FISHING	Biomass (Kg)		15.9027	12.6924	15.2243	17.7613	12.1851	14.4381	15.1684	12.7022	13.9593	13.9984				6596	364	-87270.3
	Catch Callo (Kg)		0.993921	0.793274	0.951516	1.11008	0.761566	0.902383	0.948027	0.793889	0.872458	0.874902				6614	365	-87206.4
	Effort		0.0198784	0.0158655	0.0190303	0.0222017	0.0152313	0.0180477	0.0189605	0.0158778	0.0174492	0.017498				6632	366	-87448.8
Investment	Total Investment	10	0	0	0	0	0	0	0	0	0	0				6650	367	-87445.9
Revenue	Cash in hand			-2968.82	-5973.57	-8949.98	-11898	-14908.4	-17893.6	-20870.7	-23875.3	-26865.9				6668	368	-86910
	Fish Income		198.784	158.655	190.303	222.017	152.313	180.477	189.605	158.778	174.492	174.98				6686	369	-86770.3
	Other Income		0	0	0	0	0	0	0	0	0	0.854257				6704	370	-87416.5
Costs	Total Revenue		198.784	158.655	190.303	222.017	152.313	180.477	189.605	158.778	174.492	175.835				6722	371	-86792.6
	Variable Cost		-18.9916	-15.1577	-18.1814	-21.2112	-14.5518	-17.2425	-18.1147	-15.1695	-16.6707	-16.7174				6740	372	-87183.8
	Fixed Cost		-3178.6	-3178.6	-3178.6	-3178.6	-3178.6	-3178.6	-3178.6	-3178.6	-3178.6	-3178.6				6758	373	-87087.7
	Total cost		-3197.59	-3193.76	-3196.78	-3199.81	-3193.15	-3195.84	-3196.71	-3193.77	-3195.27	-3195.32				6776	374	-87051.7
Depreciation	Benefit before tax		-2998.81	-3035.1	-3006.48	-2977.79	-3040.84	-3015.37	-3007.11	-3034.99	-3020.78	-3019.48				6794	375	-86712.5
	Depreciation		1	1	1	1	1	1	1	1	1	1				6812	376	-87282.1
	TAX		0	0	0	0	0	0	0	0	0	0				6830	377	-87131.1
	Benefit after tax		-2968.82	-3004.75	-2976.41	-2948.02	-3010.43	-2985.21	-2977.04	-3004.64	-2990.57	-2989.29				6848	378	-87604.1
	Net Flow	0	-2968.82	-5973.57	-8949.98	-11898	-14908.4	-17893.6	-20870.7	-23875.3	-26865.9	-29855.2	NPV	Initial Investment		6866	379	-87093.7
	Discounted Flow	0	-2698.93	-4936.84	-6724.26	-8126.49	-9256.96	-10100.5	-10710	-11138	-11393.8	-11510.5	-86606.2	10		6884	380	-87245.2
	Year	0	1	2	3	4	5	6	7	8	9	10				6902	381	-87241.2
FISHING	Biomass (Kg)		11.6675	14.1217	10.9645	9.03571	12.495	16.5054	13.3176	16.5755	14.9798	12.305				6920	382	-87239.9
	Catch Callo (Kg)		0.729219	0.882604	0.685283	0.564732	0.780937	1.03158	0.832352	1.03597	0.93624	0.769063				6938	383	-86851
	Effort		0.0145844	0.0176521	0.0137057	0.0112946	0.0156187	0.0206317	0.016647	0.0207193	0.0187248	0.0153813				6956	384	-87264.1
Investment	Total Investment	10	0	0	0	0	0	0	0	0	0	0				6974	385	-86835
Revenue	Cash in hand			-3016.22	-6004.98	-9029.07	-12074.7	-15081.7	-18043.8	-21041.5	-24002.8	-26982				6992	386	-87010.5
	Fish Income		145.844	176.521	137.057	112.946	156.187	206.317	166.47	207.193	187.248	153.813				7010	387	-87615.1
	Other Income		0	0	0	0	0	0	0	0	0	0.874902				7028	388	-87309.2
Costs	Total Revenue		145.844	176.521	137.057	112.946	156.187	206.317	166.47	207.193	187.248	154.688				7046	389	-87551.4
	Variable Cost		-13.9338	-16.8646	-13.0942	-10.7908	-14.922	-19.7113	-15.9044	-19.795	-17.8895	-14.6951				7064	390	-87325.9
	Fixed Cost		-3178.6	-3178.6	-3178.6	-3178.6	-3178.6	-3178.6	-3178.6	-3178.6	-3178.6	-3178.6				7082	391	-86786.2
	Total cost		-3192.53	-3195.46	-3191.69	-3189.39	-3193.52	-3198.31	-3194.5	-3198.4	-3196.49	-3193.3				7100	392	-87115.3
Depreciation	Benefit before tax		-3046.69	-3018.94	-3054.64	-3076.44	-3037.33	-2991.99	-3028.03	-2991.2	-3009.24	-3038.61				7118	393	-87231.4
	Depreciation		1	1	1	1	1	1	1	1	1	1				7136	394	-87381.2
	TAX		0	0	0	0	0	0	0	0	0	0				7154	395	-87091.6
	Benefit after tax		-3016.22	-2988.75	-3024.09	-3045.68	-3006.96	-2962.07	-2997.75	-2961.29	-2979.15	-3008.22				7172	396	-86995.6
	Net Flow	0	-3016.22	-6004.98	-9029.07	-12074.7	-15081.7	-18043.8	-21041.5	-24002.8	-26982	-29990.2	NPV	Initial Investment		7190	397	-86672.5
	Discounted Flow	0	-2742.02	-4962.79	-6783.67	-8247.22	-9364.56	-10185.2	-10797.6	-11197.5	-11443	-11562.5	-87296.1	10		7208	398	-87496.1
	Year	0	1	2	3	4	5	6	7	8	9	10				7226	399	-86983.6
FISHING	Biomass (Kg)		11.2661	9.15343	10.2084	11.0491	11.0769	14.5005	12.2934	17.2338	14.738	15.8921				7244	400	-87398.9
	Catch Callo (Kg)		0.70413	0.572089	0.638024	0.690569	0.692308	0.906282	0.768337	1.07711	0.921123	0.993256				7262	401	-87466
	Effort		0.0140826	0.0114418	0.0127605	0.0138114	0.0138462	0.0181256	0.0153667	0.0215423	0.0184225	0.0198651				7280	402	-86718.9
Investment	Total Investment	10	0	0	0	0	0	0	0	0	0	0				7298	403	-87042.4
Revenue	Cash in hand			-3020.72	-6065.08	-9097.63	-12120.8	-15143.6	-18128.1	-21137.3	-24091.3	-27073.1				7316	404	-86923.5
	Fish Income		140.826	114.418	127.605	138.114	138.462	181.256	153.667	215.423	184.225	198.651				7334	405	-87250.4
	Other Income		0	0	0	0	0	0	0	0	0	0.769063				7352	406	-87086.1
Costs	Total Revenue		140.826	114.418	127.605	138.114	138.462	181.256	153.667	215.423	184.225	199.42				7370	407	-87023.8
	Variable Cost		-13.4544	-10.9314	-12.1912	-13.1952	-13.2285	-17.317	-14.6812	-20.5813	-17.6006	-18.9789				7388	408	-86725.3
	Fixed Cost		-3178.6	-3178.6	-3178.6	-3178.6	-3178.6	-3178.6	-3178.6	-3178.6	-3178.6	-3178.6				7406	409	-87669.2
	Total cost		-3192.05	-3189.53	-3190.79	-3191.8	-3191.83	-3195.92	-3193.28	-3199.18	-3196.2	-3197.58				7424	410	-87718.3
Depreciation	Benefit before tax		-3051.23	-3075.11	-3063.19	-3053.68	-3053.37	-3014.66	-3039.61	-2983.76	-3011.98	-2998.16				7442	411	-87074.2
	Depreciation		1	1	1	1	1	1	1	1	1	1				7460	412	-86804.9
	TAX		0	0	0	0	0	0	0	0	0	0				7478	413	-87367.5
	Benefit after tax		-3020.72	-3044.36	-3032.55	-3023.14	-3022.83	-2984.51	-3009.22	-2953.92	-2981.86	-2968.18				7496	414	-86882.1
	Net Flow	0	-3020.72	-6065.08	-9097.63	-12120.8	-15143.6	-18128.1	-21137.3	-24091.3	-27073.1	-30041.3	NPV	Initial Investment		7514	415	-87096
	Discounted Flow	0	-2746.11	-5012.46	-6835.19	-8278.65	-9402.99	-10232.9	-10846.8	-11238.8	-11481.6	-11582.2	-87667.7	10		7532	416	-86890.5
	Year	0	1	2	3	4	5	6	7	8	9	10				7550	417	-87052
FISHING	Biomass (Kg)		10.8956	14.262	8.85493	14.6439	15.2493	13.869	12.1718	16.9973	12.387	12.2977				7568	418	-86913.8
	Catch Callo (Kg)		0.680973	0.891377	0.553433	0.915243	0.953083	0.866815	0.76074	1.06233	0.774187	0.768608				7586	419	-87216.3
	Effort		0.0136195	0.0178275	0.0110687	0.0183049	0.0190617	0.0173363	0.0152148	0.0212466	0.0154837	0.0153722				7604	420	-87134.5
Investment	Total Investment	10	0	0	0	0	0	0	0	0	0	0				7622	421	-86625.2
Revenue	Cash in hand			-3024.86	-6012.05	-9059.75	-12042.7	-15018.8	-18010.4	-21021	-23977.5	-26985.7				7640	422	-87065.8
	Fish Income		136.195	178.275	110.687	183.049	190.617	173.363	152.148	212.466	154.837	153.722				7658	423	-87047
	Other Income		0	0	0	0	0	0	0	0	0	0.993256				7676	424	-87229.6
Costs	Total Revenue		136.195	178.275	110.687	183.049	190.617	173.363	152.148	212.466	154.837	154.715				7694	425	-87190.7
	Variable Cost		-13.0119	-17.0322	-10.5749	-17.4883	-18.2113	-16.5629	-14.536	-20.2988	-14.793	-14.6864				7712	426	-86820.8
	Fixed Cost		-3178.6	-3178.6	-3178.6	-3178.6	-3178.6	-3178.6	-3178.6	-3178.6	-3178.6	-3178.6				7730	427	-87398.1
	Total cost		-3191.61	-3195.63	-3189.17	-3196.09	-3196.81	-3195.16	-3193.14	-3198.9	-3193.39	-3193.29				7748	428	-87173.2
Depreciation	Benefit before tax		-3055.42	-3017.36	-3078.49	-3013.04	-3006.19	-3021.8	-3040.99	-2986.43	-3038.56	-3038.57				7766	429	-87168.9
	Depreciation		1	1	1	1	1	1	1	1	1	1				7784	430	-87469.7
	TAX		0	0	0	0	0	0	0	0	0	0				7802	431	-87423.6
	Benefit after tax		-3024.86	-2987.18	-3047.7	-2982.91	-2976.13	-2991.58	-3010.58	-2956.57	-3008.17	-3008.19				7820	432	-87323.6
	Net Flow	0	-3024.86	-6012.05	-9059.75	-12042.7	-15018.8	-18010.4	-21021	-23977.5	-26985.7	-29993.9	NPV	Initial Investment		7838	433	-87218.4
	Discounted Flow	0	-2749.88	-4968.63	-6806.72	-8225.3	-9325.49	-10166.4	-10787.1	-11185.7	-11444.6	-11563.9	-87233.7	10		7856	434	-86972.5
	Year	0	1	2	3	4	5	6	7	8	9	10				7874	435	-87526.6
FISHING	Biomass (Kg)		16.361	14.7705	13.1169	8.96849	16.2328	14.0459	10.3922	14.2004	14.8399	11.1328				7892	436	-87618.7
	Catch Callo (Kg)		1.02256	0.923159	0.819807	0.560531	1.01455	0.877869	0.649515	0.887527	0.927491	0.695799				7910	437	-86916.6
	Effort		0.0204513	0.0184632	0.0163961	0.0112106	0.020291	0.0175574	0.0129903	0.0177505	0.0185498	0.013916				7928	438	-87331.7
Investment	Total Investment	10	0	0	0	0	0	0	0	0	0	0				7946	439	-87089.2
Revenue	Cash in hand			-2963.69	-5945.18	-8945.18	-11991.6	-14956.7	-17946.3	-20976.8	-23964.7	-26945.4				7964	440	-86935.5
	Fish Income		204.513	184.632	163.961	112.106	202.91	175.574	129.903	177.505	185.498	139.16				7982	441	-87485.9
	Other Income		0	0	0	0	0	0	0	0	0	0.768608				8000	442	-87062.1
Costs	Total Revenue		204.513	184.632	163.961	112.106	202.91	175.574	129.903	177.505	185.498	139.928				8018	443	-87137.9
	Variable Cost		-19.5389	-17.6395	-15.6647	-10.7105	-19.3858	-16.7741	-12.4108	-16.9587	-17.7223	-13.2952				8036	444	-87389.8
	Fixed Cost		-3178.6	-3178.6	-3178.6	-3178.6	-3178.6	-3178.6	-3178.6	-3178.6	-3178.6	-3178.6				8054	445	-87024
	Total cost		-3198.14	-3196.24	-3194.26	-3189.31	-3197.99	-3195.37	-3191.01	-3195.56	-3196.32	-3191.9				8072	446	-87119.5
Depreciation	Benefit before tax		-2993.63	-3011.61	-3030.3	-3077.2	-2995.08	-3019.8	-3061.11	-3018.05	-3010.82	-3051.97				8090	447	-87071.6
	Depreciation		1	1	1	1	1	1	1	1	1	1				8108	448	-87658
	TAX		0	0	0	0	0	0	0	0	0	0				8126	449	-86922.3
	Benefit after tax		-2963.69	-2981.49	-3000	-3046.43	-2965.13	-2989.6	-3030.5	-2987.87	-2980.72	-3021.45				8144	450	-87177.3
	Net Flow	0	-2963.69	-5945.18	-8945.18	-11991.6	-14956.7	-17946.3	-20976.8	-23964.7	-26945.4	-29966.9	NPV	Initial Investment		8162	451	-87414.9
	Discounted Flow	0	-2694.26	-4913.37	-6720.65	-8190.43	-9286.96	-10130.2	-10764.4	-11179.7	-11427.5	-11553.5	-86871.1	10		8180	452	-86972.2
	Year	0	1	2	3	4	5	6	7	8	9	10				8198	453	-87282.1
FISHING	Biomass (Kg)		12.7714	16.936	16.7953	15.8454	13.2578	12.5475	12.805	13.1999	14.1642	13.5579				8216	454	-86957.3
	Catch Callo (Kg)		0.798214	1.0585	1.0497	0.990335	0.828613	0.78422	0.800312	0.824993	0.885262	0.847372				8234	455	-87114.1
	Effort		0.0159643	0.02117	0.0209941	0.0198067	0.0165723	0.0156844	0.0160062	0.0164999	0.0177052	0.0169474				8252	456	-87243
Investment	Total Investment	10	0	0	0	0	0	0	0	0	0	0				8270	457	-87013.5
Revenue	Cash in hand			-3003.87	-5961.12	-8919.95	-11889.4	-14887.8	-17894.2	-20897.7	-23896.8	-26885.1				8288	458	-87037.3
	Fish Income		159.643	211.7	209.941	198.067	165.723	156.844	160.062	164.999	177.052	169.474				8306	459	-87050.5
	Other Income		0	0	0	0	0	0	0	0	0	0.695799				8324	460	-87291.1
Costs	Total Revenue		159.643	211.7	209.941	198.067	165.723	156.844	160.062	164.999	177.052	170.17				8342	461	-87196.1
	Variable Cost		-15.2521	-20.2256	-20.0575	-18.9231	-15.833	-14.9847	-15.2922	-15.7638	-16.9154	-16.1914				8360	462	-86815.7
	Fixed Cost		-3178.6	-3178.6	-3178.6	-3178.6	-3178.6	-3178.6	-3178.6	-3178.6	-3178.6	-3178.6				8378	463	-87322.6
	Total cost		-3193.85	-3198.83	-3198.66	-3197.52	-3194.43	-3193.58	-3193.89	-3194.36	-3195.52	-3194.79				8396	464	-87055.9
Depreciation	Benefit before tax		-3034.21	-2987.13	-2988.72	-2999.46	-3028.71	-3036.74	-3033.83	-3029.37	-3018.46	-3024.62				8414	465	-86974.4
	Depreciation		1	1	1	1	1	1	1	1	1	1				8432	466	-87270.7
	TAX		0	0	0	0	0	0	0	0	0	0				8450	467	-86975.5
	Benefit after tax		-3003.87	-2957.25	-2958.83	-2969.46	-2998.42	-3006.37	-3003.49	-2999.07	-2988.28	-2994.38				8468	468	-87393.9
	Net Flow	0	-3003.87	-5961.12	-8919.95	-11889.4	-14887.8	-17894.2	-20897.7	-23896.8	-26885.1	-29879.4	NPV	Initial Investment		8486	469	-86817.1
	Discounted Flow	0	-2730.79	-4926.55	-6701.69	-8120.63	-9244.17	-10100.8	-10723.8	-11148	-11401.9	-11519.8	-86628.2	10		8504	470	-87197.2
	Year	0	1	2	3	4	5	6	7	8	9	10				8522	471	-86954.8
FISHING	Biomass (Kg)		10.3017	13.4709	12.5725	12.2655	8.45361	10.7347	11.2219	15.7608	15.086	13.5491				8540	472	-86585.6
	Catch Callo (Kg)		0.643854	0.84193	0.785782	0.766597	0.528351	0.670917	0.70137	0.98505	0.942875	0.84682				8558	473	-87322.5
	Effort		0.0128771	0.0168386	0.0157156	0.0153319	0.010567	0.0134183	0.0140274	0.019701	0.0188575	0.0169364				8576	474	-87440.9
Investment	Total Investment	10	0	0	0	0	0	0	0	0	0	0				8594	475	-87132.5
Revenue	Cash in hand			-3031.51	-6027.55	-9033.64	-12043.2	-15095.4	-18122	-21143.2	-24113.6	-27091.6				8612	476	-87053.2
	Fish Income		128.771	168.386	157.156	153.319	105.67	134.183	140.274	197.01	188.575	169.364				8630	477	-87494.5
	Other Income		0	0	0	0	0	0	0	0	0	0.847372				8648	478	-87319.1
Costs	Total Revenue		128.771	168.386	157.156	153.319	105.67	134.183	140.274	197.01	188.575	170.211				8666	479	-87348
	Variable Cost		-12.3026	-16.0874	-15.0145	-14.648	-10.0956	-12.8197	-13.4016	-18.8221	-18.0162	-16.1809				8684	480	-87487.4
	Fixed Cost		-3178.6	-3178.6	-3178.6	-3178.6	-3178.6	-3178.6	-3178.6	-3178.6	-3178.6	-3178.6				8702	481	-87466.9
	Total cost		-3190.9	-3194.69	-3193.61	-3193.25	-3188.7	-3191.42	-3192	-3197.42	-3196.62	-3194.78				8720	482	-87068.7
Depreciation	Benefit before tax		-3062.13	-3026.3	-3036.46	-3039.93	-3083.03	-3057.24	-3051.73	-3000.41	-3008.04	-3024.57				8738	483	-87304.4
	Depreciation		1	1	1	1	1	1	1	1	1	1				8756	484	-87747.4
	TAX		0	0	0	0	0	0	0	0	0	0				8774	485	-87423.2
	Benefit after tax		-3031.51	-2996.04	-3006.09	-3009.53	-3052.2	-3026.66	-3021.21	-2970.41	-2977.96	-2994.32				8792	486	-87463.2
	Net Flow	0	-3031.51	-6027.55	-9033.64	-12043.2	-15095.4	-18122	-21143.2	-24113.6	-27091.6	-30085.9	NPV	Initial Investment		8810	487	-87435.5
	Discounted Flow	0	-2755.92	-4981.45	-6787.11	-8225.65	-9373.04	-10229.4	-10849.8	-11249.2	-11489.5	-11599.4	-87550.5	10		8828	488	-87096.9
	Year	0	1	2	3	4	5	6	7	8	9	10				8846	489	-87179.9
FISHING	Biomass (Kg)		14.2256	12.3498	13.1714	12.9416	13.1087	13.8504	13.2425	11.1932	14.1944	12.9981				8864	490	-86892.2
	Catch Callo (Kg)		0.8891	0.771862	0.82321	0.808851	0.819294	0.865648	0.827655	0.699574	0.887151	0.812382				8882	491	-87450.9
	Effort		0.017782	0.0154372	0.0164642	0.016177	0.0163859	0.017313	0.0165531	0.0139915	0.017743	0.0162476				8900	492	-87244.5
Investment	Total Investment	10	0	0	0	0	0	0	0	0	0	0				8918	493	-87592.2
Revenue	Cash in hand			-2987.59	-5996.18	-8995.57	-11997.5	-14997.6	-17989.4	-20988	-24009.5	-26997.5				8936	494	-87319.2
	Fish Income		177.82	154.372	164.642	161.77	163.859	173.13	165.531	139.915	177.43	162.476				8954	495	-87216.2
	Other Income		0	0	0	0	0	0	0	0	0	0.84682				8972	496	-87123.6
Costs	Total Revenue		177.82	154.372	164.642	161.77	163.859	173.13	165.531	139.915	177.43	163.323				8990	497	-87096.5
	Variable Cost		-16.9887	-14.7486	-15.7297	-15.4553	-15.6549	-16.5406	-15.8146	-13.3673	-16.9515	-15.5228				9008	498	-86897
	Fixed Cost		-3178.6	-3178.6	-3178.6	-3178.6	-3178.6	-3178.6	-3178.6	-3178.6	-3178.6	-3178.6				9026	499	-87422.9
	Total cost		-3195.59	-3193.35	-3194.33	-3194.06	-3194.25	-3195.14	-3194.41	-3191.97	-3195.55	-3194.12				9044	500	-86609.1
Depreciation	Benefit before tax		-3017.77	-3038.98	-3029.69	-3032.29	-3030.4	-3022.01	-3028.88	-3052.05	-3018.12	-3030.8				9062	501	-87351
	Depreciation		1	1	1	1	1	1	1	1	1	1				9080	502	-86847.8
	TAX		0	0	0	0	0	0	0	0	0	0				9098	503	-87691.4
	Benefit after tax		-2987.59	-3008.59	-2999.39	-3001.96	-3000.09	-2991.79	-2998.59	-3021.53	-2987.94	-3000.49				9116	504	-86879.6
	Net Flow	0	-2987.59	-5996.18	-8995.57	-11997.5	-14997.6	-17989.4	-20988	-24009.5	-26997.5	-29998	NPV	Initial Investment		9134	505	-87759.4
	Discounted Flow	0	-2715.99	-4955.52	-6758.5	-8194.47	-9312.34	-10154.6	-10770.2	-11200.6	-11449.6	-11565.5	-87087.3	10		9152	506	-87440.2
	Year	0	1	2	3	4	5	6	7	8	9	10				9170	507	-86851.5
FISHING	Biomass (Kg)		12.4989	7.64263	9.53204	8.06503	12.7918	13.3513	10.5169	10.0299	17.3298	13.4316				9188	508	-86706.7
	Catch Callo (Kg)		0.78118	0.477665	0.595753	0.504064	0.799487	0.834456	0.657305	0.626869	1.08311	0.839478				9206	509	-87128.9
	Effort		0.0156236	0.00955329	0.0119151	0.0100813	0.0159897	0.0166891	0.0131461	0.0125374	0.0216623	0.0167896				9224	510	-87313
Investment	Total Investment	10	0	0	0	0	0	0	0	0	0	0				9242	511	-87252.4
Revenue	Cash in hand			-3006.92	-6068.19	-9108.31	-12164.9	-15168.5	-18165.9	-21195	-24229.5	-27182.4				9260	512	-87055.5
	Fish Income		156.236	95.5329	119.151	100.813	159.897	166.891	131.461	125.374	216.623	167.896				9278	513	-87155.4
	Other Income		0	0	0	0	0	0	0	0	0	0.812382				9296	514	-87177.3
Costs	Total Revenue		156.236	95.5329	119.151	100.813	159.897	166.891	131.461	125.374	216.623	168.708				9314	515	-87142.3
	Variable Cost		-14.9266	-9.12711	-11.3835	-9.63155	-15.2764	-15.9446	-12.5596	-11.9781	-20.6959	-16.0406				9332	516	-86541.1
	Fixed Cost		-3178.6	-3178.6	-3178.6	-3178.6	-3178.6	-3178.6	-3178.6	-3178.6	-3178.6	-3178.6				9350	517	-86997.7
	Total cost		-3193.53	-3187.73	-3189.98	-3188.23	-3193.88	-3194.54	-3191.16	-3190.58	-3199.3	-3194.64				9368	518	-87116
Depreciation	Benefit before tax		-3037.29	-3092.19	-3070.83	-3087.42	-3033.98	-3027.65	-3059.7	-3065.2	-2982.67	-3025.93				9386	519	-87372.8
	Depreciation		1	1	1	1	1	1	1	1	1	1				9404	520	-87067.7
	TAX		0	0	0	0	0	0	0	0	0	0				9422	521	-87153.1
	Benefit after tax		-3006.92	-3061.27	-3040.12	-3056.54	-3003.64	-2997.38	-3029.1	-3034.55	-2952.85	-2995.67				9440	522	-87641.3
	Net Flow	0	-3006.92	-6068.19	-9108.31	-12164.9	-15168.5	-18165.9	-21195	-24229.5	-27182.4	-30178	NPV	Initial Investment		9458	523	-87291.9
	Discounted Flow	0	-2733.56	-5015.03	-6843.21	-8308.76	-9418.44	-10254.2	-10876.4	-11303.3	-11528	-11634.9	-87925.7	10		9476	524	-87452.8
	Year	0	1	2	3	4	5	6	7	8	9	10				9494	525	-87332.5
FISHING	Biomass (Kg)		18.556	9.87743	11.8968	14.4255	14.6609	8.45046	13.4152	7.32979	12.829	10.2339				9512	526	-87206.9
	Catch Callo (Kg)		1.15975	0.61734	0.74355	0.901594	0.916307	0.528154	0.838453	0.458112	0.801814	0.639617				9530	527	-87298
	Effort		0.023195	0.0123468	0.014871	0.0180319	0.0183261	0.0105631	0.0167691	0.00916224	0.0160363	0.0127923				9548	528	-87139.4
Investment	Total Investment	10	0	0	0	0	0	0	0	0	0	0				9566	529	-87053.1
Revenue	Cash in hand			-2939.12	-5975.38	-8989.04	-11974.4	-14957.1	-18009.3	-21006	-24070.8	-27074				9584	530	-86853.4
	Fish Income		231.95	123.468	148.71	180.319	183.261	105.631	167.691	91.6224	160.363	127.923				9602	531	-87050
	Other Income		0	0	0	0	0	0	0	0	0	0.839478				9620	532	-86993.4
Costs	Total Revenue		231.95	123.468	148.71	180.319	183.261	105.631	167.691	91.6224	160.363	128.763				9638	533	-87113
	Variable Cost		-22.1602	-11.796	-14.2076	-17.2275	-17.5086	-10.0918	-16.021	-8.7535	-15.3209	-12.2217				9656	534	-86993.2
	Fixed Cost		-3178.6	-3178.6	-3178.6	-3178.6	-3178.6	-3178.6	-3178.6	-3178.6	-3178.6	-3178.6				9674	535	-87012.2
	Total cost		-3200.76	-3190.4	-3192.81	-3195.83	-3196.11	-3188.69	-3194.62	-3187.35	-3193.92	-3190.82				9692	536	-86494.4
Depreciation	Benefit before tax		-2968.81	-3066.93	-3044.1	-3015.51	-3012.85	-3083.06	-3026.93	-3095.73	-3033.56	-3062.06				9710	537	-87265.6
	Depreciation		1	1	1	1	1	1	1	1	1	1				9728	538	-87028.3
	TAX		0	0	0	0	0	0	0	0	0	0				9746	539	-87153
	Benefit after tax		-2939.12	-3036.26	-3013.66	-2985.35	-2982.72	-3052.23	-2996.66	-3064.77	-3003.22	-3031.44				9764	540	-87218.6
	Net Flow	0	-2939.12	-5975.38	-8989.04	-11974.4	-14957.1	-18009.3	-21006	-24070.8	-27074	-30105.4	NPV	Initial Investment		9782	541	-86902
	Discounted Flow	0	-2671.93	-4938.33	-6753.6	-8178.67	-9287.19	-10165.8	-10779.4	-11229.2	-11482	-11606.9	-87103.1	10		9800	542	-87140.2
	Year	0	1	2	3	4	5	6	7	8	9	10				9818	543	-87245.2
FISHING	Biomass (Kg)		14.4769	13.7393	13.5575	12.8339	12.73	14.2695	10.2834	15.2776	12.9444	13.2831				9836	544	-87008.1
	Catch Callo (Kg)		0.904804	0.858704	0.847343	0.802122	0.795624	0.891845	0.642711	0.954852	0.809025	0.830196				9854	545	-86994.5
	Effort		0.0180961	0.0171741	0.0169469	0.0160424	0.0159125	0.0178369	0.0128542	0.019097	0.0161805	0.0166039				9872	546	-87481.9
Investment	Total Investment	10	0	0	0	0	0	0	0	0	0	0				9890	547	-86912.9
Revenue	Cash in hand			-2984.78	-5977.81	-8972.88	-11976	-14980.4	-17967.5	-20999.2	-23975	-26976.9				9908	548	-87407.8
	Fish Income		180.961	171.741	169.469	160.424	159.125	178.369	128.542	190.97	161.805	166.039				9926	549	-87239.9
	Other Income		0	0	0	0	0	0	0	0	0	0.639617				9944	550	-87112.9
Costs	Total Revenue		180.961	171.741	169.469	160.424	159.125	178.369	128.542	190.97	161.805	166.679				9962	551	-87488
	Variable Cost		-17.2888	-16.4079	-16.1908	-15.3268	-15.2026	-17.0412	-12.2808	-18.2451	-15.4587	-15.8632				9980	552	-86641.7
	Fixed Cost		-3178.6	-3178.6	-3178.6	-3178.6	-3178.6	-3178.6	-3178.6	-3178.6	-3178.6	-3178.6				9998	553	-87223.5
	Total cost		-3195.89	-3195.01	-3194.79	-3193.93	-3193.8	-3195.64	-3190.88	-3196.85	-3194.06	-3194.46				10016	554	-86875.2
Depreciation	Benefit before tax		-3014.93	-3023.27	-3025.32	-3033.5	-3034.68	-3017.27	-3062.34	-3005.87	-3032.25	-3027.78				10034	555	-87303.2
	Depreciation		1	1	1	1	1	1	1	1	1	1				10052	556	-86526.1
	TAX		0	0	0	0	0	0	0	0	0	0				10070	557	-86898.6
	Benefit after tax		-2984.78	-2993.03	-2995.07	-3003.17	-3004.33	-2987.1	-3031.72	-2975.82	-3001.93	-2997.51				10088	558	-86819.4
	Net Flow	0	-2984.78	-5977.81	-8972.88	-11976	-14980.4	-17967.5	-20999.2	-23975	-26976.9	-29974.4	NPV	Initial Investment		10106	559	-87198.1
	Discounted Flow	0	-2713.44	-4940.34	-6741.46	-8179.8	-9301.64	-10142.2	-10775.9	-11184.5	-11440.9	-11556.4	-86986.6	10		10124	560	-86844.9
	Year	0	1	2	3	4	5	6	7	8	9	10				10142	561	-86996.2
FISHING	Biomass (Kg)		10.3326	12.0447	14.2631	8.31058	9.33139	11.2346	11.7845	11.8709	11.1748	8.79184				10160	562	-86822.8
	Catch Callo (Kg)		0.645789	0.752794	0.891445	0.519412	0.583212	0.702161	0.736533	0.741932	0.698428	0.54949				10178	563	-87039.1
	Effort		0.0129158	0.0150559	0.0178289	0.0103882	0.0116642	0.0140432	0.0147307	0.0148386	0.0139686	0.0109898				10196	564	-87077.3
Investment	Total Investment	10	0	0	0	0	0	0	0	0	0	0				10214	565	-86948.7
Revenue	Cash in hand			-3031.16	-6043.17	-9030.34	-12084.1	-15126.5	-18147.6	-21162.5	-24176.4	-27198.2				10232	566	-87419.8
	Fish Income		129.158	150.559	178.289	103.882	116.642	140.432	147.307	148.386	139.686	109.898				10250	567	-87005
	Other Income		0	0	0	0	0	0	0	0	0	0.830196				10268	568	-87131.4
Costs	Total Revenue		129.158	150.559	178.289	103.882	116.642	140.432	147.307	148.386	139.686	110.728				10286	569	-86942.9
	Variable Cost		-12.3396	-14.3842	-17.0335	-9.9248	-11.1439	-13.4167	-14.0735	-14.1767	-13.3454	-10.4995				10304	570	-87088.3
	Fixed Cost		-3178.6	-3178.6	-3178.6	-3178.6	-3178.6	-3178.6	-3178.6	-3178.6	-3178.6	-3178.6				10322	571	-87347.7
	Total cost		-3190.94	-3192.98	-3195.63	-3188.52	-3189.74	-3192.02	-3192.67	-3192.78	-3191.95	-3189.1				10340	572	-87351.1
Depreciation	Benefit before tax		-3061.78	-3042.43	-3017.34	-3084.64	-3073.1	-3051.58	-3045.37	-3044.39	-3052.26	-3078.37				10358	573	-87222.9
	Depreciation		1	1	1	1	1	1	1	1	1	1				10376	574	-87566.7
	TAX		0	0	0	0	0	0	0	0	0	0				10394	575	-87373.7
	Benefit after tax		-3031.16	-3012	-2987.17	-3053.8	-3042.37	-3021.07	-3014.91	-3013.95	-3021.74	-3047.59				10412	576	-87329.8
	Net Flow	0	-3031.16	-6043.17	-9030.34	-12084.1	-15126.5	-18147.6	-21162.5	-24176.4	-27198.2	-30245.8	NPV	Initial Investment		10430	577	-86663.8
	Discounted Flow	0	-2755.6	-4994.35	-6784.63	-8253.62	-9392.37	-10243.8	-10859.7	-11278.5	-11534.7	-11661	-87768.3	10		10448	578	-86970
	Year	0	1	2	3	4	5	6	7	8	9	10				10466	579	-86920
FISHING	Biomass (Kg)		14.5934	13.9632	9.56837	9.75338	13.2275	12.6228	14.1466	13.0982	14.1305	13.5947				10484	580	-87165.5
	Catch Callo (Kg)		0.912085	0.872701	0.598023	0.609586	0.826716	0.788928	0.88416	0.818639	0.883158	0.849667				10502	581	-86930.7
	Effort		0.0182417	0.017454	0.0119605	0.0121917	0.0165343	0.0157786	0.0176832	0.0163728	0.0176632	0.0169933				10520	582	-86974.2
Investment	Total Investment	10	0	0	0	0	0	0	0	0	0	0				10538	583	-86928.9
Revenue	Cash in hand			-2983.47	-5974	-9013.72	-12051.4	-15050.1	-18055.7	-21044.1	-24044.3	-27033				10556	584	-86905
	Fish Income		182.417	174.54	119.605	121.917	165.343	157.786	176.832	163.728	176.632	169.933				10574	585	-86691
	Other Income		0	0	0	0	0	0	0	0	0	0.54949				10592	586	-87804.5
Costs	Total Revenue		182.417	174.54	119.605	121.917	165.343	157.786	176.832	163.728	176.632	170.483				10610	587	-86992.6
	Variable Cost		-17.4279	-16.6754	-11.4269	-11.6478	-15.7967	-15.0747	-16.8943	-15.6424	-16.8752	-16.2353				10628	588	-87129.6
	Fixed Cost		-3178.6	-3178.6	-3178.6	-3178.6	-3178.6	-3178.6	-3178.6	-3178.6	-3178.6	-3178.6				10646	589	-87572.5
	Total cost		-3196.03	-3195.28	-3190.03	-3190.25	-3194.4	-3193.67	-3195.49	-3194.24	-3195.48	-3194.84				10664	590	-87140.6
Depreciation	Benefit before tax		-3013.61	-3020.74	-3070.42	-3068.33	-3029.05	-3035.89	-3018.66	-3030.51	-3018.84	-3024.35				10682	591	-87495.9
	Depreciation		1	1	1	1	1	1	1	1	1	1				10700	592	-86973.2
	TAX		0	0	0	0	0	0	0	0	0	0				10718	593	-87430.1
	Benefit after tax		-2983.47	-2990.53	-3039.72	-3037.65	-2998.76	-3005.53	-2988.48	-3000.21	-2988.66	-2994.11				10736	594	-87312.2
	Net Flow	0	-2983.47	-5974	-9013.72	-12051.4	-15050.1	-18055.7	-21044.1	-24044.3	-27033	-30027.1	NPV	Initial Investment		10754	595	-87193.7
	Discounted Flow	0	-2712.25	-4937.19	-6772.14	-8231.25	-9344.95	-10192	-10799	-11216.9	-11464.6	-11576.8	-87256.9	10		10772	596	-87075.9
	Year	0	1	2	3	4	5	6	7	8	9	10				10790	597	-86828.2
FISHING	Biomass (Kg)		13.3841	11.0327	14.4554	10.8527	10.6763	13.4156	17.2987	9.17564	15.5647	9.45341				10808	598	-86826.3
	Catch Callo (Kg)		0.836504	0.689546	0.903461	0.678292	0.667266	0.838477	1.08117	0.573477	0.972794	0.590838				10826	599	-87173.9
	Effort		0.0167301	0.0137909	0.0180692	0.0135658	0.0133453	0.0167695	0.0216234	0.0114695	0.0194559	0.0118168				10844	600	-87149.7
Investment	Total Investment	10	0	0	0	0	0	0	0	0	0	0				10862	601	-87555.5
Revenue	Cash in hand			-2997.01	-6020.34	-9005.36	-12030.7	-15058	-18054.7	-21007.9	-24052	-27024.6				10880	602	-86858.5
	Fish Income		167.301	137.909	180.692	135.658	133.453	167.695	216.234	114.695	194.559	118.168				10898	603	-87095.9
	Other Income		0	0	0	0	0	0	0	0	0	0.849667				10916	604	-87023
Costs	Total Revenue		167.301	137.909	180.692	135.658	133.453	167.695	216.234	114.695	194.559	119.017				10934	605	-87037
	Variable Cost		-15.9837	-13.1757	-17.2631	-12.9607	-12.75	-16.0214	-20.6588	-10.9579	-18.5879	-11.2896				10952	606	-87206.5
	Fixed Cost		-3178.6	-3178.6	-3178.6	-3178.6	-3178.6	-3178.6	-3178.6	-3178.6	-3178.6	-3178.6				10970	607	-87535.7
	Total cost		-3194.58	-3191.78	-3195.86	-3191.56	-3191.35	-3194.62	-3199.26	-3189.56	-3197.19	-3189.89				10988	608	-87300.3
Depreciation	Benefit before tax		-3027.28	-3053.87	-3015.17	-3055.9	-3057.9	-3026.93	-2983.02	-3074.86	-3002.63	-3070.87				11006	609	-87247.3
	Depreciation		1	1	1	1	1	1	1	1	1	1				11024	610	-87462.4
	TAX		0	0	0	0	0	0	0	0	0	0				11042	611	-86891.4
	Benefit after tax		-2997.01	-3023.33	-2985.02	-3025.34	-3027.32	-2996.66	-2953.19	-3044.11	-2972.6	-3040.16				11060	612	-86847.5
	Net Flow	0	-2997.01	-6020.34	-9005.36	-12030.7	-15058	-18054.7	-21007.9	-24052	-27024.6	-30064.7	NPV	Initial Investment		11078	613	-87201
	Discounted Flow	0	-2724.55	-4975.49	-6765.86	-8217.13	-9349.84	-10191.4	-10780.4	-11220.4	-11461.1	-11591.3	-87287.4	10		11096	614	-87084.3
	Year	0	1	2	3	4	5	6	7	8	9	10				11114	615	-87767.1
FISHING	Biomass (Kg)		9.24871	13.5638	9.81507	15.2989	12.8255	14.3593	17.5255	17.2714	16.5437	9.57336				11132	616	-86935.4
	Catch Callo (Kg)		0.578044	0.847736	0.613442	0.956179	0.801593	0.897453	1.09534	1.07946	1.03398	0.598335				11150	617	-87253.2
	Effort		0.0115609	0.0169547	0.0122688	0.0191236	0.0160319	0.0179491	0.0219068	0.0215893	0.0206796	0.0119667				11168	618	-87269.2
Investment	Total Investment	10	0	0	0	0	0	0	0	0	0	0				11186	619	-87090.4
Revenue	Cash in hand			-3043.3	-6038.29	-9075.25	-12050.8	-15054.1	-18040.2	-20990.8	-23944.3	-26906				11204	620	-87009.7
	Fish Income		115.609	169.547	122.688	191.236	160.319	179.491	219.068	215.893	206.796	119.667				11222	621	-86921.8
	Other Income		0	0	0	0	0	0	0	0	0	0.590838				11240	622	-87192.8
Costs	Total Revenue		115.609	169.547	122.688	191.236	160.319	179.491	219.068	215.893	206.796	120.258				11258	623	-87516.5
	Variable Cost		-11.0451	-16.1984	-11.7215	-18.2705	-15.3167	-17.1483	-20.9296	-20.6262	-19.757	-11.4328				11276	624	-87145.3
	Fixed Cost		-3178.6	-3178.6	-3178.6	-3178.6	-3178.6	-3178.6	-3178.6	-3178.6	-3178.6	-3178.6				11294	625	-87169.2
	Total cost		-3189.65	-3194.8	-3190.32	-3196.87	-3193.92	-3195.75	-3199.53	-3199.23	-3198.36	-3190.03				11312	626	-86697.3
Depreciation	Benefit before tax		-3074.04	-3025.25	-3067.63	-3005.63	-3033.6	-3016.26	-2980.46	-2983.33	-2991.56	-3069.78				11330	627	-86946
	Depreciation		1	1	1	1	1	1	1	1	1	1				11348	628	-86958.6
	TAX		0	0	0	0	0	0	0	0	0	0				11366	629	-86909.4
	Benefit after tax		-3043.3	-2995	-3036.96	-2975.58	-3003.26	-2986.1	-2950.66	-2953.5	-2961.65	-3039.08				11384	630	-86560.3
	Net Flow	0	-3043.3	-6038.29	-9075.25	-12050.8	-15054.1	-18040.2	-20990.8	-23944.3	-26906	-29945.1	NPV	Initial Investment		11402	631	-87227.1
	Discounted Flow	0	-2766.63	-4990.33	-6818.37	-8230.88	-9347.41	-10183.2	-10771.6	-11170.2	-11410.8	-11545.1	-87244.5	10		11420	632	-87051.9
	Year	0	1	2	3	4	5	6	7	8	9	10				11438	633	-86681.8
FISHING	Biomass (Kg)		10.2662	8.27431	12.2754	16.239	14.9396	12.6428	12.2284	10.9501	13.6262	10.7237				11456	634	-87112.4
	Catch Callo (Kg)		0.641639	0.517144	0.767213	1.01494	0.933724	0.790176	0.764276	0.684383	0.85164	0.670232				11474	635	-87036.1
	Effort		0.0128328	0.0103429	0.0153443	0.0202987	0.0186745	0.0158035	0.0152855	0.0136877	0.0170328	0.0134046				11492	636	-86594
Investment	Total Investment	10	0	0	0	0	0	0	0	0	0	0				11510	637	-87032.5
Revenue	Cash in hand			-3031.91	-6086.11	-9095.53	-12060.6	-15040.2	-18045.5	-21055.4	-24079.7	-27074				11528	638	-87276.1
	Fish Income		128.328	103.429	153.443	202.987	186.745	158.035	152.855	136.877	170.328	134.046				11546	639	-86933
	Other Income		0	0	0	0	0	0	0	0	0	0.598335				11564	640	-87236
Costs	Total Revenue		128.328	103.429	153.443	202.987	186.745	158.035	152.855	136.877	170.328	134.645				11582	641	-87322
	Variable Cost		-12.2603	-9.88148	-14.6597	-19.3932	-17.8414	-15.0985	-14.6036	-13.077	-16.273	-12.8066				11600	642	-87222
	Fixed Cost		-3178.6	-3178.6	-3178.6	-3178.6	-3178.6	-3178.6	-3178.6	-3178.6	-3178.6	-3178.6				11618	643	-87376.6
	Total cost		-3190.86	-3188.48	-3193.26	-3197.99	-3196.44	-3193.7	-3193.2	-3191.68	-3194.87	-3191.41				11636	644	-87052.5
Depreciation	Benefit before tax		-3062.53	-3085.05	-3039.82	-2995.01	-3009.7	-3035.66	-3040.35	-3054.8	-3024.54	-3056.76				11654	645	-87412.6
	Depreciation		1	1	1	1	1	1	1	1	1	1				11672	646	-87085.9
	TAX		0	0	0	0	0	0	0	0	0	0				11690	647	-87095.2
	Benefit after tax		-3031.91	-3054.2	-3009.42	-2965.06	-2979.6	-3005.31	-3009.94	-3024.25	-2994.3	-3026.19				11708	648	-86954.7
	Net Flow	0	-3031.91	-6086.11	-9095.53	-12060.6	-15040.2	-18045.5	-21055.4	-24079.7	-27074	-30100.2	NPV	Initial Investment		11726	649	-87342.8
	Discounted Flow	0	-2756.28	-5029.84	-6833.61	-8237.54	-9338.77	-10186.2	-10804.8	-11233.4	-11482	-11604.9	-87517.3	10		11744	650	-87176.9
	Year	0	1	2	3	4	5	6	7	8	9	10				11762	651	-87155.2
FISHING	Biomass (Kg)		18.9611	13.7499	15.4625	13.4601	13.243	14.1566	11.8163	13.5469	9.96272	15.5385				11780	652	-87309.6
	Catch Callo (Kg)		1.18507	0.859369	0.966403	0.841256	0.827685	0.884786	0.738519	0.846681	0.62267	0.971154				11798	653	-86835
	Effort		0.0237013	0.0171874	0.0193281	0.0168251	0.0165537	0.0176957	0.0147704	0.0169336	0.0124534	0.0194231				11816	654	-87124.7
Investment	Total Investment	10	0	0	0	0	0	0	0	0	0	0				11834	655	-87585.3
Revenue	Cash in hand			-2934.59	-5927.5	-8901.25	-11897.4	-14896	-17884.4	-20898.9	-23894.1	-26929.4				11852	656	-87374.5
	Fish Income		237.013	171.874	193.281	168.251	165.537	176.957	147.704	169.336	124.534	194.231				11870	657	-87052.5
	Other Income		0	0	0	0	0	0	0	0	0	0.670232				11888	658	-87222
Costs	Total Revenue		237.013	171.874	193.281	168.251	165.537	176.957	147.704	169.336	124.534	194.901				11906	659	-87419.9
	Variable Cost		-22.644	-16.4206	-18.4658	-16.0745	-15.8152	-16.9063	-14.1115	-16.1782	-11.8978	-18.5566				11924	660	-87082
	Fixed Cost		-3178.6	-3178.6	-3178.6	-3178.6	-3178.6	-3178.6	-3178.6	-3178.6	-3178.6	-3178.6				11942	661	-87686.2
	Total cost		-3201.24	-3195.02	-3197.07	-3194.67	-3194.42	-3195.51	-3192.71	-3194.78	-3190.5	-3197.16				11960	662	-87028.7
Depreciation	Benefit before tax		-2964.23	-3023.15	-3003.79	-3026.42	-3028.88	-3018.55	-3045.01	-3025.44	-3065.96	-3002.26				11978	663	-87233.9
	Depreciation		1	1	1	1	1	1	1	1	1	1				11996	664	-86907.1
	TAX		0	0	0	0	0	0	0	0	0	0				12014	665	-87496.7
	Benefit after tax		-2934.59	-2992.92	-2973.75	-2996.16	-2998.59	-2988.36	-3014.56	-2995.19	-3035.3	-2972.23				12032	666	-86809.1
	Net Flow	0	-2934.59	-5927.5	-8901.25	-11897.4	-14896	-17884.4	-20898.9	-23894.1	-26929.4	-29901.6	NPV	Initial Investment		12050	667	-87195
	Discounted Flow	0	-2667.81	-4898.76	-6687.64	-8126.09	-9249.24	-10095.3	-10724.5	-11146.8	-11420.7	-11528.4	-86555.1	10		12068	668	-87091.3
	Year	0	1	2	3	4	5	6	7	8	9	10				12086	669	-86855.7
FISHING	Biomass (Kg)		14.4217	11.6856	15.6655	14.7677	13.2377	13.0883	12.6428	14.4439	10.9505	13.0855				12104	670	-87035.3
	Catch Callo (Kg)		0.901357	0.730349	0.979095	0.922981	0.827358	0.81802	0.790177	0.902742	0.684405	0.817841				12122	671	-87004.2
	Effort		0.0180271	0.014607	0.0195819	0.0184596	0.0165472	0.0163604	0.0158035	0.0180548	0.0136881	0.0163568				12140	672	-86978.6
Investment	Total Investment	10	0	0	0	0	0	0	0	0	0	0				12158	673	-86887.9
Revenue	Cash in hand			-2985.4	-6001.42	-8972.89	-11954.4	-14953.1	-17953.4	-20958.7	-23943.8	-26968.1				12176	674	-87204.4
	Fish Income		180.271	146.07	195.819	184.596	165.472	163.604	158.035	180.548	136.881	163.568				12194	675	-87032.1
	Other Income		0	0	0	0	0	0	0	0	0	0.971154				12212	676	-87077.8
Costs	Total Revenue		180.271	146.07	195.819	184.596	165.472	163.604	158.035	180.548	136.881	164.539				12230	677	-87099
	Variable Cost		-17.2229	-13.9553	-18.7083	-17.6361	-15.809	-15.6305	-15.0985	-17.2494	-13.0775	-15.6271				12248	678	-87225.5
	Fixed Cost		-3178.6	-3178.6	-3178.6	-3178.6	-3178.6	-3178.6	-3178.6	-3178.6	-3178.6	-3178.6				12266	679	-87618.1
	Total cost		-3195.82	-3192.56	-3197.31	-3196.24	-3194.41	-3194.23	-3193.7	-3195.85	-3191.68	-3194.23				12284	680	-87021.8
Depreciation	Benefit before tax		-3015.55	-3046.49	-3001.49	-3011.64	-3028.94	-3030.63	-3035.66	-3015.3	-3054.8	-3029.69				12302	681	-87010.9
	Depreciation		1	1	1	1	1	1	1	1	1	1				12320	682	-87356.5
	TAX		0	0	0	0	0	0	0	0	0	0				12338	683	-87085.3
	Benefit after tax		-2985.4	-3016.02	-2971.47	-2981.52	-2998.65	-3000.32	-3005.31	-2985.15	-3024.25	-2999.39				12356	684	-87318.7
	Net Flow	0	-2985.4	-6001.42	-8972.89	-11954.4	-14953.1	-17953.4	-20958.7	-23943.8	-26968.1	-29967.5	NPV	Initial Investment		12374	685	-87134.7
	Discounted Flow	0	-2714	-4959.85	-6741.47	-8165.03	-9284.68	-10134.2	-10755.1	-11170	-11437.1	-11553.8	-86925.2	10		12392	686	-87277.8
	Year	0	1	2	3	4	5	6	7	8	9	10				12410	687	-86777
FISHING	Biomass (Kg)		12.2472	13.4104	13.2969	14.8308	10.3145	15.2952	13.8628	14.3936	11.4556	15.6062				12428	688	-86809.9
	Catch Callo (Kg)		0.765449	0.838148	0.831056	0.926928	0.644659	0.955951	0.866425	0.899601	0.715974	0.97539				12446	689	-87374
	Effort		0.015309	0.016763	0.0166211	0.0185386	0.0128932	0.019119	0.0173285	0.017992	0.0143195	0.0195078				12464	690	-87189.2
Investment	Total Investment	10	0	0	0	0	0	0	0	0	0	0				12482	691	-86749.8
Revenue	Cash in hand			-3009.73	-6006.45	-9004.44	-11985.3	-15016.6	-17992.2	-20983.9	-23969.6	-26988.2				12500	692	-87095.3
	Fish Income		153.09	167.63	166.211	185.386	128.932	191.19	173.285	179.92	143.195	195.078				12518	693	-86987
	Other Income		0	0	0	0	0	0	0	0	0	0.817841				12536	694	-87236.4
Costs	Total Revenue		153.09	167.63	166.211	185.386	128.932	191.19	173.285	179.92	143.195	195.896				12554	695	-87045.5
	Variable Cost		-14.626	-16.0151	-15.8796	-17.7115	-12.318	-18.2661	-16.5555	-17.1894	-13.6807	-18.6375				12572	696	-86745.3
	Fixed Cost		-3178.6	-3178.6	-3178.6	-3178.6	-3178.6	-3178.6	-3178.6	-3178.6	-3178.6	-3178.6				12590	697	-87089.6
	Total cost		-3193.23	-3194.62	-3194.48	-3196.31	-3190.92	-3196.87	-3195.16	-3195.79	-3192.28	-3197.24				12608	698	-87714.3
Depreciation	Benefit before tax		-3040.14	-3026.99	-3028.27	-3010.93	-3061.99	-3005.68	-3021.87	-3015.87	-3049.09	-3001.34				12626	699	-87317
	Depreciation		1	1	1	1	1	1	1	1	1	1				12644	700	-86970.8
	TAX		0	0	0	0	0	0	0	0	0	0				12662	701	-87106.3
	Benefit after tax		-3009.73	-2996.72	-2997.99	-2980.82	-3031.37	-2975.62	-2991.65	-2985.71	-3018.59	-2971.33				12680	702	-86666.5
	Net Flow	0	-3009.73	-6006.45	-9004.44	-11985.3	-15016.6	-17992.2	-20983.9	-23969.6	-26988.2	-29959.5	NPV	Initial Investment		12698	703	-86989.1
	Discounted Flow	0	-2736.12	-4964.01	-6765.17	-8186.09	-9324.14	-10156.1	-10768.1	-11182	-11445.6	-11550.7	-87088	10		12716	704	-87449.9
	Year	0	1	2	3	4	5	6	7	8	9	10				12734	705	-87447
FISHING	Biomass (Kg)		14.8326	10.6109	13.9515	12.5056	14.926	10.6499	16.1736	15.6072	16.3284	15.4176				12752	706	-87165.9
	Catch Callo (Kg)		0.927037	0.663181	0.871971	0.7816	0.932876	0.665618	1.01085	0.97545	1.02052	0.9636				12770	707	-87320.8
	Effort		0.0185407	0.0132636	0.0174394	0.015632	0.0186575	0.0133124	0.020217	0.019509	0.0204105	0.019272				12788	708	-86996.3
Investment	Total Investment	10	0	0	0	0	0	0	0	0	0	0				12806	709	-86990.6
Revenue	Cash in hand			-2980.8	-6008.85	-8999.51	-12006.3	-14986.1	-18013.7	-20979.5	-23951.6	-26915.7				12824	710	-87323.6
	Fish Income		185.407	132.636	174.394	156.32	186.575	133.124	202.17	195.09	204.105	192.72				12842	711	-87034.8
	Other Income		0	0	0	0	0	0	0	0	0	0.97539				12860	712	-87565.3
Costs	Total Revenue		185.407	132.636	174.394	156.32	186.575	133.124	202.17	195.09	204.105	193.695				12878	713	-87235.5
	Variable Cost		-17.7136	-12.6719	-16.6614	-14.9346	-17.8252	-12.7185	-19.3151	-18.6387	-19.4999	-18.4123				12896	714	-87300.9
	Fixed Cost		-3178.6	-3178.6	-3178.6	-3178.6	-3178.6	-3178.6	-3178.6	-3178.6	-3178.6	-3178.6				12914	715	-87565.3
	Total cost		-3196.31	-3191.27	-3195.26	-3193.53	-3196.43	-3191.32	-3197.92	-3197.24	-3198.1	-3197.01				12932	716	-87249.9
Depreciation	Benefit before tax		-3010.91	-3058.64	-3020.87	-3037.21	-3009.85	-3058.19	-2995.74	-3002.15	-2994	-3003.32				12950	717	-87473.9
	Depreciation		1	1	1	1	1	1	1	1	1	1				12968	718	-87443.8
	TAX		0	0	0	0	0	0	0	0	0	0				12986	719	-86899.9
	Benefit after tax		-2980.8	-3028.05	-2990.66	-3006.84	-2979.75	-3027.61	-2965.79	-2972.13	-2964.06	-2973.28				13004	720	-87178
	Net Flow	0	-2980.8	-6008.85	-8999.51	-12006.3	-14986.1	-18013.7	-20979.5	-23951.6	-26915.7	-29889	NPV	Initial Investment		13022	721	-86706.9
	Discounted Flow	0	-2709.82	-4965.99	-6761.46	-8200.5	-9305.19	-10168.3	-10765.8	-11173.6	-11414.9	-11523.5	-86999	10		13040	722	-87508.7
	Year	0	1	2	3	4	5	6	7	8	9	10				13058	723	-87146.5
FISHING	Biomass (Kg)		15.5962	11.3615	11.6514	11.5043	13.0506	16.3121	11.3304	14.925	12.5143	11.835				13076	724	-86946.7
	Catch Callo (Kg)		0.974762	0.710093	0.728212	0.719019	0.815663	1.0195	0.708149	0.93281	0.782144	0.739685				13094	725	-87402
	Effort		0.0194952	0.0142019	0.0145642	0.0143804	0.0163133	0.0203901	0.014163	0.0186562	0.0156429	0.0147937				13112	726	-87370.1
Investment	Total Investment	10	0	0	0	0	0	0	0	0	0	0				13130	727	-87087.3
Revenue	Cash in hand			-2972.25	-5991.9	-9008.3	-12026.4	-15027.1	-17991.3	-21011.3	-23991.1	-26997.8				13148	728	-87014
	Fish Income		194.952	142.019	145.642	143.804	163.133	203.901	141.63	186.562	156.429	147.937				13166	729	-87295.8
	Other Income		0	0	0	0	0	0	0	0	0	0.9636				13184	730	-87340.5
Costs	Total Revenue		194.952	142.019	145.642	143.804	163.133	203.901	141.63	186.562	156.429	148.901				13202	731	-87204.5
	Variable Cost		-18.6255	-13.5683	-13.9145	-13.7389	-15.5855	-19.4804	-13.5311	-17.8239	-14.945	-14.1337				13220	732	-87008.3
	Fixed Cost		-3178.6	-3178.6	-3178.6	-3178.6	-3178.6	-3178.6	-3178.6	-3178.6	-3178.6	-3178.6				13238	733	-87211.3
	Total cost		-3197.23	-3192.17	-3192.51	-3192.34	-3194.19	-3198.08	-3192.13	-3196.42	-3193.55	-3192.73				13256	734	-87472.8
Depreciation	Benefit before tax		-3002.27	-3050.15	-3046.87	-3048.54	-3031.05	-2994.18	-3050.5	-3009.86	-3037.12	-3043.83				13274	735	-87533
	Depreciation		1	1	1	1	1	1	1	1	1	1				13292	736	-87105.1
	TAX		0	0	0	0	0	0	0	0	0	0				13310	737	-87157.3
	Benefit after tax		-2972.25	-3019.65	-3016.4	-3018.05	-3000.74	-2964.24	-3020	-2979.76	-3006.74	-3013.39				13328	738	-87133.3
	Net Flow	0	-2972.25	-5991.9	-9008.3	-12026.4	-15027.1	-17991.3	-21011.3	-23991.1	-26997.8	-30011.2	NPV	Initial Investment		13346	739	-87742.9
	Discounted Flow	0	-2702.05	-4951.98	-6768.07	-8214.16	-9330.64	-10155.6	-10782.1	-11192	-11449.7	-11570.6	-87127	10		13364	740	-87140
	Year	0	1	2	3	4	5	6	7	8	9	10				13382	741	-87394.9
FISHING	Biomass (Kg)		15.1716	14.2033	16.953	12.9008	14.9806	17.2527	8.86276	13.7133	13.9838	9.34493				13400	742	-87026.9
	Catch Callo (Kg)		0.948222	0.887706	1.05956	0.806299	0.936286	1.0783	0.553922	0.85708	0.87399	0.584058				13418	743	-87287.3
	Effort		0.0189644	0.0177541	0.0211912	0.016126	0.0187257	0.0215659	0.0110784	0.0171416	0.0174798	0.0116812				13436	744	-87013
Investment	Total Investment	10	0	0	0	0	0	0	0	0	0	0				13454	745	-87155.3
Revenue	Cash in hand			-2977	-5964.84	-8921.91	-11924.3	-14903.5	-17857.2	-20904.8	-23898.1	-26888.4				13472	746	-87564.3
	Fish Income		189.644	177.541	211.912	161.26	187.257	215.659	110.784	171.416	174.798	116.812				13490	747	-87055.6
	Other Income		0	0	0	0	0	0	0	0	0	0.739685				13508	748	-87467.2
Costs	Total Revenue		189.644	177.541	211.912	161.26	187.257	215.659	110.784	171.416	174.798	117.551				13526	749	-86889.6
	Variable Cost		-18.1184	-16.9621	-20.2458	-15.4066	-17.8903	-20.6038	-10.5842	-16.3769	-16.7	-11.1601				13544	750	-87364
	Fixed Cost		-3178.6	-3178.6	-3178.6	-3178.6	-3178.6	-3178.6	-3178.6	-3178.6	-3178.6	-3178.6				13562	751	-87149.8
	Total cost		-3196.72	-3195.56	-3198.85	-3194.01	-3196.49	-3199.2	-3189.18	-3194.98	-3195.3	-3189.76				13580	752	-87380.1
Depreciation	Benefit before tax		-3007.07	-3018.02	-2986.93	-3032.75	-3009.23	-2983.54	-3078.4	-3023.56	-3020.5	-3072.21				13598	753	-86957
	Depreciation		1	1	1	1	1	1	1	1	1	1				13616	754	-87385.1
	TAX		0	0	0	0	0	0	0	0	0	0				13634	755	-86971.2
	Benefit after tax		-2977	-2987.84	-2957.06	-3002.42	-2979.14	-2953.71	-3047.62	-2993.33	-2990.3	-3041.49				13652	756	-87510.6
	Net Flow	0	-2977	-5964.84	-8921.91	-11924.3	-14903.5	-17857.2	-20904.8	-23898.1	-26888.4	-29929.9	NPV	Initial Investment		13670	757	-87778.5
	Discounted Flow	0	-2706.37	-4929.62	-6703.16	-8144.48	-9253.88	-10079.9	-10727.5	-11148.6	-11403.3	-11539.3	-86646.1	10		13688	758	-86877.3
	Year	0	1	2	3	4	5	6	7	8	9	10				13706	759	-87447.2
FISHING	Biomass (Kg)		11.0472	14.3819	10.1425	10.0964	11.196	11.6859	11.5291	14.7875	8.79258	15.4808				13724	760	-87472.5
	Catch Callo (Kg)		0.690451	0.898866	0.633909	0.631024	0.699752	0.730368	0.72057	0.924218	0.549536	0.967548				13742	761	-86694
	Effort		0.013809	0.0179773	0.0126782	0.0126205	0.013995	0.0146074	0.0144114	0.0184844	0.0109907	0.019351				13760	762	-87147.1
Investment	Total Investment	10	0	0	0	0	0	0	0	0	0	0				13778	763	-86844.3
Revenue	Cash in hand			-3023.17	-6009.01	-9042.3	-12076.1	-15097.6	-18113.6	-21131.4	-24112.7	-27161.1				13796	764	-87206
	Fish Income		138.09	179.773	126.782	126.205	139.95	146.074	144.114	184.844	109.907	193.51				13814	765	-86663.5
	Other Income		0	0	0	0	0	0	0	0	0	0.584058				13832	766	-87336.2
Costs	Total Revenue		138.09	179.773	126.782	126.205	139.95	146.074	144.114	184.844	109.907	194.094				13850	767	-86884.2
	Variable Cost		-13.193	-17.1753	-12.1126	-12.0575	-13.3707	-13.9557	-13.7685	-17.6597	-10.5004	-18.4877				13868	768	-87166.6
	Fixed Cost		-3178.6	-3178.6	-3178.6	-3178.6	-3178.6	-3178.6	-3178.6	-3178.6	-3178.6	-3178.6				13886	769	-86710.6
	Total cost		-3191.79	-3195.78	-3190.71	-3190.66	-3191.97	-3192.56	-3192.37	-3196.26	-3189.1	-3197.09				13904	770	-87313.7
Depreciation	Benefit before tax		-3053.7	-3016	-3063.93	-3064.45	-3052.02	-3046.48	-3048.25	-3011.42	-3079.19	-3002.99				13922	771	-87379.8
	Depreciation		1	1	1	1	1	1	1	1	1	1				13940	772	-87129.1
	TAX		0	0	0	0	0	0	0	0	0	0				13958	773	-87080.3
	Benefit after tax		-3023.17	-2985.84	-3033.29	-3033.81	-3021.5	-3016.02	-3017.77	-2981.3	-3048.4	-2972.96				13976	774	-87034.7
	Net Flow	0	-3023.17	-6009.01	-9042.3	-12076.1	-15097.6	-18113.6	-21131.4	-24112.7	-27161.1	-30134.1	NPV	Initial Investment		13994	775	-87229.8
	Discounted Flow	0	-2748.33	-4966.12	-6793.61	-8248.14	-9374.43	-10224.7	-10843.7	-11248.8	-11519	-11618	-87594.8	10		14012	776	-86690
	Year	0	1	2	3	4	5	6	7	8	9	10				14030	777	-86989.4
FISHING	Biomass (Kg)		10.0974	11.1963	15.3258	15.8246	15.2996	12.3881	12.1765	9.53528	13.0283	11.8101				14048	778	-87312.4
	Catch Callo (Kg)		0.63109	0.699769	0.957865	0.989037	0.956222	0.774253	0.761033	0.595955	0.81427	0.738131				14066	779	-87216.1
	Effort		0.0126218	0.0139954	0.0191573	0.0197807	0.0191244	0.0154851	0.0152207	0.0119191	0.0162854	0.0147626				14084	780	-87038.8
Investment	Total Investment	10	0	0	0	0	0	0	0	0	0	0				14102	781	-87050.5
Revenue	Cash in hand			-3033.8	-6055.29	-9030.57	-12000.3	-14975.8	-17984	-20994.5	-24034.6	-27035.6				14120	782	-86627.9
	Fish Income		126.218	139.954	191.573	197.807	191.244	154.851	152.207	119.191	162.854	147.626				14138	783	-87315.6
	Other Income		0	0	0	0	0	0	0	0	0	0.967548				14156	784	-87321.7
Costs	Total Revenue		126.218	139.954	191.573	197.807	191.244	154.851	152.207	119.191	162.854	148.594				14174	785	-87141.9
	Variable Cost		-12.0587	-13.371	-18.3027	-18.8983	-18.2713	-14.7943	-14.5416	-11.3874	-15.5589	-14.1041				14192	786	-87059.8
	Fixed Cost		-3178.6	-3178.6	-3178.6	-3178.6	-3178.6	-3178.6	-3178.6	-3178.6	-3178.6	-3178.6				14210	787	-86888.2
	Total cost		-3190.66	-3191.97	-3196.9	-3197.5	-3196.87	-3193.39	-3193.14	-3189.99	-3194.16	-3192.7				14228	788	-87290.3
Depreciation	Benefit before tax		-3064.44	-3052.02	-3005.33	-2999.69	-3005.63	-3038.54	-3040.94	-3070.8	-3031.3	-3044.11				14246	789	-87488.7
	Depreciation		1	1	1	1	1	1	1	1	1	1				14264	790	-86606.7
	TAX		0	0	0	0	0	0	0	0	0	0				14282	791	-87000.9
	Benefit after tax		-3033.8	-3021.5	-2975.28	-2969.69	-2975.57	-3008.16	-3010.53	-3040.09	-3000.99	-3013.67				14300	792	-87496.5
	Net Flow	0	-3033.8	-6055.29	-9030.57	-12000.3	-14975.8	-17984	-20994.5	-24034.6	-27035.6	-30049.3	NPV	Initial Investment		14318	793	-87131
	Discounted Flow	0	-2758	-5004.37	-6784.8	-8196.34	-9298.81	-10151.5	-10773.5	-11212.3	-11465.7	-11585.3	-87240.7	10		14336	794	-87277.4
	Year	0	1	2	3	4	5	6	7	8	9	10				14354	795	-87473.4
FISHING	Biomass (Kg)		9.35113	16.9679	11.8735	10.4702	13.4082	10.9346	14.1387	10.9913	14.3267	12.7879				14372	796	-86995.8
	Catch Callo (Kg)		0.584446	1.06049	0.742096	0.65439	0.838014	0.683412	0.883667	0.686957	0.895417	0.799242				14390	797	-86921.2
	Effort		0.0116889	0.0212098	0.0148419	0.0130878	0.0167603	0.0136682	0.0176733	0.0137391	0.0179083	0.0159848				14408	798	-87298.9
Investment	Total Investment	10	0	0	0	0	0	0	0	0	0	0				14426	799	-86993.7
Revenue	Cash in hand			-3042.15	-5999.05	-9012.96	-12042.6	-15039.3	-18063.8	-21052.3	-24076.1	-27062.6				14444	800	-87172.5
	Fish Income		116.889	212.098	148.419	130.878	167.603	136.682	176.733	137.391	179.083	159.848				14462	801	-87189.2
	Other Income		0	0	0	0	0	0	0	0	0	0.738131				14480	802	-87046.6
Costs	Total Revenue		116.889	212.098	148.419	130.878	167.603	136.682	176.733	137.391	179.083	160.587				14498	803	-86948.5
	Variable Cost		-11.1675	-20.2636	-14.1798	-12.5039	-16.0126	-13.0585	-16.8849	-13.1262	-17.1094	-15.2717				14516	804	-87564.6
	Fixed Cost		-3178.6	-3178.6	-3178.6	-3178.6	-3178.6	-3178.6	-3178.6	-3178.6	-3178.6	-3178.6				14534	805	-87390.6
	Total cost		-3189.77	-3198.86	-3192.78	-3191.1	-3194.61	-3191.66	-3195.48	-3191.73	-3195.71	-3193.87				14552	806	-87452.1
Depreciation	Benefit before tax		-3072.88	-2986.77	-3044.36	-3060.23	-3027.01	-3054.98	-3018.75	-3054.33	-3016.63	-3033.29				14570	807	-87265.3
	Depreciation		1	1	1	1	1	1	1	1	1	1				14588	808	-87128
	TAX		0	0	0	0	0	0	0	0	0	0				14606	809	-87153.6
	Benefit after tax		-3042.15	-2956.9	-3013.92	-3029.62	-2996.74	-3024.43	-2988.56	-3023.79	-2986.46	-3002.95				14624	810	-87361.3
	Net Flow	0	-3042.15	-5999.05	-9012.96	-12042.6	-15039.3	-18063.8	-21052.3	-24076.1	-27062.6	-30065.5	NPV	Initial Investment		14642	811	-87475.9
	Discounted Flow	0	-2765.59	-4957.89	-6771.57	-8225.25	-9338.24	-10196.5	-10803.2	-11231.7	-11477.2	-11591.6	-87368.6	10		14660	812	-86776.9
	Year	0	1	2	3	4	5	6	7	8	9	10				14678	813	-87184.4
FISHING	Biomass (Kg)		11.1252	9.91824	13.3828	9.67596	13.997	12.5325	17.4068	18.0191	11.5088	15.6621				14696	814	-87444.9
	Catch Callo (Kg)		0.695323	0.61989	0.836426	0.604747	0.87481	0.783281	1.08793	1.12619	0.719299	0.97888				14714	815	-87079.8
	Effort		0.0139065	0.0123978	0.0167285	0.0120949	0.0174962	0.0156656	0.0217585	0.0225239	0.014386	0.0195776				14732	816	-87146.7
Investment	Total Investment	10	0	0	0	0	0	0	0	0	0	0				14750	817	-87335.3
Revenue	Cash in hand			-3022.29	-6058.1	-9055.12	-12093.6	-15083.8	-18090.3	-21042.3	-23987.4	-27005.4				14768	818	-86858.6
	Fish Income		139.065	123.978	167.285	120.949	174.962	156.656	217.585	225.239	143.86	195.776				14786	819	-86889.6
	Other Income		0	0	0	0	0	0	0	0	0	0.799242				14804	820	-86880.9
Costs	Total Revenue		139.065	123.978	167.285	120.949	174.962	156.656	217.585	225.239	143.86	196.575				14822	821	-87440.9
	Variable Cost		-13.2861	-11.8447	-15.9822	-11.5554	-16.7157	-14.9668	-20.7879	-21.5191	-13.7442	-18.7042				14840	822	-87334.9
	Fixed Cost		-3178.6	-3178.6	-3178.6	-3178.6	-3178.6	-3178.6	-3178.6	-3178.6	-3178.6	-3178.6				14858	823	-86619.8
	Total cost		-3191.89	-3190.44	-3194.58	-3190.16	-3195.32	-3193.57	-3199.39	-3200.12	-3192.34	-3197.3				14876	824	-87414
Depreciation	Benefit before tax		-3052.82	-3066.47	-3027.3	-3069.21	-3020.35	-3036.91	-2981.8	-2974.88	-3048.48	-3000.73				14894	825	-86965.5
	Depreciation		1	1	1	1	1	1	1	1	1	1				14912	826	-87172.5
	TAX		0	0	0	0	0	0	0	0	0	0				14930	827	-87009.8
	Benefit after tax		-3022.29	-3035.8	-2997.02	-3038.51	-2990.15	-3006.54	-2951.98	-2945.13	-3018	-2970.72				14948	828	-87132.8
	Net Flow	0	-3022.29	-6058.1	-9055.12	-12093.6	-15083.8	-18090.3	-21042.3	-23987.4	-27005.4	-29976.2	NPV	Initial Investment		14966	829	-87183.4
	Discounted Flow	0	-2747.54	-5006.69	-6803.25	-8260.11	-9365.84	-10211.5	-10798	-11190.3	-11452.9	-11557.1	-87403.3	10		14984	830	-86673.2
	Year	0	1	2	3	4	5	6	7	8	9	10				15002	831	-87467.9
FISHING	Biomass (Kg)		13.933	12.9599	14.7144	11.8264	11.9345	16.2791	14.9513	10.4507	14.6618	14.1699				15020	832	-87275.3
	Catch Callo (Kg)		0.870811	0.809992	0.919647	0.739152	0.745904	1.01744	0.934459	0.653171	0.916365	0.885621				15038	833	-86851.3
	Effort		0.0174162	0.0161998	0.0183929	0.014783	0.0149181	0.0203488	0.0186892	0.0130634	0.0183273	0.0177124				15056	834	-87193.4
Investment	Total Investment	10	0	0	0	0	0	0	0	0	0	0				15074	835	-86615.6
Revenue	Cash in hand			-2990.87	-5992.62	-8974.74	-11989.2	-15002.4	-17967	-20946.5	-23976.3	-26959				15092	836	-87036.3
	Fish Income		174.162	161.998	183.929	147.83	149.181	203.488	186.892	130.634	183.273	177.124				15110	837	-86562.2
	Other Income		0	0	0	0	0	0	0	0	0	0.97888				15128	838	-87032.8
Costs	Total Revenue		174.162	161.998	183.929	147.83	149.181	203.488	186.892	130.634	183.273	178.103				15146	839	-87120.4
	Variable Cost		-16.6393	-15.4771	-17.5724	-14.1235	-14.2526	-19.441	-17.8554	-12.4807	-17.5097	-16.9222				15164	840	-87066.6
	Fixed Cost		-3178.6	-3178.6	-3178.6	-3178.6	-3178.6	-3178.6	-3178.6	-3178.6	-3178.6	-3178.6				15182	841	-87183.3
	Total cost		-3195.24	-3194.08	-3196.17	-3192.72	-3192.85	-3198.04	-3196.46	-3191.08	-3196.11	-3195.52				15200	842	-87412.9
Depreciation	Benefit before tax		-3021.08	-3032.08	-3012.24	-3044.89	-3043.67	-2994.55	-3009.56	-3060.45	-3012.84	-3017.42				15218	843	-87313.9
	Depreciation		1	1	1	1	1	1	1	1	1	1				15236	844	-87371.6
	TAX		0	0	0	0	0	0	0	0	0	0				15254	845	-87294.2
	Benefit after tax		-2990.87	-3001.76	-2982.12	-3014.44	-3013.24	-2964.61	-2979.47	-3029.84	-2982.71	-2987.25				15272	846	-87235.9
	Net Flow	0	-2990.87	-5992.62	-8974.74	-11989.2	-15002.4	-17967	-20946.5	-23976.3	-26959	-29946.3	NPV	Initial Investment		15290	847	-87303.6
	Discounted Flow	0	-2718.97	-4952.58	-6742.86	-8188.78	-9315.33	-10141.9	-10748.9	-11185.1	-11433.3	-11545.6	-86983.3	10		15308	848	-87174.8
	Year	0	1	2	3	4	5	6	7	8	9	10				15326	849	-87368.2
FISHING	Biomass (Kg)		12.0366	15.9318	11.0982	13.1243	12.9636	16.2493	12.8415	10.9579	14.0943	11.9045				15344	850	-87052.2
	Catch Callo (Kg)		0.752286	0.995736	0.693637	0.820268	0.810227	1.01558	0.802591	0.684871	0.880894	0.74403				15362	851	-87612
	Effort		0.0150457	0.0199147	0.0138727	0.0164054	0.0162045	0.0203117	0.0160518	0.0136974	0.0176179	0.0148806				15380	852	-86950.5
Investment	Total Investment	10	0	0	0	0	0	0	0	0	0	0				15398	853	-86601.2
Revenue	Cash in hand			-3012.09	-5980.59	-9003.18	-12003.1	-15004.8	-17969.8	-20972.8	-23997	-26986.1				15416	854	-87417.9
	Fish Income		150.457	199.147	138.727	164.054	162.045	203.117	160.518	136.974	176.179	148.806				15434	855	-86949.5
	Other Income		0	0	0	0	0	0	0	0	0	0.885621				15452	856	-87259.4
Costs	Total Revenue		150.457	199.147	138.727	164.054	162.045	203.117	160.518	136.974	176.179	149.692				15470	857	-87146.6
	Variable Cost		-14.3745	-19.0263	-13.2539	-15.6735	-15.4816	-19.4056	-15.3357	-13.0864	-16.8319	-14.2168				15488	858	-87108.4
	Fixed Cost		-3178.6	-3178.6	-3178.6	-3178.6	-3178.6	-3178.6	-3178.6	-3178.6	-3178.6	-3178.6				15506	859	-86746.8
	Total cost		-3192.97	-3197.63	-3191.85	-3194.27	-3194.08	-3198.01	-3193.94	-3191.69	-3195.43	-3192.82				15524	860	-87189.5
Depreciation	Benefit before tax		-3042.52	-2998.48	-3053.13	-3030.22	-3032.04	-2994.89	-3033.42	-3054.71	-3019.25	-3043.13				15542	861	-87245.1
	Depreciation		1	1	1	1	1	1	1	1	1	1				15560	862	-87015.7
	TAX		0	0	0	0	0	0	0	0	0	0				15578	863	-86917.9
	Benefit after tax		-3012.09	-2968.49	-3022.6	-2999.92	-3001.72	-2964.94	-3003.08	-3024.17	-2989.06	-3012.69				15596	864	-86753
	Net Flow	0	-3012.09	-5980.59	-9003.18	-12003.1	-15004.8	-17969.8	-20972.8	-23997	-26986.1	-29998.8	NPV	Initial Investment		15614	865	-87487.5
	Discounted Flow	0	-2738.27	-4942.63	-6764.22	-8198.28	-9316.81	-10143.5	-10762.4	-11194.8	-11444.7	-11565.8	-87081.4	10		15632	866	-87236.8
	Year	0	1	2	3	4	5	6	7	8	9	10				15650	867	-87363.3
FISHING	Biomass (Kg)		14.3718	13.974	16.7248	14.1677	12.028	10.6663	11.2874	12.9988	17.785	11.1765				15668	868	-87309.9
	Catch Callo (Kg)		0.898236	0.873376	1.0453	0.885482	0.751747	0.666644	0.705462	0.812424	1.11156	0.698531				15686	869	-87229.7
	Effort		0.0179647	0.0174675	0.020906	0.0177096	0.0150349	0.0133329	0.0141092	0.0162485	0.0222313	0.0139706				15704	870	-87040.9
Investment	Total Investment	10	0	0	0	0	0	0	0	0	0	0				15722	871	-87687.5
Revenue	Cash in hand			-2985.95	-5976.36	-8935.98	-11924.2	-14936.4	-17963.8	-20984.3	-23985.6	-26933.4				15740	872	-87051.3
	Fish Income		179.647	174.675	209.06	177.096	150.349	133.329	141.092	162.485	222.313	139.706				15758	873	-86880
	Other Income		0	0	0	0	0	0	0	0	0	0.74403				15776	874	-87550.4
Costs	Total Revenue		179.647	174.675	209.06	177.096	150.349	133.329	141.092	162.485	222.313	140.45				15794	875	-86956.4
	Variable Cost		-17.1633	-16.6883	-19.9733	-16.9196	-14.3642	-12.7381	-13.4798	-15.5236	-21.2395	-13.3474				15812	876	-87303.1
	Fixed Cost		-3178.6	-3178.6	-3178.6	-3178.6	-3178.6	-3178.6	-3178.6	-3178.6	-3178.6	-3178.6				15830	877	-87105.7
	Total cost		-3195.76	-3195.29	-3198.57	-3195.52	-3192.96	-3191.34	-3192.08	-3194.12	-3199.84	-3191.95				15848	878	-87394.4
Depreciation	Benefit before tax		-3016.12	-3020.61	-2989.51	-3018.42	-3042.61	-3058.01	-3050.99	-3031.64	-2977.53	-3051.5				15866	879	-86720.7
	Depreciation		1	1	1	1	1	1	1	1	1	1				15884	880	-87189.7
	TAX		0	0	0	0	0	0	0	0	0	0				15902	881	-87598.3
	Benefit after tax		-2985.95	-2990.41	-2959.62	-2988.24	-3012.19	-3027.43	-3020.48	-3001.32	-2947.75	-3020.98				15920	882	-87140.2
	Net Flow	0	-2985.95	-5976.36	-8935.98	-11924.2	-14936.4	-17963.8	-20984.3	-23985.6	-26933.4	-29954.4	NPV	Initial Investment		15938	883	-87142.5
	Discounted Flow	0	-2714.5	-4939.14	-6713.73	-8144.4	-9274.33	-10140.1	-10768.3	-11189.5	-11422.4	-11548.7	-86865.1	10		15956	884	-86963.1
	Year	0	1	2	3	4	5	6	7	8	9	10				15974	885	-87200.2
FISHING	Biomass (Kg)		12.6854	10.9162	9.73581	10.8468	10.1596	16.3771	9.90578	14.3478	13.7594	12.0253				15992	886	-87081.1
	Catch Callo (Kg)		0.792839	0.682261	0.608488	0.677922	0.634974	1.02357	0.619111	0.89674	0.859961	0.751581				16010	887	-87162.8
	Effort		0.0158568	0.0136452	0.0121698	0.0135584	0.0126995	0.0204714	0.0123822	0.0179348	0.0171992	0.0150316				16028	888	-87762.5
Investment	Total Investment	10	0	0	0	0	0	0	0	0	0	0				16046	889	-87359.9
Revenue	Cash in hand			-3004.83	-6029.46	-9067.31	-12092.7	-15125.8	-18089.3	-21125.3	-24111.5	-27104.3				16064	890	-87304
	Fish Income		158.568	136.452	121.698	135.584	126.995	204.714	123.822	179.348	171.992	150.316				16082	891	-87428.3
	Other Income		0	0	0	0	0	0	0	0	0	0.698531				16100	892	-87038.1
Costs	Total Revenue		158.568	136.452	121.698	135.584	126.995	204.714	123.822	179.348	171.992	151.015				16118	893	-87033.3
	Variable Cost		-15.1494	-13.0365	-11.6269	-12.9536	-12.1329	-19.5581	-11.8298	-17.1347	-16.4319	-14.361				16136	894	-87253.8
	Fixed Cost		-3178.6	-3178.6	-3178.6	-3178.6	-3178.6	-3178.6	-3178.6	-3178.6	-3178.6	-3178.6				16154	895	-87291.9
	Total cost		-3193.75	-3191.64	-3190.23	-3191.55	-3190.73	-3198.16	-3190.43	-3195.73	-3195.03	-3192.96				16172	896	-87210
Depreciation	Benefit before tax		-3035.18	-3055.18	-3068.53	-3055.97	-3063.74	-2993.44	-3066.61	-3016.39	-3023.04	-3041.95				16190	897	-87336.1
	Depreciation		1	1	1	1	1	1	1	1	1	1				16208	898	-87259
	TAX		0	0	0	0	0	0	0	0	0	0				16226	899	-87244
	Benefit after tax		-3004.83	-3024.63	-3037.84	-3025.41	-3033.1	-2963.51	-3035.94	-2986.22	-2992.81	-3011.53				16244	900	-87449.7
	Net Flow	0	-3004.83	-6029.46	-9067.31	-12092.7	-15125.8	-18089.3	-21125.3	-24111.5	-27104.3	-30115.8	NPV	Initial Investment		16262	901	-87410.5
	Discounted Flow	0	-2731.66	-4983.03	-6812.4	-8259.49	-9391.94	-10211	-10840.6	-11248.2	-11494.9	-11611	-87594.1	10		16280	902	-86539
	Year	0	1	2	3	4	5	6	7	8	9	10				16298	903	-87547.8
FISHING	Biomass (Kg)		13.8493	11.1703	15.2482	13.2843	14.6877	9.10801	8.16769	14.7282	11.1826	13.0907				16316	904	-86919
	Catch Callo (Kg)		0.86558	0.698145	0.95301	0.83027	0.917982	0.569251	0.510481	0.920514	0.698914	0.818168				16334	905	-87418.2
	Effort		0.0173116	0.0139629	0.0190602	0.0166054	0.0183596	0.011385	0.0102096	0.0184103	0.0139783	0.0163634				16352	906	-86886.6
Investment	Total Investment	10	0	0	0	0	0	0	0	0	0	0				16370	907	-87077.2
Revenue	Cash in hand			-2991.8	-6013.59	-8989.74	-11987.9	-14970.3	-18015.2	-21070.5	-24052.5	-27074.2				16388	908	-87078.5
	Fish Income		173.116	139.629	190.602	166.054	183.596	113.85	102.096	184.103	139.783	163.634				16406	909	-87101.3
	Other Income		0	0	0	0	0	0	0	0	0	0.751581				16424	910	-86777
Costs	Total Revenue		173.116	139.629	190.602	166.054	183.596	113.85	102.096	184.103	139.783	164.385				16442	911	-87817.3
	Variable Cost		-16.5393	-13.34	-18.2099	-15.8646	-17.5406	-10.8771	-9.75416	-17.589	-13.3547	-15.6334				16460	912	-87172.1
	Fixed Cost		-3178.6	-3178.6	-3178.6	-3178.6	-3178.6	-3178.6	-3178.6	-3178.6	-3178.6	-3178.6				16478	913	-86803.6
	Total cost		-3195.14	-3191.94	-3196.81	-3194.46	-3196.14	-3189.48	-3188.35	-3196.19	-3191.95	-3194.23				16496	914	-86917.9
Depreciation	Benefit before tax		-3022.02	-3052.31	-3006.21	-3028.41	-3012.54	-3075.63	-3086.26	-3012.09	-3052.17	-3029.85				16514	915	-86793.7
	Depreciation		1	1	1	1	1	1	1	1	1	1				16532	916	-87221.9
	TAX		0	0	0	0	0	0	0	0	0	0				16550	917	-87110.3
	Benefit after tax		-2991.8	-3021.79	-2976.15	-2998.13	-2982.42	-3044.87	-3055.4	-2981.97	-3021.65	-2999.55				16568	918	-86800.2
	Net Flow	0	-2991.8	-6013.59	-8989.74	-11987.9	-14970.3	-18015.2	-21070.5	-24052.5	-27074.2	-30073.7	NPV	Initial Investment		16586	919	-87148.8
	Discounted Flow	0	-2719.82	-4969.91	-6754.12	-8187.87	-9295.37	-10169.1	-10812.5	-11220.7	-11482.1	-11594.7	-87216.2	10		16604	920	-86854.5
	Year	0	1	2	3	4	5	6	7	8	9	10				16622	921	-87069
FISHING	Biomass (Kg)		16.1936	13.7668	13.6816	13.4368	12.7263	14.0734	11.9442	14.346	11.5362	10.146				16640	922	-87211
	Catch Callo (Kg)		1.0121	0.860423	0.8551	0.839799	0.795392	0.879586	0.746514	0.896628	0.721014	0.634125				16658	923	-86999.6
	Effort		0.020242	0.0172085	0.017102	0.016796	0.0159078	0.0175917	0.0149303	0.0179326	0.0144203	0.0126825				16676	924	-87192.1
Investment	Total Investment	10	0	0	0	0	0	0	0	0	0	0				16694	925	-87197.2
Revenue	Cash in hand			-2965.56	-5958.29	-8951.97	-11948.4	-14952.8	-17942.1	-20955.2	-23941.4	-26959.1				16712	926	-87299.2
	Fish Income		202.42	172.085	171.02	167.96	159.078	175.917	149.303	179.326	144.203	126.825				16730	927	-87152.5
	Other Income		0	0	0	0	0	0	0	0	0	0.818168				16748	928	-86891
Costs	Total Revenue		202.42	172.085	171.02	167.96	159.078	175.917	149.303	179.326	144.203	127.643				16766	929	-87095.7
	Variable Cost		-19.339	-16.4408	-16.3391	-16.0467	-15.1982	-16.8069	-14.2642	-17.1326	-13.777	-12.1167				16784	930	-87134.5
	Fixed Cost		-3178.6	-3178.6	-3178.6	-3178.6	-3178.6	-3178.6	-3178.6	-3178.6	-3178.6	-3178.6				16802	931	-86708.5
	Total cost		-3197.94	-3195.04	-3194.94	-3194.65	-3193.8	-3195.41	-3192.86	-3195.73	-3192.38	-3190.72				16820	932	-87187.6
Depreciation	Benefit before tax		-2995.52	-3022.96	-3023.92	-3026.69	-3034.72	-3019.49	-3043.56	-3016.41	-3048.17	-3063.07				16838	933	-87479.3
	Depreciation		1	1	1	1	1	1	1	1	1	1				16856	934	-87182.1
	TAX		0	0	0	0	0	0	0	0	0	0				16874	935	-87072.1
	Benefit after tax		-2965.56	-2992.73	-2993.68	-2996.42	-3004.37	-2989.29	-3013.13	-2986.24	-3017.69	-3032.44				16892	936	-87326.1
	Net Flow	0	-2965.56	-5958.29	-8951.97	-11948.4	-14952.8	-17942.1	-20955.2	-23941.4	-26959.1	-29991.6	NPV	Initial Investment		16910	937	-87199.4
	Discounted Flow	0	-2695.97	-4924.21	-6725.75	-8160.91	-9284.49	-10127.8	-10753.3	-11168.9	-11433.3	-11563	-86847.7	10		16928	938	-87192.2
	Year	0	1	2	3	4	5	6	7	8	9	10				16946	939	-87110
FISHING	Biomass (Kg)		9.95738	13.5708	12.836	13.5388	11.8085	14.0581	13.7022	9.9314	12.0281	11.8522				16964	940	-87119.4
	Catch Callo (Kg)		0.622336	0.848176	0.802252	0.846175	0.738033	0.878631	0.85639	0.620712	0.751756	0.740763				16982	941	-87120.1
	Effort		0.0124467	0.0169635	0.016045	0.0169235	0.0147607	0.0175726	0.0171278	0.0124142	0.0150351	0.0148153				17000	942	-87145.3
Investment	Total Investment	10	0	0	0	0	0	0	0	0	0	0				17018	943	-87053
Revenue	Cash in hand			-3035.36	-6030.28	-9033.43	-12028.7	-15043.4	-18032.8	-21026.3	-24061.9	-27074.1				17036	944	-87012.6
	Fish Income		124.467	169.635	160.45	169.235	147.607	175.726	171.278	124.142	150.351	148.153				17054	945	-86923.8
	Other Income		0	0	0	0	0	0	0	0	0	0.634125				17072	946	-87076.7
Costs	Total Revenue		124.467	169.635	160.45	169.235	147.607	175.726	171.278	124.142	150.351	148.787				17090	947	-87127.4
	Variable Cost		-11.8915	-16.2068	-15.3292	-16.1685	-14.1022	-16.7887	-16.3637	-11.8604	-14.3644	-14.1543				17108	948	-86903.4
	Fixed Cost		-3178.6	-3178.6	-3178.6	-3178.6	-3178.6	-3178.6	-3178.6	-3178.6	-3178.6	-3178.6				17126	949	-87665.9
	Total cost		-3190.49	-3194.81	-3193.93	-3194.77	-3192.7	-3195.39	-3194.96	-3190.46	-3192.96	-3192.75				17144	950	-87409.7
Depreciation	Benefit before tax		-3066.02	-3025.17	-3033.48	-3025.53	-3045.1	-3019.66	-3023.69	-3066.32	-3042.61	-3043.97				17162	951	-87330.6
	Depreciation		1	1	1	1	1	1	1	1	1	1				17180	952	-86977.1
	TAX		0	0	0	0	0	0	0	0	0	0				17198	953	-86842.6
	Benefit after tax		-3035.36	-2994.92	-3003.14	-2995.28	-3014.64	-2989.47	-2993.45	-3035.65	-3012.19	-3013.53				17216	954	-87193.7
	Net Flow	0	-3035.36	-6030.28	-9033.43	-12028.7	-15043.4	-18032.8	-21026.3	-24061.9	-27074.1	-30087.6	NPV	Initial Investment		17234	955	-87393.5
	Discounted Flow	0	-2759.42	-4983.71	-6786.95	-8215.77	-9340.74	-10179.1	-10789.8	-11225.1	-11482.1	-11600.1	-87372.6	10		17252	956	-87260.9
	Year	0	1	2	3	4	5	6	7	8	9	10				17270	957	-87056.6
FISHING	Biomass (Kg)		16.4458	12.4667	13.2702	8.73637	16.5375	12.7621	11.4039	12.0321	10.548	13.6269				17288	958	-87259.1
	Catch Callo (Kg)		1.02786	0.779171	0.82939	0.546023	1.03359	0.797633	0.712743	0.752007	0.659248	0.851684				17306	959	-87053.2
	Effort		0.0205572	0.0155834	0.0165878	0.0109205	0.0206718	0.0159527	0.0142549	0.0150401	0.013185	0.0170337				17324	960	-87454
Investment	Total Investment	10	0	0	0	0	0	0	0	0	0	0				17342	961	-87048.6
Revenue	Cash in hand			-2962.74	-5970.02	-8968.3	-12017.3	-14979	-17983	-21002.2	-24014.3	-27043.1				17360	962	-87045.7
	Fish Income		205.572	155.834	165.878	109.205	206.718	159.527	142.549	150.401	131.85	170.337				17378	963	-86889.4
	Other Income		0	0	0	0	0	0	0	0	0	0.740763				17396	964	-87045.5
Costs	Total Revenue		205.572	155.834	165.878	109.205	206.718	159.527	142.549	150.401	131.85	171.078				17414	965	-86899.1
	Variable Cost		-19.6401	-14.8882	-15.8478	-10.4333	-19.7497	-15.241	-13.6189	-14.3692	-12.5968	-16.2738				17432	966	-86964.3
	Fixed Cost		-3178.6	-3178.6	-3178.6	-3178.6	-3178.6	-3178.6	-3178.6	-3178.6	-3178.6	-3178.6				17450	967	-87398.6
	Total cost		-3198.24	-3193.49	-3194.45	-3189.03	-3198.35	-3193.84	-3192.22	-3192.97	-3191.2	-3194.87				17468	968	-87337
Depreciation	Benefit before tax		-2992.67	-3037.65	-3028.57	-3079.83	-2991.63	-3034.31	-3049.67	-3042.57	-3059.35	-3023.8				17486	969	-87130.6
	Depreciation		1	1	1	1	1	1	1	1	1	1				17504	970	-87425
	TAX		0	0	0	0	0	0	0	0	0	0				17522	971	-86858.8
	Benefit after tax		-2962.74	-3007.28	-2998.28	-3049.03	-2961.71	-3003.97	-3019.17	-3012.14	-3028.75	-2993.56				17540	972	-87400.8
	Net Flow	0	-2962.74	-5970.02	-8968.3	-12017.3	-14979	-17983	-21002.2	-24014.3	-27043.1	-30036.6	NPV	Initial Investment		17558	973	-86975.7
	Discounted Flow	0	-2693.4	-4933.9	-6738.02	-8208	-9300.81	-10150.9	-10777.4	-11202.9	-11468.9	-11580.4	-87064.7	10		17576	974	-86995.5
	Year	0	1	2	3	4	5	6	7	8	9	10				17594	975	-87260.9
FISHING	Biomass (Kg)		8.7317	17.6669	15.4139	9.70033	11.3221	12.9832	10.1991	16.2417	12.677	14.7674				17612	976	-86868.5
	Catch Callo (Kg)		0.545731	1.10418	0.963371	0.606271	0.707632	0.811452	0.637443	1.01511	0.792312	0.922965				17630	977	-87012
	Effort		0.0109146	0.0220836	0.0192674	0.0121254	0.0141526	0.016229	0.0127489	0.0203021	0.0158462	0.0184593				17648	978	-86950.8
Investment	Total Investment	10	0	0	0	0	0	0	0	0	0	0				17666	979	-87504.6
Revenue	Cash in hand			-3049.08	-5998.16	-8972.45	-12010.7	-15030.8	-18032.3	-21064.9	-24030	-27034.9				17684	980	-87237.8
	Fish Income		109.146	220.836	192.674	121.254	141.526	162.29	127.489	203.021	158.462	184.593				17702	981	-86841.3
	Other Income		0	0	0	0	0	0	0	0	0	0.851684				17720	982	-87186.4
Costs	Total Revenue		109.146	220.836	192.674	121.254	141.526	162.29	127.489	203.021	158.462	185.445				17738	983	-87521.3
	Variable Cost		-10.4277	-21.0984	-18.4079	-11.5845	-13.5213	-15.505	-12.1801	-19.3964	-15.1393	-17.6358				17756	984	-86946.9
	Fixed Cost		-3178.6	-3178.6	-3178.6	-3178.6	-3178.6	-3178.6	-3178.6	-3178.6	-3178.6	-3178.6				17774	985	-86868.7
	Total cost		-3189.03	-3199.7	-3197.01	-3190.18	-3192.12	-3194.11	-3190.78	-3198	-3193.74	-3196.24				17792	986	-87148.1
Depreciation	Benefit before tax		-3079.88	-2978.86	-3004.33	-3068.93	-3050.59	-3031.81	-3063.29	-2994.97	-3035.28	-3010.79				17810	987	-86636.8
	Depreciation		1	1	1	1	1	1	1	1	1	1				17828	988	-87543.1
	TAX		0	0	0	0	0	0	0	0	0	0				17846	989	-87144.4
	Benefit after tax		-3049.08	-2949.07	-2974.29	-3038.24	-3020.09	-3001.5	-3032.66	-2965.03	-3004.92	-2980.68				17864	990	-87048.2
	Net Flow	0	-3049.08	-5998.16	-8972.45	-12010.7	-15030.8	-18032.3	-21064.9	-24030	-27034.9	-30015.6	NPV	Initial Investment		17882	991	-87272.2
	Discounted Flow	0	-2771.89	-4957.15	-6741.13	-8203.46	-9332.93	-10178.7	-10809.6	-11210.2	-11465.4	-11572.3	-87252.8	10		17900	992	-87312.1
	Year	0	1	2	3	4	5	6	7	8	9	10				17918	993	-87181.3
FISHING	Biomass (Kg)		11.2194	15.9023	9.23186	10.7961	14.3702	13.0213	14.303	13.8597	12.4622	9.41264				17936	994	-87114.4
	Catch Callo (Kg)		0.701215	0.993895	0.576991	0.674754	0.898136	0.813828	0.893937	0.866234	0.778889	0.58829				17954	995	-87221.7
	Effort		0.0140243	0.0198779	0.0115398	0.0134951	0.0179627	0.0162766	0.0178787	0.0173247	0.0155778	0.0117658				17972	996	-86777.5
Investment	Total Investment	10	0	0	0	0	0	0	0	0	0	0				17990	997	-87258.9
Revenue	Cash in hand			-3021.24	-5990.06	-9033.55	-12059.5	-15045.5	-18046.6	-21033.3	-24025	-27032.3				18008	998	-86900.4
	Fish Income		140.243	198.779	115.398	134.951	179.627	162.766	178.787	173.247	155.778	117.658				18026	999	-87411.6
	Other Income		0	0	0	0	0	0	0	0	0	0.922965
Costs	Total Revenue		140.243	198.779	115.398	134.951	179.627	162.766	178.787	173.247	155.778	118.581
	Variable Cost		-13.3987	-18.9911	-11.025	-12.893	-17.1614	-15.5504	-17.0811	-16.5518	-14.8828	-11.2409
	Fixed Cost		-3178.6	-3178.6	-3178.6	-3178.6	-3178.6	-3178.6	-3178.6	-3178.6	-3178.6	-3178.6
	Total cost		-3192	-3197.59	-3189.63	-3191.49	-3195.76	-3194.15	-3195.68	-3195.15	-3193.48	-3189.84
Depreciation	Benefit before tax		-3051.76	-2998.81	-3074.23	-3056.54	-3016.13	-3031.38	-3016.89	-3021.9	-3037.71	-3071.26
	Depreciation		1	1	1	1	1	1	1	1	1	1
	TAX		0	0	0	0	0	0	0	0	0	0
	Benefit after tax		-3021.24	-2968.82	-3043.48	-3025.98	-2985.97	-3001.07	-2986.72	-2991.69	-3007.33	-3040.55
	Net Flow	0	-3021.24	-5990.06	-9033.55	-12059.5	-15045.5	-18046.6	-21033.3	-24025	-27032.3	-30072.9	NPV	Initial Investment
	Discounted Flow	0	-2746.58	-4950.46	-6787.04	-8236.82	-9342.07	-10186.8	-10793.4	-11207.8	-11464.3	-11594.4	-87319.7	10
	Year	0	1	2	3	4	5	6	7	8	9	10
FISHING	Biomass (Kg)		14.8133	12.7232	15.5098	11.3624	13.7678	14.3998	17.5737	11.9069	11.5194	14.8602
	Catch Callo (Kg)		0.925834	0.795201	0.969363	0.710153	0.860489	0.899985	1.09836	0.74418	0.719964	0.928764
	Effort		0.0185167	0.015904	0.0193873	0.0142031	0.0172098	0.0179997	0.0219671	0.0148836	0.0143993	0.0185753
Investment	Total Investment	10	0	0	0	0	0	0	0	0	0	0
Revenue	Cash in hand			-2981.01	-5985.42	-8958.64	-11978.3	-14971	-17956.6	-20906.7	-23920.3	-26938.2
	Fish Income		185.167	159.04	193.873	142.031	172.098	179.997	219.671	148.836	143.993	185.753
	Other Income		0	0	0	0	0	0	0	0	0	0.58829
Costs	Total Revenue		185.167	159.04	193.873	142.031	172.098	179.997	219.671	148.836	143.993	186.341
	Variable Cost		-17.6906	-15.1945	-18.5224	-13.5694	-16.442	-17.1967	-20.9872	-14.2196	-13.7569	-17.7466
	Fixed Cost		-3178.6	-3178.6	-3178.6	-3178.6	-3178.6	-3178.6	-3178.6	-3178.6	-3178.6	-3178.6
	Total cost		-3196.29	-3193.79	-3197.12	-3192.17	-3195.04	-3195.8	-3199.59	-3192.82	-3192.36	-3196.35
Depreciation	Benefit before tax		-3011.12	-3034.75	-3003.25	-3050.14	-3022.94	-3015.8	-2979.92	-3043.98	-3048.36	-3010.01
	Depreciation		1	1	1	1	1	1	1	1	1	1
	TAX		0	0	0	0	0	0	0	0	0	0
	Benefit after tax		-2981.01	-3004.41	-2973.22	-3019.64	-2992.71	-2985.64	-2950.12	-3013.54	-3017.88	-2979.91
	Net Flow	0	-2981.01	-5985.42	-8958.64	-11978.3	-14971	-17956.6	-20906.7	-23920.3	-26938.2	-29918.1	NPV	Initial Investment
	Discounted Flow	0	-2710.01	-4946.63	-6730.76	-8181.32	-9295.81	-10136	-10728.5	-11159	-11424.4	-11534.7	-86857.2	10
	Year	0	1	2	3	4	5	6	7	8	9	10
FISHING	Biomass (Kg)		12.5445	11.8168	15.477	10.4264	12.7606	12.4426	11.5848	14.8447	14.6625	16.5332
	Catch Callo (Kg)		0.78403	0.738553	0.967312	0.651651	0.797538	0.777665	0.724052	0.927791	0.916406	1.03333
	Effort		0.0156806	0.0147711	0.0193462	0.013033	0.0159508	0.0155533	0.014481	0.0185558	0.0183281	0.0206665
Investment	Total Investment	10	0	0	0	0	0	0	0	0	0	0
Revenue	Cash in hand			-3006.41	-6020.96	-8994.54	-12024.7	-15028.6	-18036.2	-21053.3	-24034	-27016.7
	Fish Income		156.806	147.711	193.462	130.33	159.508	155.533	144.81	185.558	183.281	206.665
	Other Income		0	0	0	0	0	0	0	0	0	0.928764
Costs	Total Revenue		156.806	147.711	193.462	130.33	159.508	155.533	144.81	185.558	183.281	207.594
	Variable Cost		-14.9811	-14.1121	-18.4832	-12.4516	-15.2392	-14.8594	-13.835	-17.728	-17.5105	-19.7445
	Fixed Cost		-3178.6	-3178.6	-3178.6	-3178.6	-3178.6	-3178.6	-3178.6	-3178.6	-3178.6	-3178.6
	Total cost		-3193.58	-3192.71	-3197.08	-3191.05	-3193.84	-3193.46	-3192.44	-3196.33	-3196.11	-3198.34
Depreciation	Benefit before tax		-3036.78	-3045	-3003.62	-3060.72	-3034.33	-3037.93	-3047.62	-3010.77	-3012.83	-2990.75
	Depreciation		1	1	1	1	1	1	1	1	1	1
	TAX		0	0	0	0	0	0	0	0	0	0
	Benefit after tax		-3006.41	-3014.55	-2973.58	-3030.11	-3003.99	-3007.55	-3017.15	-2980.66	-2982.7	-2960.84
	Net Flow	0	-3006.41	-6020.96	-8994.54	-12024.7	-15028.6	-18036.2	-21053.3	-24034	-27016.7	-29977.5	NPV	Initial Investment
	Discounted Flow	0	-2733.1	-4976	-6757.73	-8213	-9331.61	-10181	-10803.7	-11212	-11457.7	-11557.6	-87233.5	10
	Year	0	1	2	3	4	5	6	7	8	9	10
FISHING	Biomass (Kg)		13.391	16.3969	13.7475	8.4412	15.7421	11.4111	14.1508	14.2488	13.9475	13.0296
	Catch Callo (Kg)		0.836937	1.02481	0.859217	0.527575	0.983881	0.713195	0.884422	0.890548	0.871716	0.814351
	Effort		0.0167387	0.0204961	0.0171843	0.0105515	0.0196776	0.0142639	0.0176884	0.017811	0.0174343	0.016287
Investment	Total Investment	10	0	0	0	0	0	0	0	0	0	0
Revenue	Cash in hand			-2996.93	-5960.22	-8953.16	-12005.5	-14976.1	-17995.2	-20983.6	-23971	-26961.7
	Fish Income		167.387	204.961	171.843	105.515	196.776	142.639	176.884	178.11	174.343	162.87
	Other Income		0	0	0	0	0	0	0	0	0	1.03333
Costs	Total Revenue		167.387	204.961	171.843	105.515	196.776	142.639	176.884	178.11	174.343	163.904
	Variable Cost		-15.992	-19.5818	-16.4177	-10.0808	-18.7998	-13.6276	-16.8993	-17.0164	-16.6566	-15.5604
	Fixed Cost		-3178.6	-3178.6	-3178.6	-3178.6	-3178.6	-3178.6	-3178.6	-3178.6	-3178.6	-3178.6
	Total cost		-3194.59	-3198.18	-3195.02	-3188.68	-3197.4	-3192.23	-3195.5	-3195.62	-3195.26	-3194.16
Depreciation	Benefit before tax		-3027.2	-2993.22	-3023.17	-3083.17	-3000.62	-3049.59	-3018.61	-3017.51	-3020.91	-3030.26
	Depreciation		1	1	1	1	1	1	1	1	1	1
	TAX		0	0	0	0	0	0	0	0	0	0
	Benefit after tax		-2996.93	-2963.29	-2992.94	-3052.33	-2970.62	-3019.09	-2988.43	-2987.33	-2990.7	-2999.95
	Net Flow	0	-2996.93	-5960.22	-8953.16	-12005.5	-14976.1	-17995.2	-20983.6	-23971	-26961.7	-29961.6	NPV	Initial Investment
	Discounted Flow	0	-2724.48	-4925.8	-6726.64	-8199.92	-9298.99	-10157.8	-10767.9	-11182.6	-11434.4	-11551.5	-86980.1	10
	Year	0	1	2	3	4	5	6	7	8	9	10
FISHING	Biomass (Kg)		11.1018	14.0882	13.7222	13.2959	12.1591	13.9478	13.5973	8.2714	12.0196	12.202
	Catch Callo (Kg)		0.693862	0.88051	0.85764	0.830992	0.759943	0.871737	0.84983	0.516963	0.751227	0.762625
	Effort		0.0138772	0.0176102	0.0171528	0.0166198	0.0151989	0.0174347	0.0169966	0.0103393	0.0150245	0.0152525
Investment	Total Investment	10	0	0	0	0	0	0	0	0	0	0
Revenue	Cash in hand			-3022.55	-6011.68	-9004.91	-12002.9	-15013.6	-18004.3	-20999	-24053.2	-27065.5
	Fish Income		138.772	176.102	171.528	166.198	151.989	174.347	169.966	103.393	150.245	152.525
	Other Income		0	0	0	0	0	0	0	0	0	0.814351
Costs	Total Revenue		138.772	176.102	171.528	166.198	151.989	174.347	169.966	103.393	150.245	153.339
	Variable Cost		-13.2582	-16.8246	-16.3876	-15.8784	-14.5208	-16.657	-16.2384	-9.87801	-14.3543	-14.5721
	Fixed Cost		-3178.6	-3178.6	-3178.6	-3178.6	-3178.6	-3178.6	-3178.6	-3178.6	-3178.6	-3178.6
	Total cost		-3191.86	-3195.42	-3194.99	-3194.48	-3193.12	-3195.26	-3194.84	-3188.48	-3192.95	-3193.17
Depreciation	Benefit before tax		-3053.09	-3019.32	-3023.46	-3028.28	-3041.13	-3020.91	-3024.87	-3085.09	-3042.71	-3039.83
	Depreciation		1	1	1	1	1	1	1	1	1	1
	TAX		0	0	0	0	0	0	0	0	0	0
	Benefit after tax		-3022.55	-2989.13	-2993.23	-2998	-3010.72	-2990.7	-2994.62	-3054.23	-3012.28	-3009.43
	Net Flow	0	-3022.55	-6011.68	-9004.91	-12002.9	-15013.6	-18004.3	-20999	-24053.2	-27065.5	-30074.9	NPV	Initial Investment
	Discounted Flow	0	-2747.78	-4968.33	-6765.52	-8198.15	-9322.28	-10163	-10775.8	-11221	-11478.4	-11595.2	-87245.4	10
	Year	0	1	2	3	4	5	6	7	8	9	10
FISHING	Biomass (Kg)		13.5424	14.4775	15.0581	13.7901	11.0882	14.0169	11.1972	14.4709	9.98248	13.9789
	Catch Callo (Kg)		0.846402	0.904845	0.941131	0.861882	0.693012	0.876055	0.699823	0.904428	0.623905	0.873682
	Effort		0.016928	0.0180969	0.0188226	0.0172376	0.0138602	0.0175211	0.0139965	0.0180886	0.0124781	0.0174736
Investment	Total Investment	10	0	0	0	0	0	0	0	0	0	0
Revenue	Cash in hand			-2995.24	-5980.01	-8958.28	-11950.7	-14973.5	-17963.4	-20984.9	-23969.7	-27004.8
	Fish Income		169.28	180.969	188.226	172.376	138.602	175.211	139.965	180.886	124.781	174.736
	Other Income		0	0	0	0	0	0	0	0	0	0.762625
Costs	Total Revenue		169.28	180.969	188.226	172.376	138.602	175.211	139.965	180.886	124.781	175.499
	Variable Cost		-16.1729	-17.2896	-17.9829	-16.4687	-13.2419	-16.7395	-13.3721	-17.2816	-11.9214	-16.6941
	Fixed Cost		-3178.6	-3178.6	-3178.6	-3178.6	-3178.6	-3178.6	-3178.6	-3178.6	-3178.6	-3178.6
	Total cost		-3194.77	-3195.89	-3196.58	-3195.07	-3191.84	-3195.34	-3191.97	-3195.88	-3190.52	-3195.29
Depreciation	Benefit before tax		-3025.49	-3014.92	-3008.36	-3022.69	-3053.24	-3020.13	-3052.01	-3015	-3065.74	-3019.8
	Depreciation		1	1	1	1	1	1	1	1	1	1
	TAX		0	0	0	0	0	0	0	0	0	0
	Benefit after tax		-2995.24	-2984.77	-2978.27	-2992.47	-3022.71	-2989.93	-3021.49	-2984.85	-3035.08	-2989.6
	Net Flow	0	-2995.24	-5980.01	-8958.28	-11950.7	-14973.5	-17963.4	-20984.9	-23969.7	-27004.8	-29994.4	NPV	Initial Investment
	Discounted Flow	0	-2722.94	-4942.16	-6730.49	-8162.52	-9297.34	-10139.9	-10768.6	-11182	-11452.7	-11564.1	-86972.7	10
	Year	0	1	2	3	4	5	6	7	8	9	10
FISHING	Biomass (Kg)		12.6069	12.2978	11.5484	13.3149	12.7263	12.7459	15.1472	14.538	13.6843	11.5135
	Catch Callo (Kg)		0.787931	0.768611	0.721776	0.832182	0.795395	0.79662	0.946702	0.908623	0.855268	0.719592
	Effort		0.0157586	0.0153722	0.0144355	0.0166436	0.0159079	0.0159324	0.018934	0.0181725	0.0171054	0.0143918
Investment	Total Investment	10	0	0	0	0	0	0	0	0	0	0
Revenue	Cash in hand			-3005.71	-6014.88	-9032.43	-12030.2	-15034.6	-18038.7	-21016	-24000.1	-26993.8
	Fish Income		157.586	153.722	144.355	166.436	159.079	159.324	189.34	181.725	171.054	143.918
	Other Income		0	0	0	0	0	0	0	0	0	0.873682
Costs	Total Revenue		157.586	153.722	144.355	166.436	159.079	159.324	189.34	181.725	171.054	144.792
	Variable Cost		-15.0556	-14.6865	-13.7915	-15.9011	-15.1982	-15.2216	-18.0894	-17.3618	-16.3423	-13.7498
	Fixed Cost		-3178.6	-3178.6	-3178.6	-3178.6	-3178.6	-3178.6	-3178.6	-3178.6	-3178.6	-3178.6
	Total cost		-3193.66	-3193.29	-3192.39	-3194.5	-3193.8	-3193.82	-3196.69	-3195.96	-3194.94	-3192.35
Depreciation	Benefit before tax		-3036.07	-3039.56	-3048.04	-3028.06	-3034.72	-3034.5	-3007.35	-3014.24	-3023.89	-3047.56
	Depreciation		1	1	1	1	1	1	1	1	1	1
	TAX		0	0	0	0	0	0	0	0	0	0
	Benefit after tax		-3005.71	-3009.17	-3017.56	-2997.78	-3004.37	-3004.15	-2977.28	-2984.09	-2993.65	-3017.08
	Net Flow	0	-3005.71	-6014.88	-9032.43	-12030.2	-15034.6	-18038.7	-21016	-24000.1	-26993.8	-30010.8	NPV	Initial Investment
	Discounted Flow	0	-2732.46	-4970.97	-6786.2	-8216.8	-9335.3	-10182.4	-10784.5	-11196.2	-11448	-11570.5	-87233.4	10
	Year	0	1	2	3	4	5	6	7	8	9	10
FISHING	Biomass (Kg)		12.7993	11.9937	18.4498	10.6946	12.0482	13.9451	10.3937	16.2338	16.0957	11.9612
	Catch Callo (Kg)		0.799957	0.749606	1.15311	0.668412	0.753014	0.871566	0.649604	1.01461	1.00598	0.747572
	Effort		0.0159991	0.0149921	0.0230622	0.0133682	0.0150603	0.0174313	0.0129921	0.0202923	0.0201196	0.0149514
Investment	Total Investment	10	0	0	0	0	0	0	0	0	0	0
Revenue	Cash in hand			-3003.56	-6016.13	-8956.44	-11983.6	-14995.5	-17986.2	-21016.7	-23981.8	-26948.5
	Fish Income		159.991	149.921	230.622	133.682	150.603	174.313	129.921	202.923	201.196	149.514
	Other Income		0	0	0	0	0	0	0	0	0	0.719592
Costs	Total Revenue		159.991	149.921	230.622	133.682	150.603	174.313	129.921	202.923	201.196	150.234
	Variable Cost		-15.2854	-14.3233	-22.0334	-12.7719	-14.3884	-16.6537	-12.4125	-19.387	-19.222	-14.2844
	Fixed Cost		-3178.6	-3178.6	-3178.6	-3178.6	-3178.6	-3178.6	-3178.6	-3178.6	-3178.6	-3178.6
	Total cost		-3193.89	-3192.92	-3200.63	-3191.37	-3192.99	-3195.25	-3191.01	-3197.99	-3197.82	-3192.88
Depreciation	Benefit before tax		-3033.89	-3043	-2970.01	-3057.69	-3042.39	-3020.94	-3061.09	-2995.06	-2996.63	-3042.65
	Depreciation		1	1	1	1	1	1	1	1	1	1
	TAX		0	0	0	0	0	0	0	0	0	0
	Benefit after tax		-3003.56	-3012.57	-2940.31	-3027.11	-3011.96	-2990.73	-3030.48	-2965.11	-2966.66	-3012.22
	Net Flow	0	-3003.56	-6016.13	-8956.44	-11983.6	-14995.5	-17986.2	-21016.7	-23981.8	-26948.5	-29960.7	NPV	Initial Investment
	Discounted Flow	0	-2730.5	-4972.01	-6729.1	-8184.93	-9311.03	-10152.8	-10784.9	-11187.7	-11428.8	-11551.2	-87042.9	10
	Year	0	1	2	3	4	5	6	7	8	9	10
FISHING	Biomass (Kg)		15.2862	10.6264	17.2856	15.698	14.4698	17.2271	13.3378	13.3593	11.1547	11.1197
	Catch Callo (Kg)		0.95539	0.664149	1.08035	0.981122	0.90436	1.07669	0.833614	0.834959	0.697167	0.694983
	Effort		0.0191078	0.013283	0.0216069	0.0196224	0.0180872	0.0215339	0.0166723	0.0166992	0.0139433	0.0138997
Investment	Total Investment	10	0	0	0	0	0	0	0	0	0	0
Revenue	Cash in hand			-2975.72	-6003.6	-8956.94	-11928	-14912.9	-17866.9	-20864.4	-23861.7	-26883.7
	Fish Income		191.078	132.83	216.069	196.224	180.872	215.339	166.723	166.992	139.433	138.997
	Other Income		0	0	0	0	0	0	0	0	0	0.747572
Costs	Total Revenue		191.078	132.83	216.069	196.224	180.872	215.339	166.723	166.992	139.433	139.744
	Variable Cost		-18.2554	-12.6904	-20.643	-18.7471	-17.2803	-20.5732	-15.9285	-15.9542	-13.3213	-13.2796
	Fixed Cost		-3178.6	-3178.6	-3178.6	-3178.6	-3178.6	-3178.6	-3178.6	-3178.6	-3178.6	-3178.6
	Total cost		-3196.86	-3191.29	-3199.24	-3197.35	-3195.88	-3199.17	-3194.53	-3194.55	-3191.92	-3191.88
Depreciation	Benefit before tax		-3005.78	-3058.46	-2983.17	-3001.12	-3015.01	-2983.83	-3027.81	-3027.56	-3052.49	-3052.14
	Depreciation		1	1	1	1	1	1	1	1	1	1
	TAX		0	0	0	0	0	0	0	0	0	0
	Benefit after tax		-2975.72	-3027.88	-2953.34	-2971.11	-2984.86	-2954	-2997.53	-2997.29	-3021.96	-3021.61
	Net Flow	0	-2975.72	-6003.6	-8956.94	-11928	-14912.9	-17866.9	-20864.4	-23861.7	-26883.7	-29905.3	NPV	Initial Investment
	Discounted Flow	0	-2705.2	-4961.65	-6729.48	-8147.02	-9259.74	-10085.4	-10706.8	-11131.7	-11401.3	-11529.8	-86668	10
	Year	0	1	2	3	4	5	6	7	8	9	10
FISHING	Biomass (Kg)		9.04426	8.53631	17.6759	14.3757	9.64988	12.4841	16.595	11.8409	9.55447	15.9321
	Catch Callo (Kg)		0.565266	0.533519	1.10474	0.898483	0.603117	0.780257	1.03718	0.740055	0.597154	0.995753
	Effort		0.0113053	0.0106704	0.0220949	0.0179697	0.0120623	0.0156051	0.0207437	0.0148011	0.0119431	0.0199151
Investment	Total Investment	10	0	0	0	0	0	0	0	0	0	0
Revenue	Cash in hand			-3045.58	-6096.85	-9045.83	-12031.7	-15070.5	-18077.6	-21038.7	-24053	-27092.9
	Fish Income		113.053	106.704	220.949	179.697	120.623	156.051	207.437	148.011	119.431	199.151
	Other Income		0	0	0	0	0	0	0	0	0	0.694983
Costs	Total Revenue		113.053	106.704	220.949	179.697	120.623	156.051	207.437	148.011	119.431	199.846
	Variable Cost		-10.801	-10.1944	-21.1092	-17.168	-11.5242	-14.909	-19.8183	-14.1408	-11.4103	-19.0266
	Fixed Cost		-3178.6	-3178.6	-3178.6	-3178.6	-3178.6	-3178.6	-3178.6	-3178.6	-3178.6	-3178.6
	Total cost		-3189.4	-3188.79	-3199.71	-3195.77	-3190.12	-3193.51	-3198.42	-3192.74	-3190.01	-3197.63
Depreciation	Benefit before tax		-3076.35	-3082.09	-2978.76	-3016.07	-3069.5	-3037.46	-2990.98	-3044.73	-3070.58	-2997.78
	Depreciation		1	1	1	1	1	1	1	1	1	1
	TAX		0	0	0	0	0	0	0	0	0	0
	Benefit after tax		-3045.58	-3051.27	-2948.97	-2985.91	-3038.81	-3007.08	-2961.07	-3014.28	-3039.87	-2967.8
	Net Flow	0	-3045.58	-6096.85	-9045.83	-12031.7	-15070.5	-18077.6	-21038.7	-24053	-27092.9	-30060.7	NPV	Initial Investment
	Discounted Flow	0	-2768.71	-5038.72	-6796.26	-8217.84	-9357.62	-10204.3	-10796.2	-11220.9	-11490	-11589.7	-87490.3	10
	Year	0	1	2	3	4	5	6	7	8	9	10
FISHING	Biomass (Kg)		10.7752	11.9987	12.629	14.7466	15.1725	10.1219	12.919	12.3717	10.512	13.9955
	Catch Callo (Kg)		0.673449	0.749919	0.789312	0.921662	0.948284	0.632616	0.807436	0.773228	0.656998	0.874721
	Effort		0.013469	0.0149984	0.0157862	0.0184332	0.0189657	0.0126523	0.0161487	0.0154646	0.01314	0.0174944
Investment	Total Investment	10	0	0	0	0	0	0	0	0	0	0
Revenue	Cash in hand			-3026.21	-6038.73	-9044.19	-12025.9	-15002.9	-18036.5	-21038.7	-24047	-27076.2
	Fish Income		134.69	149.984	157.862	184.332	189.657	126.523	161.487	154.646	131.4	174.944
	Other Income		0	0	0	0	0	0	0	0	0	0.995753
Costs	Total Revenue		134.69	149.984	157.862	184.332	189.657	126.523	161.487	154.646	131.4	175.94
	Variable Cost		-12.8681	-14.3293	-15.082	-17.6109	-18.1196	-12.0879	-15.4283	-14.7747	-12.5538	-16.714
	Fixed Cost		-3178.6	-3178.6	-3178.6	-3178.6	-3178.6	-3178.6	-3178.6	-3178.6	-3178.6	-3178.6
	Total cost		-3191.47	-3192.93	-3193.68	-3196.21	-3196.72	-3190.69	-3194.03	-3193.37	-3191.15	-3195.31
Depreciation	Benefit before tax		-3056.78	-3042.95	-3035.82	-3011.88	-3007.06	-3064.16	-3032.54	-3038.73	-3059.75	-3019.37
	Depreciation		1	1	1	1	1	1	1	1	1	1
	TAX		0	0	0	0	0	0	0	0	0	0
	Benefit after tax		-3026.21	-3012.52	-3005.46	-2981.76	-2976.99	-3033.52	-3002.22	-3008.34	-3029.16	-2989.18
	Net Flow	0	-3026.21	-6038.73	-9044.19	-12025.9	-15002.9	-18036.5	-21038.7	-24047	-27076.2	-30065.4	NPV	Initial Investment
	Discounted Flow	0	-2751.1	-4990.68	-6795.03	-8213.88	-9315.65	-10181.1	-10796.2	-11218.1	-11482.9	-11591.5	-87346.2	10
	Year	0	1	2	3	4	5	6	7	8	9	10
FISHING	Biomass (Kg)		15.0433	13.1104	13.8993	15.832	15.629	10.0069	12.3642	11.3884	12.6652	12.5474
	Catch Callo (Kg)		0.940209	0.819399	0.868704	0.9895	0.97681	0.62543	0.772764	0.711778	0.791574	0.784211
	Effort		0.0188042	0.016388	0.0173741	0.01979	0.0195362	0.0125086	0.0154553	0.0142356	0.0158315	0.0156842
Investment	Total Investment	10	0	0	0	0	0	0	0	0	0	0
Revenue	Cash in hand			-2978.44	-5978.51	-8969.76	-11939.4	-14911.3	-17946.1	-20954.5	-23973.8	-26978.9
	Fish Income		188.042	163.88	173.741	197.9	195.362	125.086	154.553	142.356	158.315	156.842
	Other Income		0	0	0	0	0	0	0	0	0	0.874721
Costs	Total Revenue		188.042	163.88	173.741	197.9	195.362	125.086	154.553	142.356	158.315	157.717
	Variable Cost		-17.9653	-15.6569	-16.599	-18.9071	-18.6647	-11.9506	-14.7658	-13.6005	-15.1252	-14.9845
	Fixed Cost		-3178.6	-3178.6	-3178.6	-3178.6	-3178.6	-3178.6	-3178.6	-3178.6	-3178.6	-3178.6
	Total cost		-3196.57	-3194.26	-3195.2	-3197.51	-3197.26	-3190.55	-3193.37	-3192.2	-3193.73	-3193.58
Depreciation	Benefit before tax		-3008.52	-3030.38	-3021.46	-2999.61	-3001.9	-3065.46	-3038.81	-3049.84	-3035.41	-3035.87
	Depreciation		1	1	1	1	1	1	1	1	1	1
	TAX		0	0	0	0	0	0	0	0	0	0
	Benefit after tax		-2978.44	-3000.07	-2991.24	-2969.61	-2971.88	-3034.81	-3008.42	-3019.35	-3005.06	-3005.51
	Net Flow	0	-2978.44	-5978.51	-8969.76	-11939.4	-14911.3	-17946.1	-20954.5	-23973.8	-26978.9	-29984.4	NPV	Initial Investment
	Discounted Flow	0	-2707.67	-4940.92	-6739.11	-8154.75	-9258.71	-10130.1	-10753	-11184	-11441.7	-11560.3	-86880.1	10
	Year	0	1	2	3	4	5	6	7	8	9	10
FISHING	Biomass (Kg)		14.3259	15.9249	12.7937	15.3393	16.7549	12.7422	12.3495	14.1845	12.3717	11.6168
	Catch Callo (Kg)		0.89537	0.995307	0.799603	0.958708	1.04718	0.796391	0.771845	0.886529	0.773232	0.726048
	Effort		0.0179074	0.0199061	0.0159921	0.0191742	0.0209437	0.0159278	0.0154369	0.0177306	0.0154646	0.014521
Investment	Total Investment	10	0	0	0	0	0	0	0	0	0	0
Revenue	Cash in hand			-2986.47	-5955.04	-8958.66	-11933.8	-14893.1	-17897.3	-20905.8	-23893.9	-26902.2
	Fish Income		179.074	199.061	159.921	191.742	209.437	159.278	154.369	177.306	154.646	145.21
	Other Income		0	0	0	0	0	0	0	0	0	0.784211
Costs	Total Revenue		179.074	199.061	159.921	191.742	209.437	159.278	154.369	177.306	154.646	145.994
	Variable Cost		-17.1085	-19.0181	-15.2786	-18.3188	-20.0094	-15.2173	-14.7482	-16.9396	-14.7747	-13.8732
	Fixed Cost		-3178.6	-3178.6	-3178.6	-3178.6	-3178.6	-3178.6	-3178.6	-3178.6	-3178.6	-3178.6
	Total cost		-3195.71	-3197.62	-3193.88	-3196.92	-3198.61	-3193.82	-3193.35	-3195.54	-3193.37	-3192.47
Depreciation	Benefit before tax		-3016.63	-2998.56	-3033.96	-3005.18	-2989.17	-3034.54	-3038.98	-3018.23	-3038.73	-3046.48
	Depreciation		1	1	1	1	1	1	1	1	1	1
	TAX		0	0	0	0	0	0	0	0	0	0
	Benefit after tax		-2986.47	-2968.57	-3003.62	-2975.13	-2959.28	-3004.19	-3008.59	-2988.05	-3008.34	-3016.01
	Net Flow	0	-2986.47	-5955.04	-8958.66	-11933.8	-14893.1	-17897.3	-20905.8	-23893.9	-26902.2	-29918.3	NPV	Initial Investment
	Discounted Flow	0	-2714.97	-4921.52	-6730.77	-8150.93	-9247.42	-10102.5	-10728	-11146.7	-11409.2	-11534.8	-86696.8	10
	Year	0	1	2	3	4	5	6	7	8	9	10
FISHING	Biomass (Kg)		13.2193	15.8052	12.2626	14.6577	12.0403	10.7841	12.343	12.7661	12.3085	13.5957
	Catch Callo (Kg)		0.826209	0.987823	0.766415	0.916107	0.752521	0.674008	0.771436	0.797881	0.769282	0.849731
	Effort		0.0165242	0.0197565	0.0153283	0.0183221	0.0150504	0.0134802	0.0154287	0.0159576	0.0153856	0.0169946
Investment	Total Investment	10	0	0	0	0	0	0	0	0	0	0
Revenue	Cash in hand			-2998.85	-5968.77	-8978.33	-11961.1	-14973.1	-17999.2	-21007.9	-24011.8	-27020.9
	Fish Income		165.242	197.565	153.283	183.221	150.504	134.802	154.287	159.576	153.856	169.946
	Other Income		0	0	0	0	0	0	0	0	0	0.726048
Costs	Total Revenue		165.242	197.565	153.283	183.221	150.504	134.802	154.287	159.576	153.856	170.672
	Variable Cost		-15.787	-18.8751	-14.6445	-17.5048	-14.379	-12.8788	-14.7404	-15.2457	-14.6993	-16.2365
	Fixed Cost		-3178.6	-3178.6	-3178.6	-3178.6	-3178.6	-3178.6	-3178.6	-3178.6	-3178.6	-3178.6
	Total cost		-3194.39	-3197.48	-3193.24	-3196.1	-3192.98	-3191.48	-3193.34	-3193.85	-3193.3	-3194.84
Depreciation	Benefit before tax		-3029.15	-2999.91	-3039.96	-3012.88	-3042.47	-3056.68	-3039.05	-3034.27	-3039.44	-3024.16
	Depreciation		1	1	1	1	1	1	1	1	1	1
	TAX		0	0	0	0	0	0	0	0	0	0
	Benefit after tax		-2998.85	-2969.91	-3009.56	-2982.75	-3012.05	-3026.11	-3008.66	-3003.93	-3009.05	-2993.92
	Net Flow	0	-2998.85	-5968.77	-8978.33	-11961.1	-14973.1	-17999.2	-21007.9	-24011.8	-27020.9	-30014.8	NPV	Initial Investment
	Discounted Flow	0	-2726.23	-4932.86	-6745.55	-8169.58	-9297.14	-10160.1	-10780.4	-11201.7	-11459.5	-11572	-87055	10
	Year	0	1	2	3	4	5	6	7	8	9	10
FISHING	Biomass (Kg)		11.3322	14.9177	13.2724	16.57	11.1483	13.6529	13.48	12.4595	10.4512	13.912
	Catch Callo (Kg)		0.708263	0.932359	0.829522	1.03563	0.696768	0.853309	0.842499	0.778719	0.653202	0.869497
	Effort		0.0141653	0.0186472	0.0165904	0.0207125	0.0139354	0.0170662	0.01685	0.0155744	0.013064	0.0173899
Investment	Total Investment	10	0	0	0	0	0	0	0	0	0	0
Revenue	Cash in hand			-3019.98	-5999.82	-8998.08	-11959.4	-14981.5	-17975.5	-20971.4	-23978.8	-27008.6
	Fish Income		141.653	186.472	165.904	207.125	139.354	170.662	168.5	155.744	130.64	173.899
	Other Income		0	0	0	0	0	0	0	0	0	0.849731
Costs	Total Revenue		141.653	186.472	165.904	207.125	139.354	170.662	168.5	155.744	130.64	174.749
	Variable Cost		-13.5333	-17.8153	-15.8503	-19.7885	-13.3137	-16.3048	-16.0983	-14.8796	-12.4812	-16.6142
	Fixed Cost		-3178.6	-3178.6	-3178.6	-3178.6	-3178.6	-3178.6	-3178.6	-3178.6	-3178.6	-3178.6
	Total cost		-3192.13	-3196.42	-3194.45	-3198.39	-3191.91	-3194.9	-3194.7	-3193.48	-3191.08	-3195.21
Depreciation	Benefit before tax		-3050.48	-3009.94	-3028.55	-2991.26	-3052.56	-3024.24	-3026.2	-3037.74	-3060.44	-3020.46
	Depreciation		1	1	1	1	1	1	1	1	1	1
	TAX		0	0	0	0	0	0	0	0	0	0
	Benefit after tax		-3019.98	-2979.84	-2998.26	-2961.35	-3022.03	-2994	-2995.94	-3007.36	-3029.84	-2990.26
	Net Flow	0	-3019.98	-5999.82	-8998.08	-11959.4	-14981.5	-17975.5	-20971.4	-23978.8	-27008.6	-29998.9	NPV	Initial Investment
	Discounted Flow	0	-2745.43	-4958.53	-6760.39	-8168.45	-9302.31	-10146.7	-10761.6	-11186.3	-11454.3	-11565.9	-87059.9	10
	Year	0	1	2	3	4	5	6	7	8	9	10
FISHING	Biomass (Kg)		13.0538	13.4356	12.6833	13.5577	13.9171	11.585	9.47662	13.53	8.79586	12.2355
	Catch Callo (Kg)		0.815861	0.839723	0.792706	0.847356	0.869817	0.724065	0.592288	0.845626	0.549741	0.764717
	Effort		0.0163172	0.0167945	0.0158541	0.0169471	0.0173963	0.0144813	0.0118458	0.0169125	0.0109948	0.0152943
Investment	Total Investment	10	0	0	0	0	0	0	0	0	0	0
Revenue	Cash in hand			-3000.71	-5997.14	-9001.99	-11997.1	-14988.1	-18005.3	-21046	-24041.4	-27089.7
	Fish Income		163.172	167.945	158.541	169.471	173.963	144.813	118.458	169.125	109.948	152.943
	Other Income		0	0	0	0	0	0	0	0	0	0.869497
Costs	Total Revenue		163.172	167.945	158.541	169.471	173.963	144.813	118.458	169.125	109.948	153.813
	Variable Cost		-15.5893	-16.0452	-15.1468	-16.1911	-16.6203	-13.8353	-11.3173	-16.158	-10.5043	-14.612
	Fixed Cost		-3178.6	-3178.6	-3178.6	-3178.6	-3178.6	-3178.6	-3178.6	-3178.6	-3178.6	-3178.6
	Total cost		-3194.19	-3194.65	-3193.75	-3194.79	-3195.22	-3192.44	-3189.92	-3194.76	-3189.1	-3193.21
Depreciation	Benefit before tax		-3031.02	-3026.7	-3035.21	-3025.32	-3021.26	-3047.62	-3071.46	-3025.63	-3079.16	-3039.4
	Depreciation		1	1	1	1	1	1	1	1	1	1
	TAX		0	0	0	0	0	0	0	0	0	0
	Benefit after tax		-3000.71	-2996.43	-3004.85	-2995.07	-2991.04	-3017.15	-3040.75	-2995.38	-3048.36	-3009.01
	Net Flow	0	-3000.71	-5997.14	-9001.99	-11997.1	-14988.1	-18005.3	-21046	-24041.4	-27089.7	-30098.7	NPV	Initial Investment
	Discounted Flow	0	-2727.92	-4956.31	-6763.33	-8194.15	-9306.43	-10163.5	-10799.9	-11215.5	-11488.7	-11604.4	-87230.1	10
	Year	0	1	2	3	4	5	6	7	8	9	10
FISHING	Biomass (Kg)		11.7029	11.18	10.9786	12.0303	14.8183	13.8582	11.04	10.9544	14.5537	16.3935
	Catch Callo (Kg)		0.73143	0.698748	0.686165	0.751895	0.926145	0.86614	0.69	0.684652	0.909605	1.0246
	Effort		0.0146286	0.013975	0.0137233	0.0150379	0.0185229	0.0173228	0.0138	0.013693	0.0181921	0.0204919
Investment	Total Investment	10	0	0	0	0	0	0	0	0	0	0
Revenue	Cash in hand			-3015.83	-6037.51	-9061.44	-12073.6	-15054.6	-18046.3	-21069.5	-24093.7	-27077.6
	Fish Income		146.286	139.75	137.233	150.379	185.229	173.228	138	136.93	181.921	204.919
	Other Income		0	0	0	0	0	0	0	0	0	0.764717
Costs	Total Revenue		146.286	139.75	137.233	150.379	185.229	173.228	138	136.93	181.921	205.684
	Variable Cost		-13.976	-13.3515	-13.1111	-14.367	-17.6966	-16.55	-13.1844	-13.0822	-17.3805	-19.5777
	Fixed Cost		-3178.6	-3178.6	-3178.6	-3178.6	-3178.6	-3178.6	-3178.6	-3178.6	-3178.6	-3178.6
	Total cost		-3192.58	-3191.95	-3191.71	-3192.97	-3196.3	-3195.15	-3191.78	-3191.68	-3195.98	-3198.18
Depreciation	Benefit before tax		-3046.29	-3052.2	-3054.48	-3042.59	-3011.07	-3021.92	-3053.78	-3054.75	-3014.06	-2992.49
	Depreciation		1	1	1	1	1	1	1	1	1	1
	TAX		0	0	0	0	0	0	0	0	0	0
	Benefit after tax		-3015.83	-3021.68	-3023.93	-3012.16	-2980.96	-2991.7	-3023.25	-3024.2	-2983.92	-2962.57
	Net Flow	0	-3015.83	-6037.51	-9061.44	-12073.6	-15054.6	-18046.3	-21069.5	-24093.7	-27077.6	-30040.2	NPV	Initial Investment
	Discounted Flow	0	-2741.66	-4989.68	-6807.99	-8246.43	-9347.7	-10186.6	-10812	-11239.9	-11483.6	-11581.8	-87447.3	10
	Year	0	1	2	3	4	5	6	7	8	9	10
FISHING	Biomass (Kg)		12.5319	9.98648	12.5666	12.2414	12.4403	15.2965	14.1091	10.7456	12.137	16.1314
	Catch Callo (Kg)		0.783242	0.624155	0.78541	0.765088	0.777518	0.95603	0.881821	0.6716	0.758562	1.00821
	Effort		0.0156648	0.0124831	0.0157082	0.0153018	0.0155504	0.0191206	0.0176364	0.013432	0.0151712	0.0201642
Investment	Total Investment	10	0	0	0	0	0	0	0	0	0	0
Revenue	Cash in hand			-3006.55	-6041.59	-9047.75	-12057.5	-15065.1	-18040.7	-21029.6	-24056.2	-27067.1
	Fish Income		156.648	124.831	157.082	153.018	155.504	191.206	176.364	134.32	151.712	201.642
	Other Income		0	0	0	0	0	0	0	0	0	1.0246
Costs	Total Revenue		156.648	124.831	157.082	153.018	155.504	191.206	176.364	134.32	151.712	202.667
	Variable Cost		-14.966	-11.9262	-15.0074	-14.6191	-14.8566	-18.2676	-16.8496	-12.8328	-14.4944	-19.2647
	Fixed Cost		-3178.6	-3178.6	-3178.6	-3178.6	-3178.6	-3178.6	-3178.6	-3178.6	-3178.6	-3178.6
	Total cost		-3193.57	-3190.53	-3193.61	-3193.22	-3193.46	-3196.87	-3195.45	-3191.43	-3193.09	-3197.86
Depreciation	Benefit before tax		-3036.92	-3065.7	-3036.53	-3040.2	-3037.95	-3005.66	-3019.09	-3057.11	-3041.38	-2995.2
	Depreciation		1	1	1	1	1	1	1	1	1	1
	TAX		0	0	0	0	0	0	0	0	0	0
	Benefit after tax		-3006.55	-3035.04	-3006.16	-3009.8	-3007.57	-2975.61	-2988.89	-3026.54	-3010.97	-2965.25
	Net Flow	0	-3006.55	-6041.59	-9047.75	-12057.5	-15065.1	-18040.7	-21029.6	-24056.2	-27067.1	-30032.4	NPV	Initial Investment
	Discounted Flow	0	-2733.23	-4993.05	-6797.71	-8235.47	-9354.25	-10183.5	-10791.5	-11222.4	-11479.1	-11578.8	-87379	10
	Year	0	1	2	3	4	5	6	7	8	9	10
FISHING	Biomass (Kg)		13.1337	15.3906	13.5955	16.9747	15.61	13.3186	13.9207	6.2449	10.8822	14.0518
	Catch Callo (Kg)		0.820854	0.961912	0.84972	1.06092	0.975628	0.832414	0.870046	0.390306	0.680135	0.878239
	Effort		0.0164171	0.0192382	0.0169944	0.0212184	0.0195126	0.0166483	0.0174009	0.00780613	0.0136027	0.0175648
Investment	Total Investment	10	0	0	0	0	0	0	0	0	0	0
Revenue	Cash in hand			-2999.81	-5974.36	-8969.01	-11925.8	-14897.9	-17895.7	-20886.7	-23963.6	-26988.6
	Fish Income		164.171	192.382	169.944	212.184	195.126	166.483	174.009	78.0613	136.027	175.648
	Other Income		0	0	0	0	0	0	0	0	0	1.00821
Costs	Total Revenue		164.171	192.382	169.944	212.184	195.126	166.483	174.009	78.0613	136.027	176.656
	Variable Cost		-15.6847	-18.38	-16.2363	-20.2718	-18.6421	-15.9056	-16.6247	-7.45789	-12.9959	-16.7812
	Fixed Cost		-3178.6	-3178.6	-3178.6	-3178.6	-3178.6	-3178.6	-3178.6	-3178.6	-3178.6	-3178.6
	Total cost		-3194.28	-3196.98	-3194.84	-3198.87	-3197.24	-3194.51	-3195.22	-3186.06	-3191.6	-3195.38
Depreciation	Benefit before tax		-3030.11	-3004.6	-3024.89	-2986.69	-3002.12	-3028.02	-3021.22	-3108	-3055.57	-3018.73
	Depreciation		1	1	1	1	1	1	1	1	1	1
	TAX		0	0	0	0	0	0	0	0	0	0
	Benefit after tax		-2999.81	-2974.55	-2994.64	-2956.82	-2972.1	-2997.74	-2991	-3076.92	-3025.01	-2988.54
	Net Flow	0	-2999.81	-5974.36	-8969.01	-11925.8	-14897.9	-17895.7	-20886.7	-23963.6	-26988.6	-29977.1	NPV	Initial Investment
	Discounted Flow	0	-2727.1	-4937.49	-6738.55	-8145.5	-9250.44	-10101.6	-10718.2	-11179.2	-11445.8	-11557.5	-86811.4	10
	Year	0	1	2	3	4	5	6	7	8	9	10
FISHING	Biomass (Kg)		11.3954	15.0388	15.635	12.8281	10.6357	13.3662	11.6574	14.5214	12.8033	13.6408
	Catch Callo (Kg)		0.71221	0.939926	0.97719	0.801759	0.664732	0.835389	0.728586	0.907586	0.800209	0.852548
	Effort		0.0142442	0.0187985	0.0195438	0.0160352	0.0132946	0.0167078	0.0145717	0.0181517	0.0160042	0.017051
Investment	Total Investment	10	0	0	0	0	0	0	0	0	0	0
Revenue	Cash in hand			-3019.27	-5997.76	-8969.57	-11972.8	-15000.6	-17997.8	-21014.1	-23998.4	-27001.9
	Fish Income		142.442	187.985	195.438	160.352	132.946	167.078	145.717	181.517	160.042	170.51
	Other Income		0	0	0	0	0	0	0	0	0	0.878239
Costs	Total Revenue		142.442	187.985	195.438	160.352	132.946	167.078	145.717	181.517	160.042	171.388
	Variable Cost		-13.6088	-17.9599	-18.6719	-15.3198	-12.7015	-15.9624	-13.9217	-17.342	-15.2902	-16.2903
	Fixed Cost		-3178.6	-3178.6	-3178.6	-3178.6	-3178.6	-3178.6	-3178.6	-3178.6	-3178.6	-3178.6
	Total cost		-3192.21	-3196.56	-3197.27	-3193.92	-3191.3	-3194.56	-3192.52	-3195.94	-3193.89	-3194.89
Depreciation	Benefit before tax		-3049.77	-3008.57	-3001.83	-3033.57	-3058.36	-3027.48	-3046.8	-3014.42	-3033.85	-3023.5
	Depreciation		1	1	1	1	1	1	1	1	1	1
	TAX		0	0	0	0	0	0	0	0	0	0
	Benefit after tax		-3019.27	-2978.49	-2971.82	-3003.23	-3027.77	-2997.21	-3016.34	-2984.28	-3003.51	-2993.27
	Net Flow	0	-3019.27	-5997.76	-8969.57	-11972.8	-15000.6	-17997.8	-21014.1	-23998.4	-27001.9	-29995.2	NPV	Initial Investment
	Discounted Flow	0	-2744.79	-4956.82	-6738.97	-8177.59	-9314.18	-10159.3	-10783.6	-11195.4	-11451.4	-11564.4	-87096.5	10
	Year	0	1	2	3	4	5	6	7	8	9	10
FISHING	Biomass (Kg)		12.9572	8.44712	14.387	7.97535	10.8989	15.5542	10.3252	12.1399	13.4897	15.372
	Catch Callo (Kg)		0.809827	0.527945	0.89919	0.498459	0.681184	0.972136	0.645327	0.758744	0.843104	0.960749
	Effort		0.0161965	0.0105589	0.0179838	0.00996919	0.0136237	0.0194427	0.0129065	0.0151749	0.0168621	0.019215
Investment	Total Investment	10	0	0	0	0	0	0	0	0	0	0
Revenue	Cash in hand			-3001.79	-6054.06	-9039.84	-12097.4	-15122.2	-18094.9	-21126.2	-24137.1	-27132.9
	Fish Income		161.965	105.589	179.838	99.6919	136.237	194.427	129.065	151.749	168.621	192.15
	Other Income		0	0	0	0	0	0	0	0	0	0.852548
Costs	Total Revenue		161.965	105.589	179.838	99.6919	136.237	194.427	129.065	151.749	168.621	193.002
	Variable Cost		-15.474	-10.0879	-17.1815	-9.52445	-13.0159	-18.5754	-12.3308	-14.4979	-16.1098	-18.3578
	Fixed Cost		-3178.6	-3178.6	-3178.6	-3178.6	-3178.6	-3178.6	-3178.6	-3178.6	-3178.6	-3178.6
	Total cost		-3194.07	-3188.69	-3195.78	-3188.12	-3191.62	-3197.18	-3190.93	-3193.1	-3194.71	-3196.96
Depreciation	Benefit before tax		-3032.11	-3083.1	-3015.94	-3088.43	-3055.38	-3002.75	-3061.87	-3041.35	-3026.09	-3003.96
	Depreciation		1	1	1	1	1	1	1	1	1	1
	TAX		0	0	0	0	0	0	0	0	0	0
	Benefit after tax		-3001.79	-3052.27	-2985.78	-3057.55	-3024.83	-2972.72	-3031.25	-3010.94	-2995.83	-2973.92
	Net Flow	0	-3001.79	-6054.06	-9039.84	-12097.4	-15122.2	-18094.9	-21126.2	-24137.1	-27132.9	-30106.9	NPV	Initial Investment
	Discounted Flow	0	-2728.9	-5003.35	-6791.77	-8262.68	-9389.7	-10214.1	-10841.1	-11260.1	-11507	-11607.5	-87616.2	10
	Year	0	1	2	3	4	5	6	7	8	9	10
FISHING	Biomass (Kg)		16.593	14.449	13.9224	10.5807	10.7438	13.5931	13.9118	14.3586	12.6055	10.2092
	Catch Callo (Kg)		1.03706	0.903063	0.870153	0.661292	0.671486	0.849568	0.869489	0.897414	0.787845	0.638074
	Effort		0.0207413	0.0180613	0.0174031	0.0132258	0.0134297	0.0169914	0.0173898	0.0179483	0.0157569	0.0127615
Investment	Total Investment	10	0	0	0	0	0	0	0	0	0	0
Revenue	Cash in hand			-2961.09	-5946.18	-8937.17	-11965.6	-14992.1	-17986.8	-20977.9	-23964	-26969.7
	Fish Income		207.413	180.613	174.031	132.258	134.297	169.914	173.898	179.483	157.569	127.615
	Other Income		0	0	0	0	0	0	0	0	0	0.960749
Costs	Total Revenue		207.413	180.613	174.031	132.258	134.297	169.914	173.898	179.483	157.569	128.575
	Variable Cost		-19.816	-17.2555	-16.6267	-12.6358	-12.8306	-16.2334	-16.614	-17.1476	-15.054	-12.1922
	Fixed Cost		-3178.6	-3178.6	-3178.6	-3178.6	-3178.6	-3178.6	-3178.6	-3178.6	-3178.6	-3178.6
	Total cost		-3198.42	-3195.86	-3195.23	-3191.24	-3191.43	-3194.83	-3195.21	-3195.75	-3193.65	-3190.79
Depreciation	Benefit before tax		-2991	-3015.24	-3021.2	-3058.98	-3057.13	-3024.92	-3021.32	-3016.26	-3036.09	-3062.22
	Depreciation		1	1	1	1	1	1	1	1	1	1
	TAX		0	0	0	0	0	0	0	0	0	0
	Benefit after tax		-2961.09	-2985.09	-2990.98	-3028.39	-3026.56	-2994.67	-2991.1	-2986.1	-3005.72	-3031.59
	Net Flow	0	-2961.09	-5946.18	-8937.17	-11965.6	-14992.1	-17986.8	-20977.9	-23964	-26969.7	-30001.3	NPV	Initial Investment
	Discounted Flow	0	-2691.9	-4914.2	-6714.63	-8172.64	-9308.93	-10153.1	-10765	-11179.4	-11437.8	-11566.8	-86914.3	10
	Year	0	1	2	3	4	5	6	7	8	9	10
FISHING	Biomass (Kg)		16.1046	15.9048	12.9383	13.2164	13.976	15.1868	10.4932	15.4199	11.2461	14.5647
	Catch Callo (Kg)		1.00654	0.994051	0.808645	0.826024	0.873501	0.949173	0.655824	0.963744	0.702879	0.910292
	Effort		0.0201308	0.019881	0.0161729	0.0165205	0.01747	0.0189835	0.0131165	0.0192749	0.0140576	0.0182058
Investment	Total Investment	10	0	0	0	0	0	0	0	0	0	0
Revenue	Cash in hand			-2966.56	-5935.36	-8937.35	-11936.2	-14926.6	-17903.5	-20932.8	-23907	-26928
	Fish Income		201.308	198.81	161.729	165.205	174.7	189.835	131.165	192.749	140.576	182.058
	Other Income		0	0	0	0	0	0	0	0	0	0.638074
Costs	Total Revenue		201.308	198.81	161.729	165.205	174.7	189.835	131.165	192.749	140.576	182.697
	Variable Cost		-19.2327	-18.9941	-15.4514	-15.7835	-16.6907	-18.1366	-12.5313	-18.415	-13.4304	-17.3937
	Fixed Cost		-3178.6	-3178.6	-3178.6	-3178.6	-3178.6	-3178.6	-3178.6	-3178.6	-3178.6	-3178.6
	Total cost		-3197.83	-3197.59	-3194.05	-3194.38	-3195.29	-3196.74	-3191.13	-3197.02	-3192.03	-3195.99
Depreciation	Benefit before tax		-2996.52	-2998.78	-3032.32	-3029.18	-3020.59	-3006.9	-3059.97	-3004.27	-3051.45	-3013.3
	Depreciation		1	1	1	1	1	1	1	1	1	1
	TAX		0	0	0	0	0	0	0	0	0	0
	Benefit after tax		-2966.56	-2968.8	-3002	-2998.89	-2990.38	-2976.83	-3029.37	-2974.22	-3020.94	-2983.16
	Net Flow	0	-2966.56	-5935.36	-8937.35	-11936.2	-14926.6	-17903.5	-20932.8	-23907	-26928	-29911.2	NPV	Initial Investment
	Discounted Flow	0	-2696.87	-4905.25	-6714.77	-8152.61	-9268.26	-10106	-10741.8	-11152.8	-11420.1	-11532	-86700.6	10
	Year	0	1	2	3	4	5	6	7	8	9	10
FISHING	Biomass (Kg)		14.273	11.401	14.9723	14.0103	9.25568	16.5406	15.5604	14.2991	10.3743	14.0266
	Catch Callo (Kg)		0.89206	0.712562	0.935767	0.875644	0.57848	1.03379	0.972524	0.893692	0.648393	0.876664
	Effort		0.0178412	0.0142512	0.0187153	0.0175129	0.0115696	0.0206758	0.0194505	0.0178738	0.0129679	0.0175333
Investment	Total Investment	10	0	0	0	0	0	0	0	0	0	0
Revenue	Cash in hand			-2987.06	-6006.27	-8985.5	-11975.5	-15018.7	-17980.4	-20953.1	-23939.8	-26970.5
	Fish Income		178.412	142.512	187.153	175.129	115.696	206.758	194.505	178.738	129.679	175.333
	Other Income		0	0	0	0	0	0	0	0	0	0.910292
Costs	Total Revenue		178.412	142.512	187.153	175.129	115.696	206.758	194.505	178.738	129.679	176.243
	Variable Cost		-17.0453	-13.6155	-17.8804	-16.7316	-11.0535	-19.7534	-18.5828	-17.0765	-12.3894	-16.7511
	Fixed Cost		-3178.6	-3178.6	-3178.6	-3178.6	-3178.6	-3178.6	-3178.6	-3178.6	-3178.6	-3178.6
	Total cost		-3195.65	-3192.22	-3196.48	-3195.33	-3189.65	-3198.35	-3197.18	-3195.68	-3190.99	-3195.35
Depreciation	Benefit before tax		-3017.23	-3049.7	-3009.33	-3020.2	-3073.96	-2991.6	-3002.68	-3016.94	-3061.31	-3019.11
	Depreciation		1	1	1	1	1	1	1	1	1	1
	TAX		0	0	0	0	0	0	0	0	0	0
	Benefit after tax		-2987.06	-3019.21	-2979.23	-2990	-3043.22	-2961.68	-2972.65	-2986.77	-3030.7	-2988.92
	Net Flow	0	-2987.06	-6006.27	-8985.5	-11975.5	-15018.7	-17980.4	-20953.1	-23939.8	-26970.5	-29959.4	NPV	Initial Investment
	Discounted Flow	0	-2715.51	-4963.86	-6750.94	-8179.43	-9325.44	-10149.5	-10752.2	-11168.1	-11438.1	-11550.7	-87003.8	10
	Year	0	1	2	3	4	5	6	7	8	9	10
FISHING	Biomass (Kg)		10.5782	7.90515	12.0002	10.5302	12.8997	13.4677	16.0294	10.1935	14.5781	15.3132
	Catch Callo (Kg)		0.661135	0.494072	0.750014	0.658135	0.80623	0.841733	1.00184	0.637097	0.911132	0.957074
	Effort		0.0132227	0.00988143	0.0150003	0.0131627	0.0161246	0.0168347	0.0200368	0.0127419	0.0182226	0.0191415
Investment	Total Investment	10	0	0	0	0	0	0	0	0	0	0
Revenue	Cash in hand			-3028.42	-6086.75	-9099.25	-12128.2	-15130.6	-18126.7	-21094.1	-24126.8	-27110.5
	Fish Income		132.227	98.8143	150.003	131.627	161.246	168.347	200.368	127.419	182.226	191.415
	Other Income		0	0	0	0	0	0	0	0	0	0.876664
Costs	Total Revenue		132.227	98.8143	150.003	131.627	161.246	168.347	200.368	127.419	182.226	192.291
	Variable Cost		-12.6328	-9.44061	-14.3311	-12.5755	-15.4053	-16.0837	-19.1429	-12.1735	-17.4097	-18.2876
	Fixed Cost		-3178.6	-3178.6	-3178.6	-3178.6	-3178.6	-3178.6	-3178.6	-3178.6	-3178.6	-3178.6
	Total cost		-3191.23	-3188.04	-3192.93	-3191.18	-3194.01	-3194.68	-3197.74	-3190.77	-3196.01	-3196.89
Depreciation	Benefit before tax		-3059.01	-3089.23	-3042.93	-3059.55	-3032.76	-3026.34	-2997.37	-3063.35	-3013.78	-3004.6
	Depreciation		1	1	1	1	1	1	1	1	1	1
	TAX		0	0	0	0	0	0	0	0	0	0
	Benefit after tax		-3028.42	-3058.33	-3012.5	-3028.95	-3002.43	-2996.07	-2967.4	-3032.72	-2983.65	-2974.55
	Net Flow	0	-3028.42	-6086.75	-9099.25	-12128.2	-15130.6	-18126.7	-21094.1	-24126.8	-27110.5	-30085	NPV	Initial Investment
	Discounted Flow	0	-2753.11	-5030.37	-6836.4	-8283.73	-9394.93	-10232.1	-10824.6	-11255.3	-11497.5	-11599.1	-87717.1	10
	Year	0	1	2	3	4	5	6	7	8	9	10
FISHING	Biomass (Kg)		12.3435	14.378	12.5218	13.3623	17.8707	11.9688	14.5301	13.8404	12.6817	11.0921
	Catch Callo (Kg)		0.771469	0.898623	0.782616	0.835145	1.11692	0.748048	0.90813	0.865028	0.792608	0.693258
	Effort		0.0154294	0.0179725	0.0156523	0.0167029	0.0223383	0.014961	0.0181626	0.0173006	0.0158522	0.0138652
Investment	Total Investment	10	0	0	0	0	0	0	0	0	0	0
Revenue	Cash in hand			-3008.66	-5994.54	-9001.2	-11998.5	-14945.2	-17958.1	-20942.3	-23934.2	-26939.1
	Fish Income		154.294	179.725	156.523	167.029	223.383	149.61	181.626	173.006	158.522	138.652
	Other Income		0	0	0	0	0	0	0	0	0	0.957074
Costs	Total Revenue		154.294	179.725	156.523	167.029	223.383	149.61	181.626	173.006	158.522	139.609
	Variable Cost		-14.7411	-17.1707	-14.954	-15.9578	-21.3418	-14.2935	-17.3523	-16.5288	-15.145	-13.2466
	Fixed Cost		-3178.6	-3178.6	-3178.6	-3178.6	-3178.6	-3178.6	-3178.6	-3178.6	-3178.6	-3178.6
	Total cost		-3193.34	-3195.77	-3193.55	-3194.56	-3199.94	-3192.89	-3195.95	-3195.13	-3193.74	-3191.85
Depreciation	Benefit before tax		-3039.05	-3016.05	-3037.03	-3027.53	-2976.56	-3043.28	-3014.33	-3022.12	-3035.22	-3052.24
	Depreciation		1	1	1	1	1	1	1	1	1	1
	TAX		0	0	0	0	0	0	0	0	0	0
	Benefit after tax		-3008.66	-2985.89	-3006.66	-2997.25	-2946.79	-3012.85	-2984.18	-2991.9	-3004.87	-3021.72
	Net Flow	0	-3008.66	-5994.54	-9001.2	-11998.5	-14945.2	-17958.1	-20942.3	-23934.2	-26939.1	-29960.8	NPV	Initial Investment
	Discounted Flow	0	-2735.14	-4954.17	-6762.74	-8195.11	-9279.82	-10136.9	-10746.7	-11165.5	-11424.8	-11551.2	-86962	10
	Year	0	1	2	3	4	5	6	7	8	9	10
FISHING	Biomass (Kg)		9.52461	12.4039	12.7658	14.2902	16.9716	13.5783	10.6095	13.1531	15.1678	11.9492
	Catch Callo (Kg)		0.595288	0.775246	0.797866	0.893137	1.06073	0.848642	0.663092	0.822069	0.947985	0.746824
	Effort		0.0119058	0.0155049	0.0159573	0.0178627	0.0212146	0.0169728	0.0132618	0.0164414	0.0189597	0.0149365
Investment	Total Investment	10	0	0	0	0	0	0	0	0	0	0
Revenue	Cash in hand			-3040.21	-6048.19	-9052.12	-12039	-14995.8	-17990.7	-21018.7	-24018.3	-26995.4
	Fish Income		119.058	155.049	159.573	178.627	212.146	169.728	132.618	164.414	189.597	149.365
	Other Income		0	0	0	0	0	0	0	0	0	0.693258
Costs	Total Revenue		119.058	155.049	159.573	178.627	212.146	169.728	132.618	164.414	189.597	150.058
	Variable Cost		-11.3746	-14.8132	-15.2454	-17.0659	-20.2681	-16.2157	-12.6702	-15.7079	-18.1139	-14.2701
	Fixed Cost		-3178.6	-3178.6	-3178.6	-3178.6	-3178.6	-3178.6	-3178.6	-3178.6	-3178.6	-3178.6
	Total cost		-3189.97	-3193.41	-3193.85	-3195.67	-3198.87	-3194.82	-3191.27	-3194.31	-3196.71	-3192.87
Depreciation	Benefit before tax		-3070.92	-3038.36	-3034.27	-3017.04	-2986.72	-3025.09	-3058.65	-3029.89	-3007.12	-3042.81
	Depreciation		1	1	1	1	1	1	1	1	1	1
	TAX		0	0	0	0	0	0	0	0	0	0
	Benefit after tax		-3040.21	-3007.98	-3003.93	-2986.87	-2956.86	-2994.84	-3028.07	-2999.6	-2977.05	-3012.38
	Net Flow	0	-3040.21	-6048.19	-9052.12	-12039	-14995.8	-17990.7	-21018.7	-24018.3	-26995.4	-30007.8	NPV	Initial Investment
	Discounted Flow	0	-2763.83	-4998.5	-6800.99	-8222.79	-9311.24	-10155.3	-10785.9	-11204.7	-11448.7	-11569.3	-87271.3	10
	Year	0	1	2	3	4	5	6	7	8	9	10
FISHING	Biomass (Kg)		14.8518	17.138	12.6484	13.2095	9.36468	11.2651	15.4841	12.7715	11.6336	13.4428
	Catch Callo (Kg)		0.928239	1.07113	0.790528	0.825596	0.585293	0.704067	0.967754	0.798221	0.727098	0.840175
	Effort		0.0185648	0.0214225	0.0158106	0.0165119	0.0117059	0.0140813	0.0193551	0.0159644	0.014542	0.0168035
Investment	Total Investment	10	0	0	0	0	0	0	0	0	0	0
Revenue	Cash in hand			-2980.58	-5935.58	-8940.82	-11939.8	-14981.8	-18002.5	-20976	-23979.9	-26996.5
	Fish Income		185.648	214.225	158.106	165.119	117.059	140.813	193.551	159.644	145.42	168.035
	Other Income		0	0	0	0	0	0	0	0	0	0.746824
Costs	Total Revenue		185.648	214.225	158.106	165.119	117.059	140.813	193.551	159.644	145.42	168.782
	Variable Cost		-17.7366	-20.4668	-15.1052	-15.7753	-11.1836	-13.4531	-18.4916	-15.2522	-13.8932	-16.0539
	Fixed Cost		-3178.6	-3178.6	-3178.6	-3178.6	-3178.6	-3178.6	-3178.6	-3178.6	-3178.6	-3178.6
	Total cost		-3196.34	-3199.07	-3193.71	-3194.38	-3189.78	-3192.05	-3197.09	-3193.85	-3192.49	-3194.65
Depreciation	Benefit before tax		-3010.69	-2984.84	-3035.6	-3029.26	-3072.73	-3051.24	-3003.54	-3034.21	-3047.07	-3025.87
	Depreciation		1	1	1	1	1	1	1	1	1	1
	TAX		0	0	0	0	0	0	0	0	0	0
	Benefit after tax		-2980.58	-2954.99	-3005.24	-2998.96	-3042	-3020.73	-2973.51	-3003.87	-3016.6	-2995.61
	Net Flow	0	-2980.58	-5935.58	-8940.82	-11939.8	-14981.8	-18002.5	-20976	-23979.9	-26996.5	-29992.1	NPV	Initial Investment
	Discounted Flow	0	-2709.62	-4905.43	-6717.37	-8155.03	-9302.51	-10161.9	-10764	-11186.8	-11449.1	-11563.3	-86925.1	10
	Year	0	1	2	3	4	5	6	7	8	9	10
FISHING	Biomass (Kg)		16.4886	13.6247	9.89614	8.73541	16.6596	13.875	12.0154	8.60066	15.2487	10.5803
	Catch Callo (Kg)		1.03054	0.851542	0.618509	0.545963	1.04123	0.867185	0.750965	0.537542	0.953047	0.661269
	Effort		0.0206108	0.0170308	0.0123702	0.0109193	0.0208245	0.0173437	0.0150193	0.0107508	0.0190609	0.0132254
Investment	Total Investment	10	0	0	0	0	0	0	0	0	0	0
Revenue	Cash in hand			-2962.26	-5956.58	-8992.63	-12041.7	-15002	-17993.5	-21005.9	-24056.4	-27032.6
	Fish Income		206.108	170.308	123.702	109.193	208.245	173.437	150.193	107.508	190.609	132.254
	Other Income		0	0	0	0	0	0	0	0	0	0.840175
Costs	Total Revenue		206.108	170.308	123.702	109.193	208.245	173.437	150.193	107.508	190.609	133.094
	Variable Cost		-19.6913	-16.2711	-11.8183	-10.4321	-19.8955	-16.57	-14.3493	-10.2712	-18.2106	-12.6354
	Fixed Cost		-3178.6	-3178.6	-3178.6	-3178.6	-3178.6	-3178.6	-3178.6	-3178.6	-3178.6	-3178.6
	Total cost		-3198.29	-3194.87	-3190.42	-3189.03	-3198.5	-3195.17	-3192.95	-3188.87	-3196.81	-3191.24
Depreciation	Benefit before tax		-2992.18	-3024.56	-3066.72	-3079.84	-2990.25	-3021.73	-3042.76	-3081.36	-3006.2	-3058.14
	Depreciation		1	1	1	1	1	1	1	1	1	1
	TAX		0	0	0	0	0	0	0	0	0	0
	Benefit after tax		-2962.26	-2994.32	-3036.05	-3049.04	-2960.35	-2991.52	-3012.33	-3050.55	-2976.14	-3027.56
	Net Flow	0	-2962.26	-5956.58	-8992.63	-12041.7	-15002	-17993.5	-21005.9	-24056.4	-27032.6	-30060.1	NPV	Initial Investment
	Discounted Flow	0	-2692.97	-4922.79	-6756.29	-8224.62	-9315.07	-10156.9	-10779.3	-11222.5	-11464.4	-11589.5	-87134.4	10
	Year	0	1	2	3	4	5	6	7	8	9	10
FISHING	Biomass (Kg)		11.7623	6.5864	9.17191	12.8285	12.7522	17.9633	13.0981	10.5855	11.0301	10.9582
	Catch Callo (Kg)		0.735144	0.41165	0.573245	0.801782	0.797012	1.12271	0.818631	0.661595	0.689382	0.68489
	Effort		0.0147029	0.008233	0.0114649	0.0160356	0.0159402	0.0224542	0.0163726	0.0132319	0.0137876	0.0136978
Investment	Total Investment	10	0	0	0	0	0	0	0	0	0	0
Revenue	Cash in hand			-3015.16	-6088.26	-9132.41	-12135.6	-15139.7	-18085.5	-21085.7	-24114	-27137.4
	Fish Income		147.029	82.33	114.649	160.356	159.402	224.542	163.726	132.319	137.876	136.978
	Other Income		0	0	0	0	0	0	0	0	0	0.661269
Costs	Total Revenue		147.029	82.33	114.649	160.356	159.402	224.542	163.726	132.319	137.876	137.639
	Variable Cost		-14.047	-7.86572	-10.9534	-15.3203	-15.2291	-21.4525	-15.6422	-12.6416	-13.1726	-13.0867
	Fixed Cost		-3178.6	-3178.6	-3178.6	-3178.6	-3178.6	-3178.6	-3178.6	-3178.6	-3178.6	-3178.6
	Total cost		-3192.65	-3186.47	-3189.55	-3193.92	-3193.83	-3200.05	-3194.24	-3191.24	-3191.77	-3191.69
Depreciation	Benefit before tax		-3045.62	-3104.14	-3074.9	-3033.56	-3034.43	-2975.51	-3030.52	-3058.92	-3053.9	-3054.05
	Depreciation		1	1	1	1	1	1	1	1	1	1
	TAX		0	0	0	0	0	0	0	0	0	0
	Benefit after tax		-3015.16	-3073.09	-3044.16	-3003.23	-3004.08	-2945.76	-3000.21	-3028.33	-3023.36	-3023.51
	Net Flow	0	-3015.16	-6088.26	-9132.41	-12135.6	-15139.7	-18085.5	-21085.7	-24114	-27137.4	-30160.9	NPV	Initial Investment
	Discounted Flow	0	-2741.06	-5031.62	-6861.32	-8288.81	-9400.58	-10208.8	-10820.3	-11249.4	-11508.9	-11628.3	-87749	10
	Year	0	1	2	3	4	5	6	7	8	9	10
FISHING	Biomass (Kg)		11.2189	10.9038	13.4883	13.6804	12.5045	14.1925	11.1965	15.0595	18.5151	13.49
	Catch Callo (Kg)		0.701181	0.681485	0.843021	0.855027	0.781532	0.887033	0.69978	0.941218	1.15719	0.843123
	Effort		0.0140236	0.0136297	0.0168604	0.0171005	0.0156306	0.0177407	0.0139956	0.0188244	0.0231439	0.0168625
Investment	Total Investment	10	0	0	0	0	0	0	0	0	0	0
Revenue	Cash in hand			-3021.24	-6046.02	-9041.86	-12035.6	-15042.4	-18030.4	-21051.9	-24030.1	-26969.7
	Fish Income		140.236	136.297	168.604	171.005	156.306	177.407	139.956	188.244	231.439	168.625
	Other Income		0	0	0	0	0	0	0	0	0	0.68489
Costs	Total Revenue		140.236	136.297	168.604	171.005	156.306	177.407	139.956	188.244	231.439	169.309
	Variable Cost		-13.398	-13.0217	-16.1083	-16.3377	-14.9333	-16.9492	-13.3712	-17.9846	-22.1114	-16.1102
	Fixed Cost		-3178.6	-3178.6	-3178.6	-3178.6	-3178.6	-3178.6	-3178.6	-3178.6	-3178.6	-3178.6
	Total cost		-3192	-3191.62	-3194.71	-3194.94	-3193.53	-3195.55	-3191.97	-3196.58	-3200.71	-3194.71
Depreciation	Benefit before tax		-3051.76	-3055.32	-3026.1	-3023.93	-3037.23	-3018.14	-3052.02	-3008.34	-2969.27	-3025.4
	Depreciation		1	1	1	1	1	1	1	1	1	1
	TAX		0	0	0	0	0	0	0	0	0	0
	Benefit after tax		-3021.24	-3024.77	-2995.84	-2993.69	-3006.85	-2987.96	-3021.5	-2978.26	-2939.58	-2995.15
	Net Flow	0	-3021.24	-6046.02	-9041.86	-12035.6	-15042.4	-18030.4	-21051.9	-24030.1	-26969.7	-29964.8	NPV	Initial Investment
	Discounted Flow	0	-2746.59	-4996.71	-6793.28	-8220.44	-9340.15	-10177.7	-10802.9	-11210.2	-11437.8	-11552.7	-87288.5	10
	Year	0	1	2	3	4	5	6	7	8	9	10
FISHING	Biomass (Kg)		10.1015	10.9393	12.3826	11.7487	15.6354	11.9524	8.77216	11.4542	14.8402	13.9236
	Catch Callo (Kg)		0.631345	0.683705	0.773915	0.734296	0.977214	0.747022	0.54826	0.715887	0.92751	0.870225
	Effort		0.0126269	0.0136741	0.0154783	0.0146859	0.0195443	0.0149404	0.0109652	0.0143177	0.0185502	0.0174045
Investment	Total Investment	10	0	0	0	0	0	0	0	0	0	0
Revenue	Cash in hand			-3033.75	-6058.12	-9066.34	-12081.7	-15053.5	-18066.5	-21115.1	-24133.7	-27114.5
	Fish Income		126.269	136.741	154.783	146.859	195.443	149.404	109.652	143.177	185.502	174.045
	Other Income		0	0	0	0	0	0	0	0	0	0.843123
Costs	Total Revenue		126.269	136.741	154.783	146.859	195.443	149.404	109.652	143.177	185.502	174.888
	Variable Cost		-12.0636	-13.0641	-14.7878	-14.0308	-18.6724	-14.2739	-10.476	-13.679	-17.7227	-16.6281
	Fixed Cost		-3178.6	-3178.6	-3178.6	-3178.6	-3178.6	-3178.6	-3178.6	-3178.6	-3178.6	-3178.6
	Total cost		-3190.66	-3191.66	-3193.39	-3192.63	-3197.27	-3192.87	-3189.08	-3192.28	-3196.32	-3195.23
Depreciation	Benefit before tax		-3064.39	-3054.92	-3038.6	-3045.77	-3001.83	-3043.47	-3079.42	-3049.1	-3010.82	-3020.34
	Depreciation		1	1	1	1	1	1	1	1	1	1
	TAX		0	0	0	0	0	0	0	0	0	0
	Benefit after tax		-3033.75	-3024.37	-3008.22	-3015.31	-2971.81	-3013.03	-3048.63	-3018.61	-2980.71	-2990.14
	Net Flow	0	-3033.75	-6058.12	-9066.34	-12081.7	-15053.5	-18066.5	-21115.1	-24133.7	-27114.5	-30104.6	NPV	Initial Investment
	Discounted Flow	0	-2757.96	-5006.71	-6811.68	-8251.93	-9347.02	-10198.1	-10835.4	-11258.6	-11499.2	-11606.6	-87583.1	10
	Year	0	1	2	3	4	5	6	7	8	9	10
FISHING	Biomass (Kg)		12.044	9.9915	13.3242	12.6325	14.3236	13.5656	15.2086	13.2709	13.7609	8.4321
	Catch Callo (Kg)		0.752751	0.624469	0.832762	0.78953	0.895225	0.847849	0.950536	0.829432	0.860053	0.527006
	Effort		0.015055	0.0124894	0.0166552	0.0157906	0.0179045	0.016957	0.0190107	0.0165886	0.0172011	0.0105401
Investment	Total Investment	10	0	0	0	0	0	0	0	0	0	0
Revenue	Cash in hand			-3012.01	-6046.99	-9044.67	-12050.1	-15036.6	-18031.6	-21008.2	-24006.4	-26999.2
	Fish Income		150.55	124.894	166.552	157.906	179.045	169.57	190.107	165.886	172.011	105.401
	Other Income		0	0	0	0	0	0	0	0	0	0.870225
Costs	Total Revenue		150.55	124.894	166.552	157.906	179.045	169.57	190.107	165.886	172.011	106.271
	Variable Cost		-14.3834	-11.9322	-15.9122	-15.0862	-17.1058	-16.2005	-18.1626	-15.8486	-16.4337	-10.0699
	Fixed Cost		-3178.6	-3178.6	-3178.6	-3178.6	-3178.6	-3178.6	-3178.6	-3178.6	-3178.6	-3178.6
	Total cost		-3192.98	-3190.53	-3194.51	-3193.69	-3195.71	-3194.8	-3196.76	-3194.45	-3195.03	-3188.67
Depreciation	Benefit before tax		-3042.43	-3065.64	-3027.96	-3035.78	-3016.66	-3025.23	-3006.66	-3028.56	-3023.02	-3082.4
	Depreciation		1	1	1	1	1	1	1	1	1	1
	TAX		0	0	0	0	0	0	0	0	0	0
	Benefit after tax		-3012.01	-3034.98	-2997.68	-3005.42	-2986.49	-2994.98	-2976.59	-2998.28	-2992.79	-3051.57
	Net Flow	0	-3012.01	-6046.99	-9044.67	-12050.1	-15036.6	-18031.6	-21008.2	-24006.4	-26999.2	-30050.8	NPV	Initial Investment
	Discounted Flow	0	-2738.19	-4997.51	-6795.4	-8230.38	-9336.54	-10178.3	-10780.5	-11199.2	-11450.3	-11585.9	-87302.2	10
	Year	0	1	2	3	4	5	6	7	8	9	10
FISHING	Biomass (Kg)		13.6757	14.8574	12.2353	15.5745	12.4461	12.3063	12.1166	10.8116	12.9994	14.0805
	Catch Callo (Kg)		0.854734	0.928589	0.764705	0.973406	0.777881	0.769143	0.75729	0.675726	0.812462	0.880029
	Effort		0.0170947	0.0185718	0.0152941	0.0194681	0.0155576	0.0153829	0.0151458	0.0135145	0.0162492	0.0176006
Investment	Total Investment	10	0	0	0	0	0	0	0	0	0	0
Revenue	Cash in hand			-2993.75	-5974.26	-8984.13	-11956.6	-14964.1	-17973.2	-20984.4	-24010.2	-27011.5
	Fish Income		170.947	185.718	152.941	194.681	155.576	153.829	151.458	135.145	162.492	176.006
	Other Income		0	0	0	0	0	0	0	0	0	0.527006
Costs	Total Revenue		170.947	185.718	152.941	194.681	155.576	153.829	151.458	135.145	162.492	176.533
	Variable Cost		-16.3321	-17.7433	-14.6118	-18.5996	-14.8636	-14.6966	-14.4701	-12.9116	-15.5243	-16.8154
	Fixed Cost		-3178.6	-3178.6	-3178.6	-3178.6	-3178.6	-3178.6	-3178.6	-3178.6	-3178.6	-3178.6
	Total cost		-3194.93	-3196.34	-3193.21	-3197.2	-3193.46	-3193.3	-3193.07	-3191.51	-3194.12	-3195.42
Depreciation	Benefit before tax		-3023.99	-3010.63	-3040.27	-3002.52	-3037.89	-3039.47	-3041.61	-3056.37	-3031.63	-3018.88
	Depreciation		1	1	1	1	1	1	1	1	1	1
	TAX		0	0	0	0	0	0	0	0	0	0
	Benefit after tax		-2993.75	-2980.52	-3009.87	-2972.49	-3007.51	-3009.07	-3011.2	-3025.8	-3001.32	-2988.69
	Net Flow	0	-2993.75	-5974.26	-8984.13	-11956.6	-14964.1	-17973.2	-20984.4	-24010.2	-27011.5	-30000.2	NPV	Initial Investment
	Discounted Flow	0	-2721.59	-4937.41	-6749.91	-8166.54	-9291.55	-10145.4	-10768.3	-11200.9	-11455.5	-11566.4	-87013.6	10
	Year	0	1	2	3	4	5	6	7	8	9	10
FISHING	Biomass (Kg)		12.0195	12.6076	16.2727	17.8137	12.2991	11.6678	10.691	18.429	15.0797	14.1148
	Catch Callo (Kg)		0.751217	0.787976	1.01704	1.11336	0.768695	0.729236	0.668186	1.15181	0.942482	0.882173
	Effort		0.0150243	0.0157595	0.0203409	0.0222671	0.0153739	0.0145847	0.0133637	0.0230362	0.0188496	0.0176435
Investment	Total Investment	10	0	0	0	0	0	0	0	0	0	0
Revenue	Cash in hand			-3012.28	-6017.98	-8982.66	-11930.1	-14939.2	-17955.5	-20982.6	-23923.2	-26901.2
	Fish Income		150.243	157.595	203.409	222.671	153.739	145.847	133.637	230.362	188.496	176.435
	Other Income		0	0	0	0	0	0	0	0	0	0.880029
Costs	Total Revenue		150.243	157.595	203.409	222.671	153.739	145.847	133.637	230.362	188.496	177.315
	Variable Cost		-14.3541	-15.0565	-19.4335	-21.2738	-14.6881	-13.9341	-12.7675	-22.0085	-18.0087	-16.8564
	Fixed Cost		-3178.6	-3178.6	-3178.6	-3178.6	-3178.6	-3178.6	-3178.6	-3178.6	-3178.6	-3178.6
	Total cost		-3192.95	-3193.66	-3198.03	-3199.87	-3193.29	-3192.53	-3191.37	-3200.61	-3196.61	-3195.46
Depreciation	Benefit before tax		-3042.71	-3036.06	-2994.62	-2977.2	-3039.55	-3046.69	-3057.73	-2970.25	-3008.11	-3018.14
	Depreciation		1	1	1	1	1	1	1	1	1	1
	TAX		0	0	0	0	0	0	0	0	0	0
	Benefit after tax		-3012.28	-3005.7	-2964.68	-2947.43	-3009.15	-3016.22	-3027.15	-2940.54	-2978.03	-2987.96
	Net Flow	0	-3012.28	-6017.98	-8982.66	-11930.1	-14939.2	-17955.5	-20982.6	-23923.2	-26901.2	-29889.2	NPV	Initial Investment
	Discounted Flow	0	-2738.44	-4973.54	-6748.81	-8148.41	-9276.1	-10135.4	-10767.4	-11160.3	-11408.7	-11523.6	-86890.7	10
	Year	0	1	2	3	4	5	6	7	8	9	10
FISHING	Biomass (Kg)		14.3446	16.3347	10.7216	14.8589	16.4498	14.0429	6.65134	13.6878	10.679	15.3083
	Catch Callo (Kg)		0.896538	1.02092	0.670099	0.928679	1.02811	0.877684	0.415709	0.85549	0.66744	0.956767
	Effort		0.0179308	0.0204184	0.013402	0.0185736	0.0205622	0.0175537	0.00831417	0.0171098	0.0133488	0.0191353
Investment	Total Investment	10	0	0	0	0	0	0	0	0	0	0
Revenue	Cash in hand			-2986.26	-5950.24	-8977.05	-11957.6	-14920.3	-17909.9	-20982.3	-23975.9	-27003.2
	Fish Income		179.308	204.184	134.02	185.736	205.622	175.537	83.1417	171.098	133.488	191.353
	Other Income		0	0	0	0	0	0	0	0	0	0.882173
Costs	Total Revenue		179.308	204.184	134.02	185.736	205.622	175.537	83.1417	171.098	133.488	192.235
	Variable Cost		-17.1309	-19.5075	-12.8041	-17.745	-19.6449	-16.7706	-7.94327	-16.3465	-12.7533	-18.2817
	Fixed Cost		-3178.6	-3178.6	-3178.6	-3178.6	-3178.6	-3178.6	-3178.6	-3178.6	-3178.6	-3178.6
	Total cost		-3195.73	-3198.11	-3191.4	-3196.34	-3198.24	-3195.37	-3186.54	-3194.95	-3191.35	-3196.88
Depreciation	Benefit before tax		-3016.42	-2993.92	-3057.38	-3010.61	-2992.62	-3019.83	-3103.4	-3023.85	-3057.87	-3004.65
	Depreciation		1	1	1	1	1	1	1	1	1	1
	TAX		0	0	0	0	0	0	0	0	0	0
	Benefit after tax		-2986.26	-2963.98	-3026.81	-2980.5	-2962.7	-2989.64	-3072.37	-2993.61	-3027.29	-2974.6
	Net Flow	0	-2986.26	-5950.24	-8977.05	-11957.6	-14920.3	-17909.9	-20982.3	-23975.9	-27003.2	-29977.8	NPV	Initial Investment
	Discounted Flow	0	-2714.78	-4917.56	-6744.59	-8167.17	-9264.3	-10109.7	-10767.2	-11184.9	-11452	-11557.7	-86889.9	10
	Year	0	1	2	3	4	5	6	7	8	9	10
FISHING	Biomass (Kg)		11.4867	13.7677	14.1885	10.6888	11.8621	12.4253	11.7291	12.8713	10.9699	13.9492
	Catch Callo (Kg)		0.717917	0.860481	0.886782	0.668052	0.741381	0.776582	0.733071	0.804453	0.685621	0.871823
	Effort		0.0143583	0.0172096	0.0177356	0.013361	0.0148276	0.0155316	0.0146614	0.0160891	0.0137124	0.0174365
Investment	Total Investment	10	0	0	0	0	0	0	0	0	0	0
Revenue	Cash in hand			-3018.25	-6010.96	-8998.97	-12026.1	-15040.2	-18047.9	-21063.5	-24066.2	-27090.2
	Fish Income		143.583	172.096	177.356	133.61	148.276	155.316	146.614	160.891	137.124	174.365
	Other Income		0	0	0	0	0	0	0	0	0	0.956767
Costs	Total Revenue		143.583	172.096	177.356	133.61	148.276	155.316	146.614	160.891	137.124	175.321
	Variable Cost		-13.7178	-16.4419	-16.9444	-12.765	-14.1661	-14.8387	-14.0074	-15.3713	-13.1007	-16.6586
	Fixed Cost		-3178.6	-3178.6	-3178.6	-3178.6	-3178.6	-3178.6	-3178.6	-3178.6	-3178.6	-3178.6
	Total cost		-3192.32	-3195.04	-3195.54	-3191.36	-3192.77	-3193.44	-3192.61	-3193.97	-3191.7	-3195.26
Depreciation	Benefit before tax		-3048.73	-3022.95	-3018.19	-3057.75	-3044.49	-3038.12	-3045.99	-3033.08	-3054.58	-3019.94
	Depreciation		1	1	1	1	1	1	1	1	1	1
	TAX		0	0	0	0	0	0	0	0	0	0
	Benefit after tax		-3018.25	-2992.72	-2988.01	-3027.18	-3014.04	-3007.74	-3015.53	-3002.75	-3024.03	-2989.74
	Net Flow	0	-3018.25	-6010.96	-8998.97	-12026.1	-15040.2	-18047.9	-21063.5	-24066.2	-27090.2	-30080	NPV	Initial Investment
	Discounted Flow	0	-2743.86	-4967.74	-6761.06	-8214.02	-9338.78	-10187.6	-10808.9	-11227.1	-11488.9	-11597.1	-87345	10
	Year	0	1	2	3	4	5	6	7	8	9	10
FISHING	Biomass (Kg)		13.4686	12.6132	13.6225	12.9412	12.1392	10.8188	13.1953	13.7236	11.9946	12.8734
	Catch Callo (Kg)		0.841786	0.788327	0.851409	0.808828	0.758699	0.676172	0.824709	0.857723	0.749661	0.804591
	Effort		0.0168357	0.0157665	0.0170282	0.0161766	0.015174	0.0135234	0.0164942	0.0171545	0.0149932	0.0160918
Investment	Total Investment	10	0	0	0	0	0	0	0	0	0	0
Revenue	Cash in hand			-2996.06	-6001.7	-8996.04	-11998	-15009	-18034.7	-21033.8	-24027	-27039.6
	Fish Income		168.357	157.665	170.282	161.766	151.74	135.234	164.942	171.545	149.932	160.918
	Other Income		0	0	0	0	0	0	0	0	0	0.871823
Costs	Total Revenue		168.357	157.665	170.282	161.766	151.74	135.234	164.942	171.545	149.932	161.79
	Variable Cost		-16.0847	-15.0632	-16.2685	-15.4549	-14.4971	-12.9201	-15.7584	-16.3892	-14.3243	-15.3739
	Fixed Cost		-3178.6	-3178.6	-3178.6	-3178.6	-3178.6	-3178.6	-3178.6	-3178.6	-3178.6	-3178.6
	Total cost		-3194.68	-3193.66	-3194.87	-3194.05	-3193.1	-3191.52	-3194.36	-3194.99	-3192.92	-3193.97
Depreciation	Benefit before tax		-3026.33	-3036	-3024.59	-3032.29	-3041.36	-3056.29	-3029.42	-3023.44	-3042.99	-3032.18
	Depreciation		1	1	1	1	1	1	1	1	1	1
	TAX		0	0	0	0	0	0	0	0	0	0
	Benefit after tax		-2996.06	-3005.64	-2994.34	-3001.97	-3010.94	-3025.72	-2999.12	-2993.21	-3012.56	-3001.86
	Net Flow	0	-2996.06	-6001.7	-8996.04	-11998	-15009	-18034.7	-21033.8	-24027	-27039.6	-30041.4	NPV	Initial Investment
	Discounted Flow	0	-2723.69	-4960.08	-6758.86	-8194.8	-9319.38	-10180.1	-10793.7	-11208.8	-11467.4	-11582.3	-87199.1	10
	Year	0	1	2	3	4	5	6	7	8	9	10
FISHING	Biomass (Kg)		14.7986	11.5659	13.6889	14.0134	11.2996	11.2385	11.6702	11.9363	13.1073	10.0975
	Catch Callo (Kg)		0.924915	0.722872	0.855555	0.875839	0.706223	0.702403	0.729389	0.746016	0.819207	0.631095
	Effort		0.0184983	0.0144574	0.0171111	0.0175168	0.0141245	0.0140481	0.0145878	0.0149203	0.0163841	0.0126219
Investment	Total Investment	10	0	0	0	0	0	0	0	0	0	0
Revenue	Cash in hand			-2981.18	-5998.54	-8992.14	-11982.1	-15002.4	-18023.5	-21039.7	-24052.9	-27053
	Fish Income		184.983	144.574	171.111	175.168	141.245	140.481	145.878	149.203	163.841	126.219
	Other Income		0	0	0	0	0	0	0	0	0	0.804591
Costs	Total Revenue		184.983	144.574	171.111	175.168	141.245	140.481	145.878	149.203	163.841	127.024
	Variable Cost		-17.6731	-13.8125	-16.3478	-16.7353	-13.4943	-13.4214	-13.937	-14.2547	-15.6532	-12.0588
	Fixed Cost		-3178.6	-3178.6	-3178.6	-3178.6	-3178.6	-3178.6	-3178.6	-3178.6	-3178.6	-3178.6
	Total cost		-3196.27	-3192.41	-3194.95	-3195.34	-3192.09	-3192.02	-3192.54	-3192.85	-3194.25	-3190.66
Depreciation	Benefit before tax		-3011.29	-3047.84	-3023.84	-3020.17	-3050.85	-3051.54	-3046.66	-3043.65	-3030.41	-3063.64
	Depreciation		1	1	1	1	1	1	1	1	1	1
	TAX		0	0	0	0	0	0	0	0	0	0
	Benefit after tax		-2981.18	-3017.36	-2993.6	-2989.97	-3020.34	-3021.03	-3016.19	-3013.21	-3000.11	-3033
	Net Flow	0	-2981.18	-5998.54	-8992.14	-11982.1	-15002.4	-18023.5	-21039.7	-24052.9	-27053	-30086	NPV	Initial Investment
	Discounted Flow	0	-2710.16	-4957.47	-6755.92	-8183.94	-9315.34	-10173.8	-10796.7	-11220.8	-11473.1	-11599.4	-87196.7	10
	Year	0	1	2	3	4	5	6	7	8	9	10
FISHING	Biomass (Kg)		12.1799	14.3667	12.6446	10.3859	16.55	16.4753	15.1144	12.5772	12.3146	13.6146
	Catch Callo (Kg)		0.761243	0.897921	0.790289	0.649119	1.03437	1.02971	0.94465	0.786076	0.769661	0.85091
	Effort		0.0152249	0.0179584	0.0158058	0.0129824	0.0206875	0.0205942	0.018893	0.0157215	0.0153932	0.0170182
Investment	Total Investment	10	0	0	0	0	0	0	0	0	0	0
Revenue	Cash in hand			-3010.49	-5996.5	-9001.79	-12032.4	-14993.9	-17956.3	-20934	-23940	-26949
	Fish Income		152.249	179.584	158.058	129.824	206.875	205.942	188.93	157.215	153.932	170.182
	Other Income		0	0	0	0	0	0	0	0	0	0.631095
Costs	Total Revenue		152.249	179.584	158.058	129.824	206.875	205.942	188.93	157.215	153.932	170.813
	Variable Cost		-14.5457	-17.1573	-15.1007	-12.4032	-19.7646	-19.6754	-18.0502	-15.0202	-14.7065	-16.259
	Fixed Cost		-3178.6	-3178.6	-3178.6	-3178.6	-3178.6	-3178.6	-3178.6	-3178.6	-3178.6	-3178.6
	Total cost		-3193.15	-3195.76	-3193.7	-3191	-3198.36	-3198.28	-3196.65	-3193.62	-3193.31	-3194.86
Depreciation	Benefit before tax		-3040.9	-3016.17	-3035.64	-3061.18	-2991.49	-2992.33	-3007.72	-3036.4	-3039.37	-3024.05
	Depreciation		1	1	1	1	1	1	1	1	1	1
	TAX		0	0	0	0	0	0	0	0	0	0
	Benefit after tax		-3010.49	-2986.01	-3005.29	-3030.57	-2961.57	-2962.41	-2977.64	-3006.04	-3008.98	-2993.81
	Net Flow	0	-3010.49	-5996.5	-9001.79	-12032.4	-14993.9	-17956.3	-20934	-23940	-26949	-29942.8	NPV	Initial Investment
	Discounted Flow	0	-2736.81	-4955.78	-6763.17	-8218.26	-9310.05	-10135.9	-10742.4	-11168.2	-11429	-11544.2	-87013.9	10
	Year	0	1	2	3	4	5	6	7	8	9	10
FISHING	Biomass (Kg)		10.7048	6.28614	16.4813	11.0671	13.8175	15.625	9.69869	14.1828	12.088	13.9777
	Catch Callo (Kg)		0.669051	0.392884	1.03008	0.691692	0.863595	0.976563	0.606168	0.886423	0.755498	0.873609
	Effort		0.013381	0.00785768	0.0206016	0.0138338	0.0172719	0.0195313	0.0121234	0.0177285	0.01511	0.0174722
Investment	Total Investment	10	0	0	0	0	0	0	0	0	0	0
Revenue	Cash in hand			-3027	-6103.45	-9065.8	-12088.7	-15080.9	-18052.8	-21091.1	-24079.2	-27090.7
	Fish Income		133.81	78.5768	206.016	138.338	172.719	195.313	121.234	177.285	151.1	174.722
	Other Income		0	0	0	0	0	0	0	0	0	0.85091
Costs	Total Revenue		133.81	78.5768	206.016	138.338	172.719	195.313	121.234	177.285	151.1	175.573
	Variable Cost		-12.7841	-7.50714	-19.6826	-13.2167	-16.5014	-18.6599	-11.5825	-16.9376	-14.4359	-16.6927
	Fixed Cost		-3178.6	-3178.6	-3178.6	-3178.6	-3178.6	-3178.6	-3178.6	-3178.6	-3178.6	-3178.6
	Total cost		-3191.38	-3186.11	-3198.28	-3191.82	-3195.1	-3197.26	-3190.18	-3195.54	-3193.04	-3195.29
Depreciation	Benefit before tax		-3057.57	-3107.53	-2992.27	-3053.48	-3022.38	-3001.95	-3068.95	-3018.25	-3041.94	-3019.72
	Depreciation		1	1	1	1	1	1	1	1	1	1
	TAX		0	0	0	0	0	0	0	0	0	0
	Benefit after tax		-3027	-3076.46	-2962.34	-3022.94	-2992.16	-2971.93	-3038.26	-2988.07	-3011.52	-2989.52
	Net Flow	0	-3027	-6103.45	-9065.8	-12088.7	-15080.9	-18052.8	-21091.1	-24079.2	-27090.7	-30080.2	NPV	Initial Investment
	Discounted Flow	0	-2751.82	-5044.18	-6811.27	-8256.77	-9364.05	-10190.4	-10823.1	-11233.1	-11489.1	-11597.2	-87570.9	10
	Year	0	1	2	3	4	5	6	7	8	9	10
FISHING	Biomass (Kg)		12.8176	13.5481	11.0633	12.1521	16.3418	14.8949	13.3802	8.89901	13.9944	13.215
	Catch Callo (Kg)		0.801097	0.846753	0.691457	0.759505	1.02136	0.930929	0.836262	0.556188	0.874651	0.825934
	Effort		0.0160219	0.0169351	0.0138291	0.0151901	0.0204272	0.0186186	0.0167252	0.0111238	0.017493	0.0165187
Investment	Total Investment	10	0	0	0	0	0	0	0	0	0	0
Revenue	Cash in hand			-3003.35	-5998.53	-9021.51	-12032.3	-14996.2	-17976.3	-20973.4	-24020.6	-27010.8
	Fish Income		160.219	169.351	138.291	151.901	204.272	186.186	167.252	111.238	174.93	165.187
	Other Income		0	0	0	0	0	0	0	0	0	0.873609
Costs	Total Revenue		160.219	169.351	138.291	151.901	204.272	186.186	167.252	111.238	174.93	166.06
	Variable Cost		-15.3072	-16.1796	-13.2122	-14.5124	-19.516	-17.788	-15.9791	-10.6275	-16.7126	-15.7818
	Fixed Cost		-3178.6	-3178.6	-3178.6	-3178.6	-3178.6	-3178.6	-3178.6	-3178.6	-3178.6	-3178.6
	Total cost		-3193.91	-3194.78	-3191.81	-3193.11	-3198.12	-3196.39	-3194.58	-3189.23	-3195.31	-3194.38
Depreciation	Benefit before tax		-3033.69	-3025.43	-3053.52	-3041.21	-2993.84	-3010.2	-3027.33	-3077.99	-3020.38	-3028.32
	Depreciation		1	1	1	1	1	1	1	1	1	1
	TAX		0	0	0	0	0	0	0	0	0	0
	Benefit after tax		-3003.35	-2995.17	-3022.99	-3010.8	-2963.91	-2980.1	-2997.05	-3047.21	-2990.18	-2998.04
	Net Flow	0	-3003.35	-5998.53	-9021.51	-12032.3	-14996.2	-17976.3	-20973.4	-24020.6	-27010.8	-30008.8	NPV	Initial Investment
	Discounted Flow	0	-2730.32	-4957.46	-6777.99	-8218.23	-9311.47	-10147.2	-10762.7	-11205.8	-11455.2	-11569.7	-87146	10
	Year	0	1	2	3	4	5	6	7	8	9	10
FISHING	Biomass (Kg)		9.94069	12.6635	13.5898	9.44094	11.992	12.5986	15.2939	16.7881	11.9444	11.1553
	Catch Callo (Kg)		0.621293	0.791472	0.849364	0.590059	0.749502	0.787414	0.95587	1.04925	0.746523	0.697206
	Effort		0.0124259	0.0158294	0.0169873	0.0118012	0.01499	0.0157483	0.0191174	0.0209851	0.0149305	0.0139441
Investment	Total Investment	10	0	0	0	0	0	0	0	0	0	0
Revenue	Cash in hand			-3035.55	-6040.63	-9035.33	-12076.5	-15089.1	-18094.9	-21070.5	-24029.4	-27042.5
	Fish Income		124.259	158.294	169.873	118.012	149.9	157.483	191.174	209.851	149.305	139.441
	Other Income		0	0	0	0	0	0	0	0	0	0.825934
Costs	Total Revenue		124.259	158.294	169.873	118.012	149.9	157.483	191.174	209.851	149.305	140.267
	Variable Cost		-11.8715	-15.1233	-16.2295	-11.2747	-14.3213	-15.0457	-18.2646	-20.0489	-14.2644	-13.3221
	Fixed Cost		-3178.6	-3178.6	-3178.6	-3178.6	-3178.6	-3178.6	-3178.6	-3178.6	-3178.6	-3178.6
	Total cost		-3190.47	-3193.72	-3194.83	-3189.87	-3192.92	-3193.65	-3196.86	-3198.65	-3192.86	-3191.92
Depreciation	Benefit before tax		-3066.21	-3035.43	-3024.96	-3071.86	-3043.02	-3036.16	-3005.69	-2988.8	-3043.56	-3051.65
	Depreciation		1	1	1	1	1	1	1	1	1	1
	TAX		0	0	0	0	0	0	0	0	0	0
	Benefit after tax		-3035.55	-3005.07	-2994.71	-3041.14	-3012.59	-3005.8	-2975.63	-2958.91	-3013.12	-3021.14
	Net Flow	0	-3035.55	-6040.63	-9035.33	-12076.5	-15089.1	-18094.9	-21070.5	-24029.4	-27042.5	-30063.7	NPV	Initial Investment
	Discounted Flow	0	-2759.59	-4992.25	-6788.38	-8248.4	-9369.12	-10214.1	-10812.5	-11209.9	-11468.7	-11590.8	-87463.7	10
	Year	0	1	2	3	4	5	6	7	8	9	10
FISHING	Biomass (Kg)		10.3994	12.7105	12.0794	14.2973	15.4644	15.0068	11.831	12.4749	13.1502	15.1069
	Catch Callo (Kg)		0.649962	0.794405	0.754963	0.893584	0.966528	0.937923	0.739435	0.779682	0.82189	0.944182
	Effort		0.0129992	0.0158881	0.0150993	0.0178717	0.0193306	0.0187585	0.0147887	0.0155936	0.0164378	0.0188836
Investment	Total Investment	10	0	0	0	0	0	0	0	0	0	0
Revenue	Cash in hand			-3030.42	-6034.97	-9046.58	-12033.4	-15007.1	-17985.9	-21000.3	-24007.5	-27007.1
	Fish Income		129.992	158.881	150.993	178.717	193.306	187.585	147.887	155.936	164.378	188.836
	Other Income		0	0	0	0	0	0	0	0	0	0.697206
Costs	Total Revenue		129.992	158.881	150.993	178.717	193.306	187.585	147.887	155.936	164.378	189.534
	Variable Cost		-12.4193	-15.1793	-14.4257	-17.0744	-18.4682	-17.9216	-14.129	-14.898	-15.7045	-18.0412
	Fixed Cost		-3178.6	-3178.6	-3178.6	-3178.6	-3178.6	-3178.6	-3178.6	-3178.6	-3178.6	-3178.6
	Total cost		-3191.02	-3193.78	-3193.03	-3195.67	-3197.07	-3196.52	-3192.73	-3193.5	-3194.3	-3196.64
Depreciation	Benefit before tax		-3061.03	-3034.9	-3042.03	-3016.96	-3003.76	-3008.94	-3044.84	-3037.56	-3029.93	-3007.11
	Depreciation		1	1	1	1	1	1	1	1	1	1
	TAX		0	0	0	0	0	0	0	0	0	0
	Benefit after tax		-3030.42	-3004.55	-3011.61	-2986.79	-2973.72	-2978.85	-3014.39	-3007.19	-2999.63	-2977.04
	Net Flow	0	-3030.42	-6034.97	-9046.58	-12033.4	-15007.1	-17985.9	-21000.3	-24007.5	-27007.1	-29984.2	NPV	Initial Investment
	Discounted Flow	0	-2754.92	-4987.58	-6796.83	-8218.95	-9318.22	-10152.6	-10776.5	-11199.7	-11453.7	-11560.2	-87229.1	10
	Year	0	1	2	3	4	5	6	7	8	9	10
FISHING	Biomass (Kg)		12.7708	9.8761	11.6709	13.2307	11.3933	13.5404	14.8721	11.5747	14.4013	13.4692
	Catch Callo (Kg)		0.798173	0.617256	0.729429	0.826917	0.712083	0.846272	0.929507	0.723419	0.900083	0.841826
	Effort		0.0159635	0.0123451	0.0145886	0.0165383	0.0142417	0.0169254	0.0185901	0.0144684	0.0180017	0.0168365
Investment	Total Investment	10	0	0	0	0	0	0	0	0	0	0
Revenue	Cash in hand			-3003.87	-6040.15	-9056.33	-12055.1	-15074.4	-18069.6	-21050	-24067.2	-27052.9
	Fish Income		159.635	123.451	145.886	165.383	142.417	169.254	185.901	144.684	180.017	168.365
	Other Income		0	0	0	0	0	0	0	0	0	0.944182
Costs	Total Revenue		159.635	123.451	145.886	165.383	142.417	169.254	185.901	144.684	180.017	169.309
	Variable Cost		-15.2513	-11.7944	-13.9378	-15.8006	-13.6063	-16.1704	-17.7608	-13.8229	-17.1986	-16.0854
	Fixed Cost		-3178.6	-3178.6	-3178.6	-3178.6	-3178.6	-3178.6	-3178.6	-3178.6	-3178.6	-3178.6
	Total cost		-3193.85	-3190.39	-3192.54	-3194.4	-3192.21	-3194.77	-3196.36	-3192.42	-3195.8	-3194.69
Depreciation	Benefit before tax		-3034.22	-3066.94	-3046.65	-3029.02	-3049.79	-3025.52	-3010.46	-3047.74	-3015.78	-3025.38
	Depreciation		1	1	1	1	1	1	1	1	1	1
	TAX		0	0	0	0	0	0	0	0	0	0
	Benefit after tax		-3003.87	-3036.27	-3016.19	-2998.73	-3019.29	-2995.26	-2980.35	-3017.26	-2985.62	-2995.12
	Net Flow	0	-3003.87	-6040.15	-9056.33	-12055.1	-15074.4	-18069.6	-21050	-24067.2	-27052.9	-30048	NPV	Initial Investment
	Discounted Flow	0	-2730.8	-4991.86	-6804.16	-8233.77	-9359.99	-10199.8	-10802	-11227.5	-11473.1	-11584.8	-87417.7	10
	Year	0	1	2	3	4	5	6	7	8	9	10
FISHING	Biomass (Kg)		13.5989	10.7886	13.927	14.7535	12.3625	11.3273	13.7516	13.3605	15.0475	16.6161
	Catch Callo (Kg)		0.849932	0.674285	0.870437	0.922095	0.772658	0.707953	0.859475	0.835032	0.940471	1.03851
	Effort		0.0169986	0.0134857	0.0174087	0.0184419	0.0154532	0.0141591	0.0171895	0.0167006	0.0188094	0.0207702
Investment	Total Investment	10	0	0	0	0	0	0	0	0	0	0
Revenue	Cash in hand			-2994.61	-6020.67	-9011.6	-11993.3	-15001.7	-18021.8	-21014.7	-24011.9	-26990.3
	Fish Income		169.986	134.857	174.087	184.419	154.532	141.591	171.895	167.006	188.094	207.702
	Other Income		0	0	0	0	0	0	0	0	0	0.841826
Costs	Total Revenue		169.986	134.857	174.087	184.419	154.532	141.591	171.895	167.006	188.094	208.543
	Variable Cost		-16.2403	-12.8841	-16.6321	-17.6192	-14.7638	-13.5274	-16.4227	-15.9556	-17.9703	-19.8436
	Fixed Cost		-3178.6	-3178.6	-3178.6	-3178.6	-3178.6	-3178.6	-3178.6	-3178.6	-3178.6	-3178.6
	Total cost		-3194.84	-3191.48	-3195.23	-3196.22	-3193.36	-3192.13	-3195.02	-3194.56	-3196.57	-3198.44
Depreciation	Benefit before tax		-3024.85	-3056.63	-3021.14	-3011.8	-3038.83	-3050.54	-3023.13	-3027.55	-3008.48	-2989.9
	Depreciation		1	1	1	1	1	1	1	1	1	1
	TAX		0	0	0	0	0	0	0	0	0	0
	Benefit after tax		-2994.61	-3026.06	-2990.93	-2981.68	-3008.44	-3020.03	-2992.9	-2997.27	-2978.39	-2960
	Net Flow	0	-2994.61	-6020.67	-9011.6	-11993.3	-15001.7	-18021.8	-21014.7	-24011.9	-26990.3	-29950.3	NPV	Initial Investment
	Discounted Flow	0	-2722.37	-4975.76	-6770.55	-8191.57	-9314.89	-10172.8	-10783.8	-11201.7	-11446.5	-11547.1	-87137.2	10
	Year	0	1	2	3	4	5	6	7	8	9	10
FISHING	Biomass (Kg)		12.9949	15.2566	13.1564	10.2714	14.5444	14.7852	13.6166	13.2564	10.7595	14.5425
	Catch Callo (Kg)		0.812179	0.953539	0.822275	0.641964	0.909023	0.924072	0.85104	0.828527	0.672471	0.908909
	Effort		0.0162436	0.0190708	0.0164455	0.0128393	0.0181805	0.0184814	0.0170208	0.0165705	0.0134494	0.0181782
Investment	Total Investment	10	0	0	0	0	0	0	0	0	0	0
Revenue	Cash in hand			-3001.37	-5977.42	-8976.98	-12008.8	-14992.8	-17974.2	-20968.6	-23967	-26993.4
	Fish Income		162.436	190.708	164.455	128.393	181.805	184.814	170.208	165.705	134.494	181.782
	Other Income		0	0	0	0	0	0	0	0	0	1.03851
Costs	Total Revenue		162.436	190.708	164.455	128.393	181.805	184.814	170.208	165.705	134.494	182.82
	Variable Cost		-15.5189	-18.22	-15.7118	-12.2665	-17.3694	-17.657	-16.2615	-15.8313	-12.8494	-17.3672
	Fixed Cost		-3178.6	-3178.6	-3178.6	-3178.6	-3178.6	-3178.6	-3178.6	-3178.6	-3178.6	-3178.6
	Total cost		-3194.12	-3196.82	-3194.31	-3190.87	-3195.97	-3196.26	-3194.86	-3194.43	-3191.45	-3195.97
Depreciation	Benefit before tax		-3031.68	-3006.11	-3029.86	-3062.47	-3014.16	-3011.44	-3024.65	-3028.73	-3056.96	-3013.15
	Depreciation		1	1	1	1	1	1	1	1	1	1
	TAX		0	0	0	0	0	0	0	0	0	0
	Benefit after tax		-3001.37	-2976.05	-2999.56	-3031.85	-2984.02	-2981.33	-2994.41	-2998.44	-3026.39	-2983.02
	Net Flow	0	-3001.37	-5977.42	-8976.98	-12008.8	-14992.8	-17974.2	-20968.6	-23967	-26993.4	-29976.4	NPV	Initial Investment
	Discounted Flow	0	-2728.51	-4940.01	-6744.53	-8202.19	-9309.38	-10146	-10760.2	-11180.8	-11447.8	-11557.2	-87026.6	10
	Year	0	1	2	3	4	5	6	7	8	9	10
FISHING	Biomass (Kg)		11.5466	16.6167	12.89	13.3695	12.4268	13.0918	15.691	13.0886	18.1352	12.7843
	Catch Callo (Kg)		0.721664	1.03854	0.805622	0.835594	0.776677	0.818239	0.980686	0.81804	1.13345	0.79902
	Effort		0.0144333	0.0207708	0.0161124	0.0167119	0.0155335	0.0163648	0.0196137	0.0163608	0.022669	0.0159804
Investment	Total Investment	10	0	0	0	0	0	0	0	0	0	0
Revenue	Cash in hand			-3017.58	-5978.4	-8980.95	-11978.1	-14985.8	-17986.1	-20957.3	-23957.6	-26901.5
	Fish Income		144.333	207.708	161.124	167.119	155.335	163.648	196.137	163.608	226.69	159.804
	Other Income		0	0	0	0	0	0	0	0	0	0.908909
Costs	Total Revenue		144.333	207.708	161.124	167.119	155.335	163.648	196.137	163.608	226.69	160.713
	Variable Cost		-13.7894	-19.8442	-15.3937	-15.9663	-14.8406	-15.6347	-18.7387	-15.6309	-21.6577	-15.2675
	Fixed Cost		-3178.6	-3178.6	-3178.6	-3178.6	-3178.6	-3178.6	-3178.6	-3178.6	-3178.6	-3178.6
	Total cost		-3192.39	-3198.44	-3193.99	-3194.57	-3193.44	-3194.23	-3197.34	-3194.23	-3200.26	-3193.87
Depreciation	Benefit before tax		-3048.06	-2990.74	-3032.87	-3027.45	-3038.11	-3030.59	-3001.2	-3030.62	-2973.57	-3033.15
	Depreciation		1	1	1	1	1	1	1	1	1	1
	TAX		0	0	0	0	0	0	0	0	0	0
	Benefit after tax		-3017.58	-2960.83	-3002.54	-2997.17	-3007.72	-3000.28	-2971.19	-3000.32	-2943.83	-3002.82
	Net Flow	0	-3017.58	-5978.4	-8980.95	-11978.1	-14985.8	-17986.1	-20957.3	-23957.6	-26901.5	-29904.3	NPV	Initial Investment
	Discounted Flow	0	-2743.25	-4940.83	-6747.52	-8181.22	-9305.03	-10152.7	-10754.4	-11176.4	-11408.8	-11529.4	-86949.6	10
	Year	0	1	2	3	4	5	6	7	8	9	10
FISHING	Biomass (Kg)		8.19451	12.0352	12.9796	14.69	11.4521	10.528	6.42057	15.6161	12.2538	10.5032
	Catch Callo (Kg)		0.512157	0.752202	0.811227	0.918127	0.715758	0.657998	0.401286	0.976006	0.765862	0.656452
	Effort		0.0102431	0.015044	0.0162245	0.0183625	0.0143152	0.01316	0.00802571	0.0195201	0.0153172	0.013129
Investment	Total Investment	10	0	0	0	0	0	0	0	0	0	0
Revenue	Cash in hand			-3055.1	-6067.2	-9068.74	-12051.1	-15069.8	-18098.7	-21173.7	-24145.7	-27155.4
	Fish Income		102.431	150.44	162.245	183.625	143.152	131.6	80.2571	195.201	153.172	131.29
	Other Income		0	0	0	0	0	0	0	0	0	0.79902
Costs	Total Revenue		102.431	150.44	162.245	183.625	143.152	131.6	80.2571	195.201	153.172	132.089
	Variable Cost		-9.78617	-14.3729	-15.5007	-17.5434	-13.6766	-12.5729	-7.66768	-18.6493	-14.6339	-12.5433
	Fixed Cost		-3178.6	-3178.6	-3178.6	-3178.6	-3178.6	-3178.6	-3178.6	-3178.6	-3178.6	-3178.6
	Total cost		-3188.39	-3192.97	-3194.1	-3196.14	-3192.28	-3191.17	-3186.27	-3197.25	-3193.23	-3191.14
Depreciation	Benefit before tax		-3085.95	-3042.53	-3031.86	-3012.52	-3049.12	-3059.57	-3106.01	-3002.05	-3040.06	-3059.05
	Depreciation		1	1	1	1	1	1	1	1	1	1
	TAX		0	0	0	0	0	0	0	0	0	0
	Benefit after tax		-3055.1	-3012.11	-3001.54	-2982.39	-3018.63	-3028.98	-3074.95	-2972.03	-3009.66	-3028.46
	Net Flow	0	-3055.1	-6067.2	-9068.74	-12051.1	-15069.8	-18098.7	-21173.7	-24145.7	-27155.4	-30183.8	NPV	Initial Investment
	Discounted Flow	0	-2777.36	-5014.22	-6813.48	-8231.09	-9357.14	-10216.3	-10865.5	-11264.2	-11516.5	-11637.2	-87702.9	10
	Year	0	1	2	3	4	5	6	7	8	9	10
FISHING	Biomass (Kg)		13.7984	13.667	9.13683	11.0951	11.017	12.8916	13.4837	12.8505	14.4751	12.3519
	Catch Callo (Kg)		0.8624	0.854186	0.571052	0.693443	0.688562	0.805724	0.842734	0.803155	0.904695	0.771994
	Effort		0.017248	0.0170837	0.011421	0.0138689	0.0137712	0.0161145	0.0168547	0.0160631	0.0180939	0.0154399
Investment	Total Investment	10	0	0	0	0	0	0	0	0	0	0
Revenue	Cash in hand			-2992.37	-5986.22	-9030.76	-12053.4	-15076.9	-18079.4	-21075.3	-24078.3	-27063.1
	Fish Income		172.48	170.837	114.21	138.689	137.712	161.145	168.547	160.631	180.939	154.399
	Other Income		0	0	0	0	0	0	0	0	0	0.656452
Costs	Total Revenue		172.48	170.837	114.21	138.689	137.712	161.145	168.547	160.631	180.939	155.055
	Variable Cost		-16.4785	-16.3216	-10.9115	-13.2502	-13.1569	-15.3956	-16.1028	-15.3465	-17.2867	-14.7511
	Fixed Cost		-3178.6	-3178.6	-3178.6	-3178.6	-3178.6	-3178.6	-3178.6	-3178.6	-3178.6	-3178.6
	Total cost		-3195.08	-3194.92	-3189.51	-3191.85	-3191.76	-3194	-3194.7	-3193.95	-3195.89	-3193.35
Depreciation	Benefit before tax		-3022.6	-3024.08	-3075.3	-3053.16	-3054.04	-3032.85	-3026.16	-3033.32	-3014.95	-3038.3
	Depreciation		1	1	1	1	1	1	1	1	1	1
	TAX		0	0	0	0	0	0	0	0	0	0
	Benefit after tax		-2992.37	-2993.84	-3044.55	-3022.63	-3023.5	-3002.52	-2995.89	-3002.98	-2984.8	-3007.91
	Net Flow	0	-2992.37	-5986.22	-9030.76	-12053.4	-15076.9	-18079.4	-21075.3	-24078.3	-27063.1	-30071	NPV	Initial Investment
	Discounted Flow	0	-2720.34	-4947.29	-6784.95	-8232.63	-9361.57	-10205.4	-10815	-11232.7	-11477.4	-11593.7	-87380.9	10
	Year	0	1	2	3	4	5	6	7	8	9	10
FISHING	Biomass (Kg)		13.8277	11.3648	15.7188	10.7264	13.8328	13.656	13.6745	12.2036	13.5377	12.2742
	Catch Callo (Kg)		0.864233	0.710301	0.982424	0.670402	0.864547	0.853497	0.854655	0.762726	0.846107	0.767135
	Effort		0.0172847	0.014206	0.0196485	0.013408	0.0172909	0.0170699	0.0170931	0.0152545	0.0169221	0.0153427
Investment	Total Investment	10	0	0	0	0	0	0	0	0	0	0
Revenue	Cash in hand			-2992.04	-6011.66	-8982.53	-12009.3	-15001.3	-17995.2	-20989	-23999.2	-26994.5
	Fish Income		172.847	142.06	196.485	134.08	172.909	170.699	170.931	152.545	169.221	153.427
	Other Income		0	0	0	0	0	0	0	0	0	0.771994
Costs	Total Revenue		172.847	142.06	196.485	134.08	172.909	170.699	170.931	152.545	169.221	154.199
	Variable Cost		-16.5136	-13.5723	-18.7719	-12.8099	-16.5196	-16.3084	-16.3306	-14.574	-16.1672	-14.6582
	Fixed Cost		-3178.6	-3178.6	-3178.6	-3178.6	-3178.6	-3178.6	-3178.6	-3178.6	-3178.6	-3178.6
	Total cost		-3195.11	-3192.17	-3197.37	-3191.41	-3195.12	-3194.91	-3194.93	-3193.17	-3194.77	-3193.26
Depreciation	Benefit before tax		-3022.27	-3050.11	-3000.89	-3057.33	-3022.21	-3024.21	-3024	-3040.63	-3025.55	-3039.06
	Depreciation		1	1	1	1	1	1	1	1	1	1
	TAX		0	0	0	0	0	0	0	0	0	0
	Benefit after tax		-2992.04	-3019.61	-2970.88	-3026.76	-2991.99	-2993.97	-2993.76	-3010.22	-2995.29	-3008.67
	Net Flow	0	-2992.04	-6011.66	-8982.53	-12009.3	-15001.3	-17995.2	-20989	-23999.2	-26994.5	-30003.2	NPV	Initial Investment
	Discounted Flow	0	-2720.04	-4968.31	-6748.71	-8202.51	-9314.61	-10157.8	-10770.7	-11195.8	-11448.3	-11567.5	-87104.4	10
	Year	0	1	2	3	4	5	6	7	8	9	10
FISHING	Biomass (Kg)		16.3602	13.047	13.2615	12.4034	13.1262	11.9593	12.5142	13.6251	12.8411	12.3439
	Catch Callo (Kg)		1.02251	0.815436	0.828841	0.775213	0.820389	0.747456	0.782138	0.851571	0.802569	0.771494
	Effort		0.0204502	0.0163087	0.0165768	0.0155043	0.0164078	0.0149491	0.0156428	0.0170314	0.0160514	0.0154299
Investment	Total Investment	10	0	0	0	0	0	0	0	0	0	0
Revenue	Cash in hand			-2963.7	-5964.48	-8962.86	-11970.9	-14970.7	-17983.7	-20990.4	-23984.8	-26987.8
	Fish Income		204.502	163.087	165.768	155.043	164.078	149.491	156.428	170.314	160.514	154.299
	Other Income		0	0	0	0	0	0	0	0	0	0.767135
Costs	Total Revenue		204.502	163.087	165.768	155.043	164.078	149.491	156.428	170.314	160.514	155.066
	Variable Cost		-19.5379	-15.5812	-15.8373	-14.8126	-15.6758	-14.2822	-14.9449	-16.2716	-15.3353	-14.7415
	Fixed Cost		-3178.6	-3178.6	-3178.6	-3178.6	-3178.6	-3178.6	-3178.6	-3178.6	-3178.6	-3178.6
	Total cost		-3198.14	-3194.18	-3194.44	-3193.41	-3194.28	-3192.88	-3193.54	-3194.87	-3193.94	-3193.34
Depreciation	Benefit before tax		-2993.64	-3031.09	-3028.67	-3038.37	-3030.2	-3043.39	-3037.12	-3024.56	-3033.42	-3038.28
	Depreciation		1	1	1	1	1	1	1	1	1	1
	TAX		0	0	0	0	0	0	0	0	0	0
	Benefit after tax		-2963.7	-3000.78	-2998.38	-3007.99	-2999.9	-3012.96	-3006.75	-2994.31	-3003.09	-3007.89
	Net Flow	0	-2963.7	-5964.48	-8962.86	-11970.9	-14970.7	-17983.7	-20990.4	-23984.8	-26987.8	-29995.7	NPV	Initial Investment
	Discounted Flow	0	-2694.27	-4929.32	-6733.93	-8176.25	-9295.66	-10151.3	-10771.4	-11189.1	-11445.5	-11564.7	-86961.4	10
	Year	0	1	2	3	4	5	6	7	8	9	10
FISHING	Biomass (Kg)		13.6575	11.8184	10.8515	14.786	13.2954	11.4863	9.89407	13.0959	14.5824	12.0289
	Catch Callo (Kg)		0.853592	0.738648	0.678221	0.924128	0.830962	0.717897	0.618379	0.818496	0.911401	0.751807
	Effort		0.0170718	0.014773	0.0135644	0.0184826	0.0166192	0.0143579	0.0123676	0.0163699	0.018228	0.0150361
Investment	Total Investment	10	0	0	0	0	0	0	0	0	0	0
Revenue	Cash in hand			-2993.95	-6008.48	-9033.84	-12015.2	-15013.2	-18031.4	-21067.5	-24067.7	-27051.3
	Fish Income		170.718	147.73	135.644	184.826	166.192	143.579	123.676	163.699	182.28	150.361
	Other Income		0	0	0	0	0	0	0	0	0	0.771494
Costs	Total Revenue		170.718	147.73	135.644	184.826	166.192	143.579	123.676	163.699	182.28	151.133
	Variable Cost		-16.3102	-14.1139	-12.9593	-17.658	-15.8778	-13.7174	-11.8159	-15.6396	-17.4148	-14.3654
	Fixed Cost		-3178.6	-3178.6	-3178.6	-3178.6	-3178.6	-3178.6	-3178.6	-3178.6	-3178.6	-3178.6
	Total cost		-3194.91	-3192.71	-3191.56	-3196.26	-3194.48	-3192.32	-3190.42	-3194.24	-3196.01	-3192.97
Depreciation	Benefit before tax		-3024.19	-3044.98	-3055.92	-3011.43	-3028.29	-3048.74	-3066.74	-3030.54	-3013.73	-3041.83
	Depreciation		1	1	1	1	1	1	1	1	1	1
	TAX		0	0	0	0	0	0	0	0	0	0
	Benefit after tax		-2993.95	-3014.53	-3025.36	-2981.32	-2998	-3018.25	-3036.07	-3000.24	-2983.6	-3011.41
	Net Flow	0	-2993.95	-6008.48	-9033.84	-12015.2	-15013.2	-18031.4	-21067.5	-24067.7	-27051.3	-30062.7	NPV	Initial Investment
	Discounted Flow	0	-2721.77	-4965.69	-6787.26	-8206.52	-9321.99	-10178.3	-10811	-11227.8	-11472.4	-11590.5	-87293.1	10
	Year	0	1	2	3	4	5	6	7	8	9	10
FISHING	Biomass (Kg)		14.7872	13.1697	9.05341	13.715	11.9245	12.3251	9.8908	11.8072	12.7348	10.9026
	Catch Callo (Kg)		0.924201	0.823103	0.565838	0.857189	0.74528	0.770319	0.618175	0.737948	0.795925	0.681411
	Effort		0.018484	0.0164621	0.0113168	0.0171438	0.0149056	0.0154064	0.0123635	0.014759	0.0159185	0.0136282
Investment	Total Investment	10	0	0	0	0	0	0	0	0	0	0
Revenue	Cash in hand			-2981.31	-5980.71	-9026.2	-12019.5	-15032.8	-18041.7	-21077.8	-24092.5	-27096.8
	Fish Income		184.84	164.621	113.168	171.438	149.056	154.064	123.635	147.59	159.185	136.282
	Other Income		0	0	0	0	0	0	0	0	0	0.751807
Costs	Total Revenue		184.84	164.621	113.168	171.438	149.056	154.064	123.635	147.59	159.185	137.034
	Variable Cost		-17.6594	-15.7277	-10.8119	-16.379	-14.2406	-14.7191	-11.8119	-14.1005	-15.2084	-13.0202
	Fixed Cost		-3178.6	-3178.6	-3178.6	-3178.6	-3178.6	-3178.6	-3178.6	-3178.6	-3178.6	-3178.6
	Total cost		-3196.26	-3194.33	-3189.41	-3194.98	-3192.84	-3193.32	-3190.41	-3192.7	-3193.81	-3191.62
Depreciation	Benefit before tax		-3011.42	-3029.71	-3076.24	-3023.54	-3043.78	-3039.26	-3066.78	-3045.11	-3034.62	-3054.59
	Depreciation		1	1	1	1	1	1	1	1	1	1
	TAX		0	0	0	0	0	0	0	0	0	0
	Benefit after tax		-2981.31	-2999.41	-3045.48	-2993.31	-3013.35	-3008.86	-3036.11	-3014.66	-3004.28	-3024.04
	Net Flow	0	-2981.31	-5980.71	-9026.2	-12019.5	-15032.8	-18041.7	-21077.8	-24092.5	-27096.8	-30120.8	NPV	Initial Investment
	Discounted Flow	0	-2710.28	-4942.74	-6781.52	-8209.48	-9334.22	-10184.1	-10816.3	-11239.3	-11491.7	-11612.9	-87332.4	10
	Year	0	1	2	3	4	5	6	7	8	9	10
FISHING	Biomass (Kg)		11.5962	14.5318	15.1658	13.9118	10.6447	14.8933	10.4264	12.6686	12.2216	11.2081
	Catch Callo (Kg)		0.724761	0.908239	0.947863	0.869485	0.665296	0.93083	0.651652	0.79179	0.763853	0.700508
	Effort		0.0144952	0.0181648	0.0189573	0.0173897	0.0133059	0.0186166	0.013033	0.0158358	0.0152771	0.0140102
Investment	Total Investment	10	0	0	0	0	0	0	0	0	0	0
Revenue	Cash in hand			-3017.02	-6001.18	-8978.25	-11969.4	-14997	-17977.1	-21007.3	-24012.3	-27022.3
	Fish Income		144.952	181.648	189.573	173.897	133.059	186.166	130.33	158.358	152.771	140.102
	Other Income		0	0	0	0	0	0	0	0	0	0.681411
Costs	Total Revenue		144.952	181.648	189.573	173.897	133.059	186.166	130.33	158.358	152.771	140.783
	Variable Cost		-13.8486	-17.3544	-18.1116	-16.6139	-12.7123	-17.7861	-12.4516	-15.1293	-14.5955	-13.3852
	Fixed Cost		-3178.6	-3178.6	-3178.6	-3178.6	-3178.6	-3178.6	-3178.6	-3178.6	-3178.6	-3178.6
	Total cost		-3192.45	-3195.95	-3196.71	-3195.21	-3191.31	-3196.39	-3191.05	-3193.73	-3193.2	-3191.99
Depreciation	Benefit before tax		-3047.5	-3014.31	-3007.14	-3021.32	-3058.25	-3010.22	-3060.72	-3035.37	-3040.42	-3051.2
	Depreciation		1	1	1	1	1	1	1	1	1	1
	TAX		0	0	0	0	0	0	0	0	0	0
	Benefit after tax		-3017.02	-2984.16	-2977.07	-2991.1	-3027.67	-2980.12	-3030.11	-3005.02	-3010.02	-3020.69
	Net Flow	0	-3017.02	-6001.18	-8978.25	-11969.4	-14997	-17977.1	-21007.3	-24012.3	-27022.3	-30043	NPV	Initial Investment
	Discounted Flow	0	-2742.75	-4959.66	-6745.49	-8175.23	-9311.97	-10147.6	-10780	-11201.9	-11460.1	-11582.9	-87117.6	10
	Year	0	1	2	3	4	5	6	7	8	9	10
FISHING	Biomass (Kg)		14.9043	14.8745	14.1078	9.2818	13.0261	11.9003	9.87735	12.2422	15.0157	13.8147
	Catch Callo (Kg)		0.931516	0.929656	0.881738	0.580112	0.814133	0.743768	0.617335	0.765138	0.938478	0.863419
	Effort		0.0186303	0.0185931	0.0176348	0.0116022	0.0162827	0.0148754	0.0123467	0.0153028	0.0187696	0.0172684
Investment	Total Investment	10	0	0	0	0	0	0	0	0	0	0
Revenue	Cash in hand			-2979.99	-5960.32	-8949.23	-11992.2	-14993.2	-18006.8	-21043.1	-24052.8	-27031.6
	Fish Income		186.303	185.931	176.348	116.022	162.827	148.754	123.467	153.028	187.696	172.684
	Other Income		0	0	0	0	0	0	0	0	0	0.700508
Costs	Total Revenue		186.303	185.931	176.348	116.022	162.827	148.754	123.467	153.028	187.696	173.384
	Variable Cost		-17.7992	-17.7637	-16.848	-11.0847	-15.5563	-14.2117	-11.7959	-14.6201	-17.9322	-16.498
	Fixed Cost		-3178.6	-3178.6	-3178.6	-3178.6	-3178.6	-3178.6	-3178.6	-3178.6	-3178.6	-3178.6
	Total cost		-3196.4	-3196.36	-3195.45	-3189.68	-3194.16	-3192.81	-3190.4	-3193.22	-3196.53	-3195.1
Depreciation	Benefit before tax		-3010.1	-3010.43	-3019.1	-3073.66	-3031.33	-3044.06	-3066.93	-3040.19	-3008.84	-3021.71
[truncated: 16,027 more rows]

## Sheet: Simulation (2)
Cash Flow Analysis Callo de Hacha
	Years in the future
STDEViables		0	1	2	3	4	5	6	7	8	9	10														Note that is thousands
Price per kilo		200														Cell	n	NPV (dlr)		N	max	min	bin	bin width		CAT	LCL	UCL	FREQ	REL FREQ	ABS FREQ
Conversion factor		0.25														44	0	-83444.1		1000	-83133.6	-84711.8	10	158		$-85 - $-85	-84712	-84555	12	0.012	0.012
Fixed Cost		-3178.6														62	1	-83590.4								$-85 - $-85	-84554	-84397	27	0.027	0.039
Variable Cost																80	2	-83476.7								$-85 - $-85	-84396	-84239	56	0.056	0.095
Total Investment (0)		10	0	0	0	0	0	0	0	0	0	0				98	3	-83861								$-85 - $-85	-84238	-84081	154	0.154	0.249
Tax		0.01														116	4	-83658.7								$-85 - $-84	-84080	-83923	217	0.217	0.466
Other Income		0	0	0	0	0	0	0	0	0	0	0				134	5	-83854.9								$-84 - $-84	-83922	-83765	224	0.224	0.69
Cost per unit of effort		4														152	6	-83911.8								$-84 - $-84	-83764	-83607	174	0.174	0.864
Cost perunit of catch		19.0278														170	7	-83543.4								$-84 - $-84	-83606	-83449	85	0.085	0.949
Discount rate		0.1														188	8	-83595.4								$-84 - $-84	-83448	-83291	39	0.039	0.988
FISHING mortallity		0.25														206	9	-83951.6								$-84 - $-84	-83290	-83133	12	0.012	1
[truncated: 18,013 more rows]

## Sheet: Simulation (3)
Cash Flow Analysis Callo de Hacha
[truncated: 18,026 more rows]

[truncated: 2 more sheets: Simulation (4), Control_Panel_Scenario]
